# Supplementary material for: Clozapine Long-Term Treatment Might Reduce Epigenetic Age Through Hypomethylation of Longevity Regulatory Pathways Genes
Source: Front Psychiatry. 2022 May 18;13:870656. doi: 10.3389/fpsyt.2022.870656 (PMC9157596; doi:10.3389/fpsyt.2022.870656)
Supplement: Supplementary file 2 [file Table_1.XLSX]

## Sheet: Hoja1
ID_CpG	Clozapine_to_Drug-naive.logFC	Clozapine_to_Drug-naive.AveExpr	Clozapine_to_Drug-naive.t	Clozapine_to_Drug-naive.P.Value	Clozapine_to_Drug-naive.adj.P.Val	Clozapine_to_Drug-naive.B	Clozapine_to_Drug-naive.Clozapine_AVG	Clozapine_to_Drug-naive.Drug-naive_AVG	Clozapine_to_Drug-naive.deltaBeta	Clozapine_to_Drug-naive.CHR	Clozapine_to_Drug-naive.MAPINFO	Clozapine_to_Drug-naive.Strand	Clozapine_to_Drug-naive.Type	Clozapine_to_Drug-naive.gene	Clozapine_to_Drug-naive.feature	Clozapine_to_Drug-naive.cgi	Clozapine_to_Drug-naive.feat.cgi	Clozapine_to_Drug-naive.UCSC_Islands_Name	Clozapine_to_Drug-naive.SNP_ID	Clozapine_to_Drug-naive.SNP_DISTANCE
cg17232014	-0.229189	0.187222	-21.701	8.76e-37	7.4e-31	73.2918	0.334746	0.105557	-0.229189	12	13153193	R	I	HEBP1	1stExon	shore	1stExon-shore	chr12:13152819-13153084	rs557169984;rs575719762;rs543235177;rs561877833	34;30;27;25
cg06121625	-0.0465731	0.117419	-19.0697	9.37e-33	7.92e-27	63.9828	0.147397	0.100824	-0.0465731	16	4784389	F	I	C16orf71	1stExon	island	1stExon-island	chr16:4783862-4785010	rs548590733;rs181923974	17;43
cg18014257	-0.0444917	0.104599	-18.5113	7.45e-32	6.29e-26	61.9021	0.133237	0.0887455	-0.0444917	11	108368576	R	I	KDELC2	Body	island	Body-island	chr11:108368498-108369407	rs562061992;rs573194675;rs540627871;rs561909414;rs530019501;rs111429840	51;45;25;14;13;12
cg20211779	-0.0437667	0.114683	-18.4248	1.03e-31	8.7e-26	61.5765	0.142855	0.0990882	-0.0437667	11	34378921	F	I	ABTB2	TSS200	island	TSS200-island	chr11:34378229-34379993	rs566519784	41
cg17589325	-0.0417831	0.111969	-18.4231	1.04e-31	8.76e-26	61.5702	0.138864	0.097081	-0.0417831	1	201924583	F	I	TIMM17A	TSS200	island	TSS200-island	chr1:201924336-201925053	rs564482167;rs183778883;rs370929358	7;15;47
cg18441082	-0.0525608	0.195079	-18.4097	1.09e-31	9.21e-26	61.5195	0.228912	0.176351	-0.0525608	5	16466057	R	I	ZNF622	TSS200	island	TSS200-island	chr5:16465238-16466460	rs575471850;rs186790821	50;29
cg07996345	-0.0498785	0.162114	-18.2047	2.36e-31	1.99e-25	60.7438	0.19422	0.144341	-0.0498785	11	47600851	R	I	KBTBD4	TSS1500	island	TSS1500-island	chr11:47600129-47600927	rs375087712;rs199767214;rs371724676;rs148226917	42;39;19;1
cg13286318	-0.0526778	0.154103	-18.1348	3.08e-31	2.6e-25	60.4779	0.188011	0.135333	-0.0526778	8	57906058	F	I	IMPAD1	1stExon	island	1stExon-island	chr8:57905700-57906452
cg20956633	-0.0456916	0.134021	-17.9616	5.95e-31	5.02e-25	59.8168	0.163431	0.11774	-0.0456916	20	19997839	R	I	NAA20	TSS200	island	TSS200-island	chr20:19997704-19998559	rs111717054;rs538671121;rs550572299	8;3;2
cg04999148	-0.0512237	0.121631	-17.9599	5.99e-31	5.06e-25	59.8102	0.154603	0.103379	-0.0512237	11	65188955	R	I	NEAT1	TSS1500	shore	TSS1500-shore	chr11:65189463-65190295	rs532474536	26
cg22140136	-0.0435541	0.131799	-17.9538	6.13e-31	5.18e-25	59.7868	0.159834	0.11628	-0.0435541	19	10491633	R	I	TYK2	TSS1500	island	TSS1500-island	chr19:10491019-10491720	rs114298216	48
cg05654404	-0.0510845	0.185797	-17.9475	6.28e-31	5.3e-25	59.7628	0.218679	0.167594	-0.0510845	1	45452166	F	I	EIF2B3	1stExon	island	1stExon-island	chr1:45452037-45452444	rs561244678;rs112398574	14;15
cg05247112	-0.0422183	0.116906	-17.8903	7.81e-31	6.59e-25	59.5437	0.144081	0.101863	-0.0422183	5	64399044	R	I		IGR	island	IGR-island	chr5:64398699-64399216	rs576240271;rs545014173;rs564895531	50;14;9
cg05166508	-0.0459252	0.120039	-17.8774	8.21e-31	6.93e-25	59.4939	0.1496	0.103675	-0.0459252	15	83654837	F	I	FAM103A1	TSS200	island	TSS200-island	chr15:83654590-83655245	rs562380802;rs530442465;rs188817649;rs549245851;rs74030861;rs373424331;rs566306958;rs185792449	4;18;24;30;40;41;44;50
cg20674839	-0.0498066	0.136534	-17.866	8.57e-31	7.24e-25	59.4501	0.168594	0.118787	-0.0498066	19	51925322	R	I		IGR	island	IGR-island	chr19:51924999-51925413
cg15839751	-0.0472362	0.111961	-17.8058	1.08e-30	9.12e-25	59.2187	0.142366	0.0951298	-0.0472362	8	146126984	F	I	ZNF250	TSS200	island	TSS200-island	chr8:146126088-146128055	rs544144881;rs562807063	7;11
cg17700633	-0.0427468	0.105668	-17.7994	1.11e-30	9.34e-25	59.1941	0.133183	0.0904364	-0.0427468	19	13263997	F	I	IER2	5'UTR	island	5'UTR-island	chr19:13260562-13264924	rs368584230;rs551262992;rs148278682	13;39;45
cg20884636	-0.0450815	0.130397	-17.7889	1.15e-30	9.73e-25	59.1537	0.159415	0.114333	-0.0450815	2	172290779	R	I	DCAF17	5'UTR	island	5'UTR-island	chr2:172290364-172291201	rs193213973	36
cg15100630	-0.0487919	0.136565	-17.7474	1.35e-30	1.14e-24	58.994	0.167971	0.119179	-0.0487919	6	30524468	F	I	PRR3	TSS200	island	TSS200-island	chr6:30523775-30525189	rs78905038;rs552046089	22;32
cg15260268	-0.046767	0.147568	-17.6054	2.33e-30	1.97e-24	58.4455	0.177671	0.130904	-0.046767	12	53613892	F	I	RARG	1stExon	island	1stExon-island	chr12:53613716-53615103	rs548790912	38
cg19483816	-0.0520404	0.161807	-17.5993	2.39e-30	2.02e-24	58.4218	0.195304	0.143264	-0.0520404	5	180670343	R	I	GNB2L1	Body	shore	Body-shore	chr5:180670373-180670996	rs544135297	15
cg20709868	-0.0497357	0.150929	-17.5846	2.53e-30	2.13e-24	58.3649	0.182943	0.133207	-0.0497357	19	12992305	R	I	DNASE2	5'UTR	island	5'UTR-island	chr19:12991690-12992508
cg20871904	-0.043186	0.130025	-17.5834	2.54e-30	2.14e-24	58.3602	0.157823	0.114637	-0.043186	4	69215305	R	I	YTHDC1	Body	island	Body-island	chr4:69215304-69215921	rs541839888;rs185096435;rs190076174;rs550674593	49;48;24;10
cg09700085	-0.106848	0.333756	-17.5637	2.74e-30	2.31e-24	58.2838	0.402532	0.295684	-0.106848	3	45838028	F	I	SLC6A20	1stExon	island	1stExon-island	chr3:45837480-45838256	rs186396973;rs563302110	40;47
cg20164915	-0.0437643	0.128871	-17.5463	2.93e-30	2.47e-24	58.2164	0.157041	0.113277	-0.0437643	1	149871167	R	I	BOLA1	1stExon	island	1stExon-island	chr1:149871079-149871946
cg12752586	-0.0719035	0.205597	-17.5242	3.19e-30	2.7e-24	58.1304	0.25188	0.179977	-0.0719035	1	65533489	F	I		IGR	shore	IGR-shore	chr1:65532161-65533212
cg23802518	-0.0534478	0.141174	-17.5204	3.24e-30	2.74e-24	58.1156	0.175578	0.12213	-0.0534478	10	80827482	F	I	ZMIZ1	TSS1500	island	TSS1500-island	chr10:80827070-80830537	rs7087678	24
cg25616684	-0.0383899	0.0966584	-17.5145	3.31e-30	2.8e-24	58.0928	0.121369	0.0829792	-0.0383899	1	38478508	F	I	UTP11L	1stExon	island	1stExon-island	chr1:38478082-38478727	rs551261430;rs111498247	47;51
cg05195750	-0.046364	0.112913	-17.5037	3.45e-30	2.92e-24	58.051	0.142757	0.0963928	-0.046364	11	31531557	R	I	ELP4	Body	shore	Body-shore	chr11:31531131-31531501
cg24242429	-0.0336551	0.0916118	-17.4802	3.78e-30	3.2e-24	57.9597	0.113275	0.0796197	-0.0336551	13	108867887	R	I	LIG4	TSS1500	shore	TSS1500-shore	chr13:108867107-108867364	rs574241539;rs542934040	44;1
cg04571327	-0.04579	0.10792	-17.4457	4.33e-30	3.65e-24	57.8253	0.137394	0.0916039	-0.04579	6	97345972	F	I	NDUFAF4	TSS1500	island	TSS1500-island	chr6:97345266-97345973	rs12524027;rs146522546;rs191348018	17;20;21
cg01511126	-0.0436451	0.118002	-17.4354	4.5e-30	3.8e-24	57.7851	0.146096	0.102451	-0.0436451	1	40506125	R	I	CAP1	TSS200	island	TSS200-island	chr1:40505411-40506703	rs546453751	35
cg18987274	-0.0414472	0.107959	-17.4338	4.53e-30	3.83e-24	57.7791	0.134637	0.09319	-0.0414472	7	132766962	F	I	CHCHD3	TSS200	island	TSS200-island	chr7:132766509-132767096	rs182267661	17
cg11085408	-0.0552306	0.173758	-17.4294	4.61e-30	3.89e-24	57.762	0.209309	0.154078	-0.0552306	3	169940123	F	I	PRKCI	TSS200	shore	TSS200-shore	chr3:169940157-169940778	rs73032598;rs527652748;rs552324492;rs565181670	3;11;15;36
cg09561280	-0.0338069	0.0895663	-17.4254	4.68e-30	3.95e-24	57.7464	0.111327	0.0775201	-0.0338069	22	39925252	R	I	RPS19BP1	3'UTR	shelf	3'UTR-shelf	chr22:39928303-39929071	rs563582744;rs531006635;rs14729;rs549484958	41;40;18;14
cg17779664	-0.0514021	0.155294	-17.4222	4.74e-30	4e-24	57.7338	0.18838	0.136978	-0.0514021	8	38244033	R	I	LETM2	TSS1500	island	TSS1500-island	chr8:38243741-38244695
cg14967899	-0.0593507	0.19117	-17.4204	4.77e-30	4.03e-24	57.727	0.229372	0.170022	-0.0593507	8	26434689	R	I	DPYSL2	TSS1500	island	TSS1500-island	chr8:26434372-26436785	rs184408231;rs557422662;rs577354587;rs535830242	44;20;13;8
cg17940190	-0.0468287	0.141352	-17.4177	4.82e-30	4.07e-24	57.7165	0.171494	0.124666	-0.0468287	20	49547700	F	I	ADNP	TSS200	shore	TSS200-shore	chr20:49548194-49548525
cg17855428	-0.0364014	0.0906609	-17.4075	5.02e-30	4.24e-24	57.6767	0.114092	0.0776903	-0.0364014	1	149764790	R	I	HIST2H2BF	Body	island	Body-island	chr1:149764128-149764989
cg17524637	-0.0490245	0.10418	-17.3833	5.51e-30	4.65e-24	57.5821	0.135736	0.0867116	-0.0490245	4	10458454	R	I	ZNF518B	5'UTR	island	5'UTR-island	chr4:10458129-10459353	rs373538137;rs568682450	39;23
cg13579901	-0.0628068	0.194471	-17.3771	5.65e-30	4.77e-24	57.558	0.234898	0.172092	-0.0628068	1	167905492	F	I	DCAF6	TSS1500	island	TSS1500-island	chr1:167905027-167906801	rs565945814;rs562015855;rs75094526;rs576350477	1;24;31;33
cg26461676	-0.0415389	0.13704	-17.3586	6.07e-30	5.12e-24	57.4858	0.163778	0.122239	-0.0415389	17	19140887	R	I	EPN2	5'UTR	island	5'UTR-island	chr17:19140307-19141648
cg07044792	-0.0473506	0.14206	-17.3285	6.82e-30	5.76e-24	57.3682	0.172539	0.125188	-0.0473506	16	3207523	R	I		IGR	shore	IGR-shore	chr16:3207597-3209413	rs547403163;rs567536560;rs549571852;rs556294717;rs368958832;rs75125612;rs558673349;rs75593977;rs181774233	50;49;48;41;40;39;32;30;25
cg11239145	-0.0465962	0.142272	-17.3247	6.92e-30	5.84e-24	57.3536	0.172264	0.125668	-0.0465962	4	26320844	R	I	RBPJ	TSS1500	island	TSS1500-island	chr4:26320769-26321008	rs563498847;rs529562486	43;41
cg05796321	-0.0496454	0.196886	-17.305	7.47e-30	6.31e-24	57.2763	0.228842	0.179196	-0.0496454	1	92950348	R	I	GFI1	5'UTR	island	5'UTR-island	chr1:92945907-92952609	rs185633223;rs541856093;rs375079580	35;28;9
cg15820397	-0.0446732	0.131684	-17.3007	7.6e-30	6.42e-24	57.2598	0.160439	0.115766	-0.0446732	19	17622945	R	I	PGLS	Body	island	Body-island	chr19:17622317-17623316
cg26167161	-0.0416851	0.107033	-17.2866	8.03e-30	6.78e-24	57.2044	0.133864	0.0921792	-0.0416851	3	40351380	R	I	EIF1B	1stExon	island	1stExon-island	chr3:40350857-40351832	rs571087072	23
cg24806732	-0.0550325	0.199208	-17.2813	8.2e-30	6.92e-24	57.1838	0.234632	0.179599	-0.0550325	17	7608859	R	I	EFNB3	5'UTR	island	5'UTR-island	chr17:7608376-7608956	rs553089566;rs567994183;rs558017801	25;24;16
cg22678932	-0.0454377	0.129961	-17.2161	1.06e-29	8.93e-24	56.9284	0.159208	0.11377	-0.0454377	22	22006201	F	I	MIR130B	TSS1500	island	TSS1500-island	chr22:22006079-22007048	rs861844;rs571911350	18;45
cg15135999	-0.0407267	0.0859631	-17.1862	1.19e-29	1e-23	56.811	0.112178	0.0714512	-0.0407267	3	142297224	R	I	ATR	Body	island	Body-island	chr3:142297219-142297849	rs531988369;rs550568925	33;29
cg25362248	-0.0528916	0.190317	-17.1858	1.19e-29	1.01e-23	56.8094	0.224362	0.17147	-0.0528916	1	31192015	R	I	MATN1	Body	shore	Body-shore	chr1:31190972-31191221	rs568386135;rs534166400;rs553867207	34;31;27
cg01374398	-0.0574999	0.240288	-17.1783	1.23e-29	1.03e-23	56.7801	0.277299	0.219799	-0.0574999	3	47516975	R	I	SCAP	5'UTR	shore	5'UTR-shore	chr3:47516997-47517650
cg04152921	-0.0519119	0.179383	-17.1775	1.23e-29	1.04e-23	56.7769	0.212797	0.160885	-0.0519119	16	47495445	R	I	PHKB	Body	shore	Body-shore	chr16:47494697-47495207
cg02548780	-0.0443651	0.139655	-17.1775	1.23e-29	1.04e-23	56.7769	0.168212	0.123847	-0.0443651	16	22020026	F	I	C16orf52	Body	island	Body-island	chr16:22018987-22020057	rs549515190;rs561340323;rs72117898	10;19;41
cg07152487	-0.0403832	0.109231	-17.1696	1.27e-29	1.07e-23	56.7457	0.135224	0.0948412	-0.0403832	11	14665355	R	I	PDE3B	1stExon	island	1stExon-island	chr11:14665053-14666674
cg15348974	-0.0419704	0.115964	-17.1586	1.32e-29	1.12e-23	56.7027	0.142979	0.101009	-0.0419704	22	37678548	R	I	CYTH4	5'UTR	opensea	5'UTR-opensea		rs76639480	19
cg14136096	-0.0314084	0.0877502	-17.1305	1.48e-29	1.25e-23	56.5923	0.107967	0.0765587	-0.0314084	17	27054247	F	I	TLCD1	TSS1500	shore	TSS1500-shore	chr17:27055187-27056056
cg13284007	-0.0527515	0.160949	-17.1254	1.51e-29	1.27e-23	56.572	0.194904	0.142153	-0.0527515	3	53381865	R	I	DCP1A	TSS1500	island	TSS1500-island	chr3:53381345-53381936	rs550540208;rs564115540;rs28384437	47;28;19
cg00959118	-0.0536223	0.172933	-17.1237	1.52e-29	1.28e-23	56.5656	0.207448	0.153826	-0.0536223	1	169455055	F	I	SLC19A2	5'UTR	island	5'UTR-island	chr1:169454558-169455577	rs564345385	51
cg05693527	-0.0885345	0.245298	-17.092	1.72e-29	1.45e-23	56.4405	0.302286	0.213752	-0.0885345	3	71114114	F	I	FOXP1	TSS200	shore	TSS200-shore	chr3:71113896-71114102
cg04576684	-0.0428446	0.114184	-17.0827	1.78e-29	1.5e-23	56.4042	0.141762	0.0989179	-0.0428446	19	17414284	F	I	ABHD8	TSS200	island	TSS200-island	chr19:17413733-17414486
cg05622441	-0.05181	0.165003	-17.077	1.82e-29	1.54e-23	56.3815	0.198352	0.146542	-0.05181	16	69419962	F	I	TERF2	TSS200	island	TSS200-island	chr16:69419316-69420086	rs534067474;rs558861024	2;42
cg21786873	-0.055954	0.170993	-17.0588	1.96e-29	1.65e-23	56.3101	0.207009	0.151055	-0.055954	4	4250096	R	I	TMEM128	TSS200	island	TSS200-island	chr4:4249766-4250270	rs192920773;rs184691150	20;15
cg24141115	-0.0427993	0.109539	-17.0544	1.99e-29	1.68e-23	56.2925	0.137088	0.0942892	-0.0427993	1	52831603	R	I	CC2D1B	5'UTR	island	5'UTR-island	chr1:52831511-52832181
cg05246190	-0.0518055	0.186177	-17.0438	2.08e-29	1.75e-23	56.2508	0.219523	0.167718	-0.0518055	22	50330022	F	I		IGR	island	IGR-island	chr22:50329768-50330092
cg21194911	-0.0508202	0.169565	-17.0428	2.08e-29	1.76e-23	56.2467	0.202277	0.151457	-0.0508202	19	44716733	F	I	ZNF227	5'UTR	island	5'UTR-island	chr19:44716461-44716908	rs554321101;rs117078550	23;29
cg00973823	-0.0500643	0.163611	-17.0399	2.11e-29	1.78e-23	56.2355	0.195837	0.145772	-0.0500643	1	32226349	F	I	BAI2	5'UTR	island	5'UTR-island	chr1:32226146-32226535
cg10227327	-0.0511921	0.15916	-17.0375	2.13e-29	1.8e-23	56.2258	0.192111	0.140919	-0.0511921	14	62584037	F	I	FLJ43390	TSS200	island	TSS200-island	chr14:62583679-62584279	rs539014477;rs10145967;rs115861483	14;20;50
cg02726883	-0.0485057	0.156995	-17.0299	2.19e-29	1.85e-23	56.1958	0.188217	0.139711	-0.0485057	17	29421732	F	I	NF1	TSS1500	island	TSS1500-island	chr17:29421595-29422067	rs572809980;rs533692625	26;34
cg07161888	-0.0471906	0.145024	-17.0244	2.24e-29	1.89e-23	56.1743	0.1754	0.128209	-0.0471906	16	53537348	R	I	AKTIP	TSS200	island	TSS200-island	chr16:53536501-53537685	rs576625680;rs558379658	48;11
cg07066635	-0.0505963	0.160359	-17.0058	2.41e-29	2.04e-23	56.1008	0.192927	0.142331	-0.0505963	12	110434276	R	I	GIT2	TSS200	shore	TSS200-shore	chr12:110433797-110434205	rs551078547	36
cg03651138	-0.0539391	0.103912	-16.9751	2.72e-29	2.3e-23	55.9797	0.138631	0.084692	-0.0539391	10	70320213	F	I	TET1	1stExon	island	1stExon-island	chr10:70320130-70320822	rs58627364;rs545421837	23;39
cg20228115	-0.0427832	0.139346	-16.9685	2.79e-29	2.36e-23	55.9536	0.166885	0.124102	-0.0427832	3	167813730	F	I	GOLIM4	TSS1500	island	TSS1500-island	chr3:167812829-167814102	rs530909387;rs549105850;rs146138953;rs181734714	6;11;14;44
cg18080401	-0.0386992	0.112456	-16.951	2.99e-29	2.53e-23	55.8841	0.137366	0.098667	-0.0386992	12	49365529	R	I	WNT10B	5'UTR	shore	5'UTR-shore	chr12:49363664-49364443	rs577289048;rs545941672	37;30
cg05063087	-0.0529429	0.138578	-16.948	3.03e-29	2.56e-23	55.8725	0.172657	0.119714	-0.0529429	10	102133314	R	I	C10orf75	TSS200	island	TSS200-island	chr10:102133021-102133557
cg27473538	-0.0463659	0.146954	-16.9358	3.18e-29	2.68e-23	55.8242	0.176799	0.130433	-0.0463659	4	15780522	F	I	CD38	Body	island	Body-island	chr4:15779998-15780729	rs6834674;rs573533176	17;38
cg09766628	-0.0456195	0.14503	-16.904	3.6e-29	3.04e-23	55.6982	0.174395	0.128775	-0.0456195	17	4634728	F	I	MED11	5'UTR	island	5'UTR-island	chr17:4634567-4635230	rs375525643;rs113073819	14;30
cg07479988	-0.0511176	0.212925	-16.8987	3.68e-29	3.1e-23	55.6772	0.245829	0.194711	-0.0511176	2	39103277	F	I	MORN2	5'UTR	shore	5'UTR-shore	chr2:39102805-39103214
cg19726916	-0.0415933	0.113091	-16.8803	3.95e-29	3.34e-23	55.6043	0.139864	0.0982707	-0.0415933	19	17420182	F	I	DDA1	TSS200	shore	TSS200-shore	chr19:17420717-17420939
cg13157098	-0.055726	0.188137	-16.8782	3.99e-29	3.37e-23	55.5959	0.224007	0.168281	-0.055726	5	36876867	F	I	NIPBL-AS1	TSS200	island	TSS200-island	chr5:36875927-36877660
cg02038173	-0.0541371	0.152714	-16.8766	4.01e-29	3.39e-23	55.5898	0.187561	0.133424	-0.0541371	21	34852701	F	I	TMEM50B	TSS1500	island	TSS1500-island	chr21:34851229-34852702	rs576851171;rs544125054	31;44
cg09254686	-0.0400196	0.110093	-16.8556	4.36e-29	3.68e-23	55.5063	0.135853	0.0958334	-0.0400196	15	91475878	F	I	UNC45A	5'UTR	island	5'UTR-island	chr15:91475626-91475926	rs532615883;rs115749917;rs138475504	11;40;47
cg27454894	-0.0421833	0.115333	-16.84	4.64e-29	3.91e-23	55.4447	0.142485	0.100302	-0.0421833	16	88878596	R	I	APRT	TSS1500	island	TSS1500-island	chr16:88877712-88878936	rs564621342;rs8191467;rs550067082	43;42;23
cg23894291	-0.0444316	0.110973	-16.8348	4.73e-29	4e-23	55.4238	0.139573	0.0951414	-0.0444316	15	57025234	R	I	ZNF280D	5'UTR	shore	5'UTR-shore	chr15:57025347-57026150	rs545458242	28
cg21776568	-0.0481511	0.158008	-16.8296	4.83e-29	4.08e-23	55.4032	0.189002	0.14085	-0.0481511	13	95254007	F	I	GPR180	TSS200	island	TSS200-island	chr13:95253814-95254569	rs3897474;rs548701976	24;31
cg08092446	-0.0413515	0.136772	-16.8187	5.04e-29	4.26e-23	55.3598	0.163389	0.122037	-0.0413515	19	58987653	R	I	ZNF446	TSS200	island	TSS200-island	chr19:58986853-58988049	rs117252816	22
cg24334803	-0.0584816	0.204377	-16.8112	5.19e-29	4.39e-23	55.3302	0.24202	0.183539	-0.0584816	1	249132834	R	I	ZNF672	5'UTR	island	5'UTR-island	chr1:249132080-249133310
cg02537902	-0.0373749	0.109702	-16.809	5.24e-29	4.42e-23	55.3216	0.133759	0.0963844	-0.0373749	15	75917955	R	I	SNUPN	5'UTR	island	5'UTR-island	chr15:75917646-75918212	rs552511568;rs373175056;rs28372917	38;5;1
cg27053636	-0.0386567	0.104568	-16.8027	5.37e-29	4.54e-23	55.2963	0.129451	0.0907939	-0.0386567	16	58163123	F	I	C16orf80	1stExon	island	1stExon-island	chr16:58162754-58163682	rs200899599;rs571797151;rs192519576	1;28;48
cg00564759	-0.0561931	0.162075	-16.799	5.45e-29	4.6e-23	55.2816	0.198245	0.142052	-0.0561931	16	29818771	F	I	MAZ	Body	island	Body-island	chr16:29818681-29819554	rs201961309;rs562409950;rs201090868;rs548080331	22;37;40;41
cg26541027	-0.043149	0.141055	-16.7968	5.5e-29	4.64e-23	55.2729	0.16883	0.12568	-0.043149	1	110163313	F	I	AMPD2	Body	shore	Body-shore	chr1:110162464-110162716	rs531785429;rs548767021	0;46
cg21219785	-0.048536	0.14147	-16.7923	5.6e-29	4.73e-23	55.255	0.172712	0.124176	-0.048536	9	96215191	F	I	FAM120AOS	1stExon	shore	1stExon-shore	chr9:96213340-96214953	rs139318841	21
cg12260146	-0.0587784	0.28248	-16.7898	5.65e-29	4.77e-23	55.2453	0.320314	0.261536	-0.0587784	3	33840237	F	I	PDCD6IP	1stExon	island	1stExon-island	chr3:33839996-33840671	rs199826661	23
cg13914598	-0.0342626	0.0948937	-16.7842	5.78e-29	4.88e-23	55.2228	0.116948	0.0826852	-0.0342626	12	123460194	F	I	OGFOD2	5'UTR	shore	5'UTR-shore	chr12:123459151-123460032	rs573512751;rs534410114;rs142761633	0;31;38
cg23621779	-0.047599	0.153048	-16.7615	6.33e-29	5.34e-23	55.1326	0.183687	0.136088	-0.047599	6	30658957	F	I	NRM	TSS200	shelf	TSS200-shelf	chr6:30655116-30655401	rs185409898;rs143558175	21;46
cg07949612	-0.0532952	0.174833	-16.7552	6.48e-29	5.48e-23	55.1076	0.209138	0.155842	-0.0532952	2	69664562	F	I	NFU1	1stExon	island	1stExon-island	chr2:69664291-69664816	rs569741674;rs535675694;rs555349876	12;15;30
cg05681148	-0.0452134	0.147339	-16.7471	6.7e-29	5.65e-23	55.0754	0.176442	0.131229	-0.0452134	13	28195812	R	I	POLR1D	TSS1500	island	TSS1500-island	chr13:28194183-28196249	rs564534097	10
cg25733613	-0.0506774	0.164946	-16.7429	6.81e-29	5.75e-23	55.0587	0.197566	0.146889	-0.0506774	11	111637437	R	I	PPP2R1B	TSS1500	shore	TSS1500-shore	chr11:111636594-111637214	rs547600096;rs565905511;rs536348411;rs555004845	42;35;30;28
cg13222558	-0.0503696	0.130936	-16.7296	7.18e-29	6.06e-23	55.0055	0.163358	0.112988	-0.0503696	5	132083125	F	I	CCNI2	TSS200	island	TSS200-island	chr5:132082873-132083911	rs116024911	32
cg09098825	-0.054262	0.178874	-16.7244	7.33e-29	6.19e-23	54.9849	0.213801	0.159539	-0.054262	3	47866946	R	I	DHX30	Body	shore	Body-shore	chr3:47866474-47866882	rs561260256;rs116081529	48;20
cg00040446	-0.0458757	0.132168	-16.7174	7.53e-29	6.36e-23	54.9571	0.161697	0.115822	-0.0458757	1	40367965	F	I	MYCL1	TSS1500	island	TSS1500-island	chr1:40366595-40368213	rs181091157	2
cg27478603	-0.0811214	0.165502	-16.7101	7.75e-29	6.55e-23	54.928	0.217719	0.136597	-0.0811214	17	77715655	F	I	ENPP7	3'UTR	island	3'UTR-island	chr17:77715570-77716061	rs533003093	29
cg07442639	-0.049235	0.14114	-16.7099	7.76e-29	6.56e-23	54.9269	0.172831	0.123596	-0.049235	11	3014225	F	I	NAP1L4	TSS1500	shore	TSS1500-shore	chr11:3012799-3014181	rs377679038;rs552597294;rs574100042	13;32;40
cg15854934	-0.0436459	0.125269	-16.7087	7.8e-29	6.59e-23	54.9221	0.153363	0.109717	-0.0436459	14	55518152	R	I	MAPK1IP1L	TSS1500	island	TSS1500-island	chr14:55518131-55518957	rs560852843	23
cg26949087	-0.0537278	0.15715	-16.6924	8.32e-29	7.03e-23	54.8573	0.191733	0.138006	-0.0537278	2	26467503	R	I	HADHB	TSS200	island	TSS200-island	chr2:26467102-26467946	rs72809666;rs184300489;rs528818728	40;16;4
cg14775474	-0.0421438	0.118622	-16.6903	8.39e-29	7.09e-23	54.849	0.145749	0.103605	-0.0421438	17	8192005	R	I	RANGRF	5'UTR	island	5'UTR-island	chr17:8191864-8192495	rs574744699;rs560377946	32;24
cg14885145	-0.0485816	0.119344	-16.6846	8.58e-29	7.25e-23	54.8263	0.150615	0.102034	-0.0485816	10	104262292	F	I	SUFU	TSS1500	island	TSS1500-island	chr10:104262224-104262524	rs7092248	50
cg01972394	-0.0512588	0.228859	-16.663	9.35e-29	7.9e-23	54.7399	0.261854	0.210595	-0.0512588	1	19229528	F	I	ALDH4A1	TSS1500	island	TSS1500-island	chr1:19228828-19229634	rs554397015;rs572757409	6;25
cg25953464	-0.0476063	0.148827	-16.6409	1.02e-28	8.62e-23	54.6518	0.17947	0.131864	-0.0476063	17	57784812	F	I	TMEM49	TSS200	island	TSS200-island	chr17:57784754-57785108
cg12598048	-0.0451382	0.125921	-16.6401	1.02e-28	8.65e-23	54.6485	0.154975	0.109837	-0.0451382	15	22892705	F	I	CYFIP1	5'UTR	island	5'UTR-island	chr15:22891937-22893998	rs528150768;rs142614559;rs567902756	6;30;49
cg11614622	-0.0505371	0.163551	-16.6094	1.16e-28	9.78e-23	54.5259	0.19608	0.145543	-0.0505371	11	66623681	R	I	LRFN4	TSS1500	island	TSS1500-island	chr11:66623620-66626614	rs574966111;rs188929936	23;4
cg05131957	-0.0347283	0.101099	-16.605	1.18e-28	9.95e-23	54.5085	0.123452	0.0887241	-0.0347283	20	5986808	F	I	CRLS1	1stExon	island	1stExon-island	chr20:5986399-5987297
cg20697630	-0.0495824	0.145875	-16.6011	1.2e-28	1.01e-22	54.4925	0.17779	0.128208	-0.0495824	1	20960374	R	I	PINK1	1stExon	island	1stExon-island	chr1:20960045-20960551	rs575668171;rs543071128	43;21
cg14519123	-0.0447721	0.13606	-16.6006	1.2e-28	1.01e-22	54.4907	0.164879	0.120107	-0.0447721	15	66544965	F	I	MEGF11	5'UTR	island	5'UTR-island	chr15:66544432-66546134
cg23359048	-0.0488781	0.150798	-16.5968	1.22e-28	1.03e-22	54.4755	0.18226	0.133382	-0.0488781	12	2921757	F	I	ITFG2	TSS200	shore	TSS200-shore	chr12:2921849-2922127	rs143545275	23
cg15381875	-0.0466921	0.126526	-16.5953	1.22e-28	1.03e-22	54.4696	0.156581	0.109889	-0.0466921	5	79783844	F	I	FAM151B	1stExon	island	1stExon-island	chr5:79783635-79784145	rs376453748;rs182576589	10;44
cg16121685	-0.0417465	0.0989794	-16.5947	1.23e-28	1.04e-22	54.4669	0.125851	0.0841042	-0.0417465	1	162467625	R	I	UHMK1	TSS200	island	TSS200-island	chr1:162467599-162468027
cg02797930	-0.0418038	0.110282	-16.5934	1.23e-28	1.04e-22	54.462	0.13719	0.0953865	-0.0418038	3	153839287	F	I	SGEF	1stExon	island	1stExon-island	chr3:153838787-153840380	rs540797106;rs559397686	24;36
cg24303698	-0.0411376	0.115762	-16.5895	1.25e-28	1.06e-22	54.4465	0.142242	0.101104	-0.0411376	19	46367351	R	I	SYMPK	TSS1500	shore	TSS1500-shore	chr19:46367371-46367808	rs572643664;rs564602280;rs10411638	45;22;20
cg16154073	-0.0513201	0.16776	-16.5719	1.34e-28	1.14e-22	54.3757	0.200794	0.149474	-0.0513201	3	32433121	R	I	CMTM7	TSS200	island	TSS200-island	chr3:32433104-32434162
cg02736602	-0.060509	0.143483	-16.571	1.35e-28	1.14e-22	54.3723	0.182432	0.121923	-0.060509	1	197744226	R	I	DENND1B	Body	island	Body-island	chr1:197743931-197744788	rs545009757	10
cg14839808	-0.0484574	0.168986	-16.5684	1.36e-28	1.15e-22	54.362	0.200177	0.15172	-0.0484574	12	28343774	R	I		IGR	island	IGR-island	chr12:28343289-28343907	rs553990498	50
cg19758033	-0.0433211	0.135707	-16.5538	1.44e-28	1.22e-22	54.3035	0.163592	0.120271	-0.0433211	1	20987701	F	I	DDOST	1stExon	island	1stExon-island	chr1:20987516-20988238	rs140409217;rs150936849	1;34
cg01866038	-0.0361565	0.104457	-16.5374	1.54e-28	1.3e-22	54.2378	0.12773	0.0915732	-0.0361565	14	62583968	F	I	FLJ43390	TSS200	island	TSS200-island	chr14:62583679-62584279
cg14011833	-0.0477319	0.141696	-16.5336	1.57e-28	1.32e-22	54.2226	0.17242	0.124688	-0.0477319	17	79633787	R	I	CCDC137	1stExon	island	1stExon-island	chr17:79633256-79634230	rs190058261;rs139887681;rs182344335;rs114120030	22;20;16;8
cg11347316	-0.0487894	0.17326	-16.5267	1.61e-28	1.36e-22	54.1946	0.204665	0.155875	-0.0487894	11	18343657	R	I	GTF2H1	TSS200	island	TSS200-island	chr11:18343625-18344238	rs533200717	21
cg20973743	-0.0581854	0.190242	-16.516	1.68e-28	1.42e-22	54.1518	0.227695	0.169509	-0.0581854	15	49447782	R	I	COPS2	1stExon	shore	1stExon-shore	chr15:49447339-49447576	rs536586238;rs151074018	19;3
cg20623868	-0.0528509	0.222498	-16.5123	1.71e-28	1.44e-22	54.1371	0.256517	0.203666	-0.0528509	19	15666885	F	I		IGR	opensea	IGR-opensea		rs573936829	46
cg00319567	-0.0481062	0.161175	-16.4926	1.85e-28	1.56e-22	54.058	0.19214	0.144034	-0.0481062	13	60971258	R	I	TDRD3	5'UTR	island	5'UTR-island	chr13:60970403-60972045
cg16259886	-0.0384019	0.0849274	-16.4905	1.86e-28	1.57e-22	54.0495	0.109646	0.0712439	-0.0384019	2	32265121	R	I	DPY30	TSS1500	shore	TSS1500-shore	chr2:32264802-32265019	rs115863362;rs546015939;rs551178159;rs528176867	48;33;16;4
cg14191675	-0.0534418	0.143857	-16.4888	1.87e-28	1.58e-22	54.0429	0.178257	0.124815	-0.0534418	9	127631086	R	I	ARPC5L	TSS1500	shore	TSS1500-shore	chr9:127631143-127632264
cg15667495	-0.0432487	0.118161	-16.4801	1.94e-28	1.64e-22	54.0079	0.146	0.102751	-0.0432487	17	40719620	F	I	MLX	Body	island	Body-island	chr17:40718686-40719633	rs199497791;rs190987287	46;49
cg02604939	-0.031073	0.093595	-16.4748	1.98e-28	1.67e-22	53.9867	0.113596	0.082523	-0.031073	3	50330083	F	I	IFRD2	TSS200	island	TSS200-island	chr3:50329399-50330116
cg00309650	-0.0443135	0.149427	-16.4734	1.99e-28	1.68e-22	53.9809	0.17795	0.133637	-0.0443135	4	88312547	F	I	HSD17B11	TSS200	opensea	TSS200-opensea		rs554747378	13
cg13512204	-0.0511584	0.222786	-16.4696	2.02e-28	1.71e-22	53.9656	0.255716	0.204557	-0.0511584	9	78506874	F	I	PCSK5	Body	island	Body-island	chr9:78505603-78507120	rs58564148;rs77414891;rs539010876;rs367796802	39;44;48;49
cg15889012	-0.0513494	0.229343	-16.4665	2.05e-28	1.73e-22	53.9532	0.262395	0.211046	-0.0513494	2	44059266	R	I	ABCG5	Body	shore	Body-shore	chr2:44058765-44059232
cg15543284	-0.0441025	0.119463	-16.4623	2.08e-28	1.76e-22	53.9362	0.147851	0.103749	-0.0441025	2	54785307	R	I	SPTBN1	TSS1500	island	TSS1500-island	chr2:54785026-54785969
cg18256429	-0.0518693	0.165148	-16.457	2.13e-28	1.8e-22	53.915	0.198535	0.146666	-0.0518693	6	31632881	R	I	BAT4	5'UTR	island	5'UTR-island	chr6:31632815-31634093	rs552386940;rs570690334;rs535117192	42;34;2
cg12335311	-0.0509886	0.185544	-16.4553	2.14e-28	1.81e-22	53.9083	0.218364	0.167375	-0.0509886	12	7260981	R	I	C1RL-AS1	Body	opensea	Body-opensea		rs146839326	1
cg00937271	-0.0445723	0.120258	-16.4425	2.25e-28	1.9e-22	53.8568	0.148948	0.104375	-0.0445723	4	13529551	R	I		IGR	island	IGR-island	chr4:13529254-13529865	rs574862706	32
cg10363003	-0.0320893	0.0810263	-16.4341	2.33e-28	1.97e-22	53.8232	0.101682	0.0695922	-0.0320893	7	33102582	R	I	NT5C3	TSS200	island	TSS200-island	chr7:33101938-33102907	rs72555718;rs550603532;rs562438979	51;42;37
cg07054040	-0.0532056	0.13612	-16.4312	2.36e-28	1.99e-22	53.8115	0.170367	0.117162	-0.0532056	15	37393282	R	I	MEIS2	TSS1500	shore	TSS1500-shore	chr15:37393666-37394248
cg18948380	-0.0400505	0.117461	-16.4269	2.4e-28	2.03e-22	53.7942	0.143241	0.10319	-0.0400505	4	113558680	F	I	LARP7	5'UTR	island	5'UTR-island	chr4:113558032-113558681	rs571361708;rs538339680	5;31
cg05792022	-0.0575257	0.19613	-16.419	2.48e-28	2.09e-22	53.7623	0.233158	0.175632	-0.0575257	13	41239732	F	I	FOXO1	1stExon	island	1stExon-island	chr13:41238500-41241750	rs199900378;rs555891844	0;18
cg21950287	-0.0538957	0.177961	-16.4102	2.57e-28	2.17e-22	53.7271	0.212652	0.158756	-0.0538957	19	54385441	F	I	PRKCG	TSS200	island	TSS200-island	chr19:54385315-54385604	rs556406979	1
cg16052202	-0.0517652	0.167526	-16.4012	2.66e-28	2.25e-22	53.6908	0.200847	0.149081	-0.0517652	20	18268915	F	I	ZNF133	TSS200	island	TSS200-island	chr20:18268544-18269405	rs111537178;rs147535136;rs140220451;rs528777219	2;11;23;30
cg12201015	-0.0279522	0.0637502	-16.3991	2.68e-28	2.27e-22	53.6822	0.0817425	0.0537902	-0.0279522	6	33217224	R	I		IGR	island	IGR-island	chr6:33216103-33217463
cg23243902	-0.0503992	0.164758	-16.3892	2.79e-28	2.36e-22	53.6425	0.197199	0.1468	-0.0503992	11	117049849	R	I	SIDT2	TSS200	island	TSS200-island	chr11:117049399-117050234	rs549258260	41
cg05968270	-0.0561777	0.186541	-16.3869	2.82e-28	2.38e-22	53.6332	0.222701	0.166523	-0.0561777	1	65533502	F	I		IGR	shore	IGR-shore	chr1:65533592-65533965
cg04335562	-0.0502806	0.237519	-16.3757	2.95e-28	2.49e-22	53.588	0.269884	0.219603	-0.0502806	19	2945000	F	I	ZNF77	TSS200	island	TSS200-island	chr19:2944682-2945507	rs148940274;rs543161268;rs561185888	0;11;34
cg00813540	-0.0384072	0.108477	-16.3731	2.98e-28	2.51e-22	53.5777	0.133199	0.0947914	-0.0384072	19	50829104	F	I	KCNC3	Body	island	Body-island	chr19:50828897-50829228	rs540547586	37
cg17720267	-0.0394875	0.108908	-16.3471	3.31e-28	2.79e-22	53.4726	0.134325	0.0948377	-0.0394875	12	6580010	F	I	VAMP1	TSS200	island	TSS200-island	chr12:6579555-6580429	rs555503140;rs575593489	10;12
cg14560584	-0.0413399	0.145553	-16.3376	3.43e-28	2.9e-22	53.4345	0.172163	0.130823	-0.0413399	22	46692491	R	I	CN5H6.4	Body	island	Body-island	chr22:46692210-46693349
cg07757959	-0.034599	0.0890083	-16.3367	3.45e-28	2.91e-22	53.4308	0.111279	0.0766799	-0.034599	15	79165367	F	I	MORF4L1	1stExon	island	1stExon-island	chr15:79165102-79166057	rs185623329;rs200078853	7;43
cg07063325	-0.0458231	0.133297	-16.3295	3.55e-28	3e-22	53.4016	0.162792	0.116969	-0.0458231	6	33257630	F	I	PFDN6	5'UTR	shore	5'UTR-shore	chr6:33256539-33256973	rs184734292	48
cg07785945	-0.0365032	0.0885183	-16.3274	3.58e-28	3.02e-22	53.3932	0.112015	0.0755114	-0.0365032	1	23346356	F	I	KDM1A	1stExon	island	1stExon-island	chr1:23345814-23346677	rs200773378	16
cg13618996	-0.0531922	0.137307	-16.314	3.78e-28	3.19e-22	53.3391	0.171546	0.118354	-0.0531922	1	19812325	R	I	CAPZB	TSS1500	island	TSS1500-island	chr1:19811703-19812644	rs564621875;rs576331639;rs138491528;rs562004406	43;35;21;2
cg26309655	-0.0419694	0.141914	-16.3122	3.8e-28	3.21e-22	53.3319	0.168929	0.126959	-0.0419694	1	150459725	F	I	TARS2	TSS200	opensea	TSS200-opensea		rs184819264	21
cg16163324	-0.0552881	0.261187	-16.3086	3.86e-28	3.26e-22	53.3176	0.296775	0.241487	-0.0552881	1	46712932	R	I	RAD54L	TSS1500	opensea	TSS1500-opensea		rs145475479	12
cg12929040	-0.0503721	0.139531	-16.3085	3.86e-28	3.26e-22	53.3169	0.171955	0.121583	-0.0503721	8	56792373	R	I	LYN	TSS200	island	TSS200-island	chr8:56792115-56793325
cg11383944	-0.0577781	0.195073	-16.3066	3.89e-28	3.28e-22	53.3093	0.232264	0.174486	-0.0577781	15	62360728	F	I	C2CD4A	Body	island	Body-island	chr15:62359827-62360995	rs377355334	32
cg00781875	-0.0424039	0.115832	-16.3058	3.9e-28	3.29e-22	53.3062	0.143126	0.100723	-0.0424039	1	156252398	F	I	TMEM79	TSS1500	opensea	TSS1500-opensea		rs147858552;rs532217294;rs550276416	1;36;45
cg05736393	-0.0549508	0.208589	-16.2964	4.05e-28	3.42e-22	53.2683	0.24396	0.189009	-0.0549508	2	74775957	R	I	LOXL3	Body	shore	Body-shore	chr2:74776016-74776897	rs543035221	20
cg25746746	-0.0474806	0.178613	-16.2758	4.4e-28	3.72e-22	53.1849	0.209176	0.161695	-0.0474806	12	109531439	R	I	ALKBH2	TSS200	shore	TSS200-shore	chr12:109531107-109531359	rs531361590;rs549469427;rs112900073;rs571607908;rs142601141	33;19;15;5;2
cg15684811	-0.0420968	0.126316	-16.2695	4.52e-28	3.81e-22	53.1596	0.153413	0.111316	-0.0420968	1	59250924	R	I	JUN	TSS1500	island	TSS1500-island	chr1:59247461-59250940	rs75635714;rs559090778	31;3
cg02712294	-0.0468801	0.135722	-16.2602	4.69e-28	3.96e-22	53.1221	0.165898	0.119018	-0.0468801	8	41559393	F	I	ANK1	Body	island	Body-island	chr8:41559255-41559609	rs553613199	39
cg01411982	-0.0497006	0.142583	-16.2598	4.7e-28	3.97e-22	53.1202	0.174574	0.124873	-0.0497006	11	134123293	F	I	THYN1	TSS200	island	TSS200-island	chr11:134123209-134123996	rs114085882	43
cg25671374	-0.0423635	0.123682	-16.2523	4.84e-28	4.09e-22	53.0898	0.150951	0.108587	-0.0423635	19	10230567	R	I	EIF3G	5'UTR	island	5'UTR-island	chr19:10230162-10230682	rs200361874;rs199657181;rs542063781;rs111962472;rs531340404	38;27;24;19;15
cg14792983	-0.0450655	0.146412	-16.2503	4.88e-28	4.12e-22	53.0818	0.17542	0.130354	-0.0450655	20	18447909	F	I	C20orf12	TSS200	island	TSS200-island	chr20:18447429-18448341	rs113245189;rs528641749	10;42
cg04543413	-0.0517254	0.138549	-16.2498	4.89e-28	4.13e-22	53.0801	0.171844	0.120118	-0.0517254	12	25055676	R	I	BCAT1	Body	island	Body-island	chr12:25055599-25056246	rs565420986;rs532971842;rs188519206	38;29;26
cg10729317	-0.0491921	0.172584	-16.2448	4.99e-28	4.21e-22	53.0595	0.204248	0.155056	-0.0491921	20	2821390	F	I	FAM113A	TSS200	island	TSS200-island	chr20:2820509-2821911	rs2297046;rs557694329;rs567061093;rs199981800;rs141415553	10;13;25;44;48
cg22769787	-0.0504025	0.169223	-16.2435	5.01e-28	4.23e-22	53.0545	0.201666	0.151264	-0.0504025	17	40985300	F	I	PSME3	5'UTR	island	5'UTR-island	chr17:40985007-40985922	rs567911252;rs535425140;rs557207214	10;19;49
cg06812693	-0.0529429	0.240514	-16.2401	5.08e-28	4.29e-22	53.0408	0.274592	0.221649	-0.0529429	4	26323246	R	I	RBPJ	Body	shore	Body-shore	chr4:26321133-26323150	rs561644085;rs530676568;rs550556539;rs567150209	51;19;14;4
cg19721211	-0.0469909	0.133627	-16.2392	5.1e-28	4.31e-22	53.0371	0.163874	0.116884	-0.0469909	15	51058100	R	I	SPPL2A	TSS200	island	TSS200-island	chr15:51057603-51058123
cg18404039	-0.0462495	0.11008	-16.2363	5.16e-28	4.36e-22	53.0254	0.13985	0.0936005	-0.0462495	20	3184938	R	I	DDRGK1	Body	island	Body-island	chr20:3184874-3185385	rs559266397	51
cg07004357	-0.0547187	0.198554	-16.231	5.27e-28	4.45e-22	53.0038	0.233775	0.179056	-0.0547187	22	18893614	F	I	DGCR6	TSS200	island	TSS200-island	chr22:18893251-18894291	rs407895;rs554364541;rs572939805	17;25;48
cg26230658	-0.0365701	0.0951089	-16.2228	5.45e-28	4.6e-22	52.9708	0.118648	0.0820782	-0.0365701	17	5372445	F	I	DHX33	TSS1500	shore	TSS1500-shore	chr17:5371848-5372318	rs74973471;rs571121125	7;42
cg19502972	-0.0472548	0.124524	-16.2184	5.55e-28	4.69e-22	52.9528	0.15494	0.107686	-0.0472548	1	12040413	R	I	MFN2	1stExon	island	1stExon-island	chr1:12040113-12040793	rs577631834;rs538606220;rs2180181	49;39;11
cg02487499	-0.0525326	0.167557	-16.2178	5.56e-28	4.7e-22	52.9503	0.201371	0.148839	-0.0525326	1	33937968	F	I	ZSCAN20	TSS1500	shore	TSS1500-shore	chr1:33938025-33938328	rs183007596	19
cg15492382	-0.0577188	0.21829	-16.2097	5.75e-28	4.85e-22	52.9178	0.255443	0.197724	-0.0577188	8	103668168	F	I	KLF10	TSS200	island	TSS200-island	chr8:103666157-103668861	rs557568213;rs569089806;rs536597783	24;26;36
cg14257814	-0.0433845	0.125178	-16.2088	5.77e-28	4.87e-22	52.9139	0.153104	0.109719	-0.0433845	17	30470253	F	I	RHOT1	Body	shore	Body-shore	chr17:30469332-30469942	rs545250440;rs565053284	10;40
cg00366471	-0.0460334	0.126004	-16.2086	5.77e-28	4.87e-22	52.9132	0.155635	0.109601	-0.0460334	15	71184982	F	I	LRRC49	TSS200	shore	TSS200-shore	chr15:71184276-71184689
cg20297566	-0.050467	0.198447	-16.208	5.79e-28	4.89e-22	52.9108	0.230931	0.180464	-0.050467	3	99979976	R	I	TBC1D23	Body	island	Body-island	chr3:99979678-99980038	rs200330822;rs143580360	50;35
cg05095774	-0.0536542	0.182683	-16.2038	5.88e-28	4.97e-22	52.8937	0.217219	0.163565	-0.0536542	18	52495848	R	I	RAB27B	5'UTR	island	5'UTR-island	chr18:52495604-52496007
cg26880762	-0.0402286	0.0963558	-16.2009	5.95e-28	5.03e-22	52.8821	0.12225	0.0820215	-0.0402286	12	123943063	F	I	SNRNP35	5'UTR	shore	5'UTR-shore	chr12:123942639-123943001	rs572911649;rs143126656;rs564849004	10;41;46
cg17959943	-0.0482188	0.134853	-16.1974	6.04e-28	5.1e-22	52.8677	0.16589	0.117671	-0.0482188	7	135194977	R	I	CNOT4	TSS200	island	TSS200-island	chr7:135194567-135195309	rs114422371	40
cg19338844	-0.0475393	0.114707	-16.1959	6.07e-28	5.13e-22	52.8619	0.145307	0.0977676	-0.0475393	10	105880883	F	I	C10orf78	TSS1500	shore	TSS1500-shore	chr10:105881449-105881947	rs542527794;rs74154737	17;24
cg26585202	-0.0348184	0.0758371	-16.1953	6.09e-28	5.14e-22	52.8593	0.098249	0.0634306	-0.0348184	7	76751783	R	I	CCDC146	TSS200	shore	TSS200-shore	chr7:76750995-76751394	rs71555942;rs71555943;rs539481413;rs557783660	49;30;14;1
cg26600954	-0.0476724	0.131769	-16.195	6.1e-28	5.15e-22	52.858	0.162455	0.114783	-0.0476724	7	23719792	F	I	C7orf46	5'UTR	island	5'UTR-island	chr7:23719619-23720006	rs377244560	15
cg17665931	-0.0371914	0.11836	-16.1819	6.43e-28	5.43e-22	52.8051	0.1423	0.105108	-0.0371914	19	38894173	F	I	FAM98C	Body	island	Body-island	chr19:38893480-38894383	rs545332662	32
cg17015704	-0.0563592	0.206029	-16.1618	6.97e-28	5.89e-22	52.7236	0.242306	0.185947	-0.0563592	6	119400380	F	I	FAM184A	5'UTR	shore	5'UTR-shore	chr6:119399091-119400223	rs151157202	9
cg07283595	-0.0539889	0.20967	-16.1604	7.01e-28	5.92e-22	52.7178	0.244422	0.190433	-0.0539889	17	5372003	R	I	DHX33	1stExon	island	1stExon-island	chr17:5371848-5372318	rs151053292	49
cg10477989	-0.043663	0.131473	-16.1599	7.03e-28	5.93e-22	52.7158	0.159577	0.115914	-0.043663	11	68039601	F	I	C11orf24	TSS200	island	TSS200-island	chr11:68039300-68039880	rs566660340	30
cg05190577	-0.0408652	0.105922	-16.1554	7.15e-28	6.04e-22	52.6976	0.132226	0.0913611	-0.0408652	11	61062843	F	I	VWCE	TSS200	island	TSS200-island	chr11:61061751-61063063	rs188624116	12
cg03582286	-0.0520176	0.170893	-16.1439	7.5e-28	6.33e-22	52.6509	0.204376	0.152358	-0.0520176	4	71571171	R	I	RUFY3	Body	island	Body-island	chr4:71570147-71571626	rs564957467;rs532195014	44;6
cg20266883	-0.0385171	0.103143	-16.141	7.58e-28	6.4e-22	52.6392	0.127935	0.0894182	-0.0385171	1	19229581	R	I	ALDH4A1	TSS1500	island	TSS1500-island	chr1:19228828-19229634	rs554397015;rs572757409	49;30
cg13494334	-0.0493832	0.145613	-16.1407	7.59e-28	6.41e-22	52.6379	0.1774	0.128016	-0.0493832	14	75593888	R	I	NEK9	TSS200	island	TSS200-island	chr14:75593293-75594011	rs12890371;rs570126623	51;48
cg09698981	-0.042478	0.128254	-16.1385	7.66e-28	6.47e-22	52.6288	0.155596	0.113118	-0.042478	13	32889470	F	I	BRCA2	TSS200	shore	TSS200-shore	chr13:32889533-32889900	rs533226610;rs551887850	21;22
cg16705351	-0.0353728	0.0842362	-16.1216	8.2e-28	6.93e-22	52.5603	0.107005	0.0716321	-0.0353728	1	226737245	R	I	C1orf95	Body	island	Body-island	chr1:226736354-226737412	rs708741;rs528938455;rs550426782;rs563508729	45;23;19;8
cg06778202	-0.0437175	0.150917	-16.1128	8.5e-28	7.18e-22	52.5247	0.179057	0.13534	-0.0437175	5	156887147	F	I	NIPAL4	1stExon	island	1stExon-island	chr5:156886969-156887440
cg06035616	-0.0372402	0.0904629	-16.1068	8.71e-28	7.35e-22	52.5003	0.114434	0.0771934	-0.0372402	16	2653306	F	I	LOC652276	TSS200	island	TSS200-island	chr16:2653221-2653847	rs200245639;rs531463192;rs550980022;rs13334976;rs373046313	1;11;17;29;30
cg03945034	0.0376466	0.887704	16.1039	8.81e-28	7.44e-22	52.4884	0.863472	0.901119	0.0376466	1	7565342	F	I	CAMTA1	Body	opensea	Body-opensea		rs552260446;rs186504210	0;12
cg20351062	-0.0435396	0.134732	-16.1023	8.87e-28	7.49e-22	52.4818	0.162758	0.119218	-0.0435396	1	11866082	R	I	MTHFR	5'UTR	island	5'UTR-island	chr1:11865462-11866566	rs562529887	2
cg03925425	-0.0551246	0.137638	-16.1005	8.93e-28	7.54e-22	52.4746	0.17312	0.117996	-0.0551246	13	111768023	R	I	ARHGEF7	1stExon	opensea	1stExon-opensea
cg19824334	-0.0409339	0.113543	-16.093	9.21e-28	7.78e-22	52.444	0.139891	0.0989571	-0.0409339	17	73851399	R	I	WBP2	5'UTR	island	5'UTR-island	chr17:73851260-73852222	rs199895332;rs142166624;rs200783397;rs556902761	41;8;6;3
cg04459753	-0.0388764	0.117996	-16.0888	9.37e-28	7.91e-22	52.4272	0.14302	0.104144	-0.0388764	16	28858035	F	I	TUFM	TSS1500	island	TSS1500-island	chr16:28857204-28858139	rs562255885	29
cg04053862	-0.0467585	0.142643	-16.0737	9.96e-28	8.41e-22	52.3658	0.17274	0.125981	-0.0467585	2	179345017	R	I	MIR548N	Body	island	Body-island	chr2:179344852-179345483	rs183806575;rs542660944	44;1
cg14473974	-0.0473346	0.147798	-16.0731	9.98e-28	8.43e-22	52.3633	0.178266	0.130931	-0.0473346	9	139439826	R	I	NOTCH1	Body	island	Body-island	chr9:139439041-139441532
cg17199468	-0.037353	0.092417	-16.0653	1.03e-27	8.7e-22	52.3315	0.11646	0.0791073	-0.037353	6	32821543	F	I	PSMB9	TSS1500	island	TSS1500-island	chr6:32820849-32822370	rs576278739;rs202053684;rs148176741	7;13;39
cg07300597	-0.0503207	0.147033	-16.0615	1.05e-27	8.83e-22	52.3161	0.179423	0.129102	-0.0503207	17	27037982	R	I	PROCA1	1stExon	shore	1stExon-shore	chr17:27038084-27038919	rs540927719	19
cg01789478	-0.0528523	0.230897	-16.0566	1.07e-27	9.01e-22	52.296	0.264917	0.212064	-0.0528523	2	182545485	F	I	NEUROD1	TSS200	shelf	TSS200-shelf	chr2:182547873-182549177	rs551509494;rs571350776;rs537293472;rs556368389;rs185557133	12;23;30;35;49
cg26022015	-0.0457312	0.133638	-16.0515	1.09e-27	9.2e-22	52.2756	0.163074	0.117343	-0.0457312	13	78493583	R	I	EDNRB	TSS1500	shore	TSS1500-shore	chr13:78492425-78493382	rs548782417	2
cg01870569	-0.0338883	0.0837281	-16.0466	1.11e-27	9.38e-22	52.2555	0.105541	0.0716529	-0.0338883	3	12526052	F	I	TSEN2	5'UTR	island	5'UTR-island	chr3:12525749-12526346	rs190941859	48
cg14873473	-0.0376344	0.0968482	-16.0253	1.21e-27	1.02e-21	52.1689	0.121073	0.0834382	-0.0376344	1	206138246	F	I	FAM72A	TSS1500	island	TSS1500-island	chr1:206135444-206138863	rs189499864	29
cg24763869	-0.0461271	0.13628	-16.0201	1.24e-27	1.05e-21	52.1474	0.165971	0.119844	-0.0461271	17	3572311	R	I	TMEM93	5'UTR	island	5'UTR-island	chr17:3571224-3572618	rs572326836	18
cg09974566	-0.051822	0.202082	-16.0016	1.33e-27	1.13e-21	52.072	0.235438	0.183616	-0.051822	22	32150118	R	I	DEPDC5	1stExon	shore	1stExon-shore	chr22:32149762-32150064	rs377211255	6
cg19410626	-0.108521	0.425427	-15.9941	1.38e-27	1.16e-21	52.0418	0.49528	0.386758	-0.108521	14	52456145	R	I	C14orf166	TSS200	island	TSS200-island	chr14:52456128-52456593	rs559354370;rs28376820	16;4
cg03654080	-0.0413142	0.152682	-15.9905	1.4e-27	1.18e-21	52.0268	0.179275	0.137961	-0.0413142	12	10306177	F	I		IGR	opensea	IGR-opensea		rs11053640	22
cg11567041	-0.0431956	0.128329	-15.9843	1.43e-27	1.21e-21	52.0018	0.156133	0.112938	-0.0431956	10	12391824	F	I	CAMK1D	1stExon	island	1stExon-island	chr10:12390802-12392589	rs147907642	32
cg09047471	-0.0493294	0.148907	-15.9771	1.47e-27	1.24e-21	51.9723	0.180659	0.13133	-0.0493294	8	56792345	F	I	LYN	TSS200	island	TSS200-island	chr8:56792115-56793325	rs553294534	41
cg25857710	-0.0461301	0.142412	-15.9764	1.48e-27	1.25e-21	51.9696	0.172105	0.125975	-0.0461301	3	139654740	F	I	CLSTN2	Body	island	Body-island	chr3:139653430-139655115	rs532858611;rs546590143;rs9878008	10;29;32
cg10227393	-0.0451553	0.145035	-15.9757	1.48e-27	1.25e-21	51.9666	0.1741	0.128945	-0.0451553	19	3721525	R	I		IGR	island	IGR-island	chr19:3721464-3721788	rs534644200;rs557618542;rs577659361;rs543374767	49;29;13;10
cg17035366	-0.0459054	0.140697	-15.9683	1.53e-27	1.29e-21	51.9365	0.170246	0.12434	-0.0459054	12	40499623	R	I	SLC2A13	1stExon	island	1stExon-island	chr12:40498962-40500017	rs139518863;rs536379760	31;1
cg22729730	-0.0417862	0.111454	-15.9661	1.54e-27	1.3e-21	51.9274	0.138351	0.096565	-0.0417862	5	6687387	R	I		IGR	opensea	IGR-opensea		rs557255755	18
cg17565360	-0.0413805	0.110092	-15.9592	1.58e-27	1.34e-21	51.8992	0.136728	0.0953471	-0.0413805	11	4115872	F	I	RRM1	TSS200	island	TSS200-island	chr11:4115689-4116489	rs563970994	44
cg15103181	-0.0560545	0.216431	-15.9554	1.61e-27	1.36e-21	51.8839	0.252512	0.196458	-0.0560545	19	35454479	R	I	ZNF792	Body	island	Body-island	chr19:35454467-35455247	rs78090888;rs181712515	51;22
cg27143824	-0.0462932	0.14552	-15.9441	1.68e-27	1.42e-21	51.8378	0.175318	0.129025	-0.0462932	4	184580738	R	I	C4orf41	5'UTR	shore	5'UTR-shore	chr4:184579921-184580644	rs530120438;rs115999614	37;11
cg24854787	-0.0403119	0.112064	-15.9407	1.71e-27	1.44e-21	51.8237	0.138012	0.0977001	-0.0403119	20	3189711	F	I	ITPA	TSS1500	shore	TSS1500-shore	chr20:3190011-3190562	rs572125805	24
cg06091566	-0.0471308	0.116075	-15.9387	1.72e-27	1.45e-21	51.8157	0.146412	0.0992812	-0.0471308	1	860621	R	I	SAMD11	TSS1500	island	TSS1500-island	chr1:858970-861632	rs547989091;rs567978445	33;9
cg27161463	-0.0493808	0.140434	-15.9294	1.79e-27	1.51e-21	51.7776	0.17222	0.122839	-0.0493808	11	118123074	R	I	MPZL3	TSS200	opensea	TSS200-opensea		rs564571949;rs533393833;rs547001859	36;10;7
cg19085307	-0.0518564	0.233724	-15.9291	1.79e-27	1.51e-21	51.7763	0.267103	0.215246	-0.0518564	8	114446282	F	I	CSMD3	Body	shore	Body-shore	chr8:114444826-114445085	rs190257230	16
cg22548316	-0.0294062	0.0742659	-15.9243	1.83e-27	1.54e-21	51.7566	0.0931941	0.0637879	-0.0294062	22	41682093	F	I	RANGAP1	1stExon	island	1stExon-island	chr22:41681616-41682543	rs543214765	32
cg10950050	-0.0566287	0.196744	-15.9208	1.85e-27	1.56e-21	51.7424	0.233194	0.176566	-0.0566287	1	62902319	R	I	USP1	5'UTR	island	5'UTR-island	chr1:62901651-62903667	rs543474054	10
cg08873912	-0.0454882	0.138168	-15.9172	1.88e-27	1.59e-21	51.7276	0.167448	0.12196	-0.0454882	12	4274070	R	I		IGR	island	IGR-island	chr12:4273819-4274491	rs138219828;rs539354763	38;21
cg18247339	-0.0384785	0.117856	-15.9118	1.92e-27	1.62e-21	51.7058	0.142624	0.104145	-0.0384785	14	35183597	R	I	CFL2	Body	island	Body-island	chr14:35183385-35184196	rs10149653	51
cg11165626	-0.0388207	0.0977238	-15.9044	1.98e-27	1.67e-21	51.6753	0.122712	0.0838911	-0.0388207	10	21786221	F	I	MIR1915	TSS1500	island	TSS1500-island	chr10:21783198-21786420	rs560240992	49
cg24156905	-0.0499451	0.145251	-15.9012	2.01e-27	1.69e-21	51.6624	0.1774	0.127455	-0.0499451	11	6440470	F	I	APBB1	TSS200	island	TSS200-island	chr11:6439863-6440732	rs557293328	12
cg01614598	-0.0467731	0.11188	-15.8969	2.04e-27	1.72e-21	51.6448	0.141987	0.0952135	-0.0467731	2	38152364	R	I	FAM82A1	TSS200	island	TSS200-island	chr2:38152131-38152885	rs549838069	38
cg21423973	-0.0504228	0.184784	-15.8934	2.07e-27	1.75e-21	51.6305	0.21724	0.166817	-0.0504228	7	72298667	F	I	TYW1B	1stExon	island	1stExon-island	chr7:72298512-72298988	rs557834369;rs573201644;rs540684027;rs7791253	20;25;38;46
cg22207900	-0.0419713	0.129125	-15.8902	2.1e-27	1.77e-21	51.6173	0.156141	0.11417	-0.0419713	11	64072031	F	I	ESRRA	TSS1500	shore	TSS1500-shore	chr11:64072064-64073914	rs573178727;rs200513166	0;25
cg10057252	-0.0500642	0.140155	-15.8828	2.16e-27	1.83e-21	51.5871	0.172381	0.122316	-0.0500642	1	110036897	R	I	CYB561D1	1stExon	island	1stExon-island	chr1:110036545-110036943	rs138373210	14
cg24063092	-0.0398861	0.0976264	-15.8724	2.26e-27	1.91e-21	51.5446	0.1233	0.0834141	-0.0398861	5	65018104	R	I	NLN	1stExon	island	1stExon-island	chr5:65017603-65018512	rs565094855;rs553942617	18;10
cg16804848	-0.0490892	0.144057	-15.869	2.29e-27	1.93e-21	51.5307	0.175655	0.126566	-0.0490892	11	64052165	F	I	GPR137	TSS1500	shore	TSS1500-shore	chr11:64052607-64053652	rs543991860	3
cg01525244	-0.0771435	0.14493	-15.8624	2.35e-27	1.98e-21	51.5038	0.194586	0.117443	-0.0771435	22	39548611	F	I	CBX7	TSS200	shore	TSS200-shore	chr22:39548613-39549666
cg02915221	-0.0325936	0.0859392	-15.8622	2.35e-27	1.99e-21	51.5029	0.106919	0.0743254	-0.0325936	12	7079722	R	I	PHB2	1stExon	island	1stExon-island	chr12:7079500-7080129
cg13623968	-0.0417206	0.11666	-15.8603	2.37e-27	2e-21	51.4949	0.143515	0.101794	-0.0417206	8	70746654	F	I	SLCO5A1	5'UTR	island	5'UTR-island	chr8:70744098-70747441
cg09490387	-0.0396818	0.0979867	-15.8588	2.39e-27	2.01e-21	51.4889	0.123529	0.0838473	-0.0396818	16	2034188	R	I	GFER	1stExon	island	1stExon-island	chr16:2033492-2034800	rs566466090	45
cg24978424	-0.0270075	0.0360595	-15.8522	2.45e-27	2.07e-21	51.4621	0.0534437	0.0264362	-0.0270075	4	69215909	F	II	YTHDC1	TSS200	island	TSS200-island	chr4:69215304-69215921	rs186194550;rs533285061;rs553185453;rs189430125;rs180821943;rs555646283	2;3;8;11;30;32
cg08023809	-0.0495106	0.258194	-15.8451	2.52e-27	2.13e-21	51.433	0.290063	0.240553	-0.0495106	12	53645616	R	I	MFSD5	1stExon	shore	1stExon-shore	chr12:53645719-53646071
cg27648020	-0.0371924	0.0913224	-15.8448	2.53e-27	2.13e-21	51.4318	0.115262	0.0780699	-0.0371924	8	124408845	F	I	ATAD2	TSS200	island	TSS200-island	chr8:124408092-124409038	rs536746454;rs550153890	29;44
cg03220945	-0.0560775	0.173764	-15.8426	2.55e-27	2.15e-21	51.4226	0.20986	0.153782	-0.0560775	1	205537877	R	I	MFSD4	TSS1500	island	TSS1500-island	chr1:205537751-205538443	rs12024377;rs567351196	21;9
cg04077199	-0.0386136	0.0965987	-15.8423	2.55e-27	2.15e-21	51.4214	0.121453	0.0828398	-0.0386136	22	24989175	F	I	GGT1	5'UTR	island	5'UTR-island	chr22:24988593-24989279	rs183293135	18
cg07106325	-0.0460898	0.145012	-15.8366	2.61e-27	2.2e-21	51.3981	0.174679	0.128589	-0.0460898	12	120740337	F	I	SIRT4	5'UTR	opensea	5'UTR-opensea		rs536629574;rs150226600;rs569898335;rs61665022;rs114623397;rs138792334	9;12;20;25;32;42
cg04619800	-0.049516	0.135965	-15.8302	2.68e-27	2.26e-21	51.3718	0.167837	0.118321	-0.049516	15	83654972	R	I	FAM103A1	TSS200	island	TSS200-island	chr15:83654590-83655245	rs537052435;rs557321190;rs577306963	45;34;21
cg06758649	-0.036704	0.0899275	-15.8293	2.69e-27	2.27e-21	51.3679	0.113553	0.076849	-0.036704	12	107381105	R	I	MTERFD3	TSS200	shore	TSS200-shore	chr12:107380558-107381076	rs548651101	20
cg14905632	-0.05184	0.174515	-15.827	2.72e-27	2.29e-21	51.3585	0.207883	0.156043	-0.05184	17	38333933	F	I	RAPGEFL1	TSS1500	island	TSS1500-island	chr17:38333605-38334795	rs111460209	32
cg11166348	-0.040346	0.113363	-15.8245	2.74e-27	2.32e-21	51.3482	0.139333	0.0989865	-0.040346	1	7740267	R	I	CAMTA1	Body	island	Body-island	chr1:7740143-7741117	rs578045334;rs545454943;rs564274427	35;25;14
cg18970604	-0.0489103	0.162931	-15.8243	2.75e-27	2.32e-21	51.3476	0.194413	0.145503	-0.0489103	13	26796048	R	I	RNF6	5'UTR	island	5'UTR-island	chr13:26795809-26796712	rs566810869;rs528302640	37;36
cg06536200	-0.0471928	0.147661	-15.8231	2.76e-27	2.33e-21	51.3427	0.178038	0.130845	-0.0471928	11	44117561	F	I	EXT2	5'UTR	island	5'UTR-island	chr11:44117117-44117994	rs551657363	0
cg02429669	-0.0480987	0.191751	-15.8221	2.77e-27	2.34e-21	51.3386	0.222711	0.174612	-0.0480987	19	52430771	F	I	ZNF613	1stExon	opensea	1stExon-opensea		rs116175224	0
cg11171594	-0.0342498	0.0994278	-15.8157	2.84e-27	2.4e-21	51.3124	0.121474	0.0872238	-0.0342498	1	165796871	F	I	UCK2	5'UTR	island	5'UTR-island	chr1:165796653-165797683	rs115230060	35
cg03841454	-0.055973	0.171913	-15.8145	2.86e-27	2.41e-21	51.3075	0.207942	0.151969	-0.055973	17	38498077	R	I	RARA-AS1	Body	island	Body-island	chr17:38497527-38498963	rs533602681;rs548571900	9;4
cg24377330	-0.044983	0.102153	-15.8122	2.88e-27	2.44e-21	51.2982	0.131108	0.0861245	-0.044983	3	149375961	F	I	WWTR1	5'UTR	island	5'UTR-island	chr3:149374709-149376300	rs577257699;rs546206497;rs192073417	11;22;36
cg23964739	-0.0448939	0.140511	-15.8109	2.9e-27	2.45e-21	51.2926	0.169408	0.124514	-0.0448939	19	45909864	F	I	CD3EAP	5'UTR	island	5'UTR-island	chr19:45909062-45910124	rs555240030;rs137885906	41;43
cg20782850	-0.0304899	0.0686969	-15.8098	2.91e-27	2.46e-21	51.2882	0.0883226	0.0578327	-0.0304899	6	117002205	R	I	KPNA5	TSS200	island	TSS200-island	chr6:117002067-117002797
cg15135461	-0.0540861	0.197388	-15.8002	3.03e-27	2.56e-21	51.2486	0.232202	0.178116	-0.0540861	16	80574717	F	I	DYNLRB2	1stExon	shore	1stExon-shore	chr16:80574741-80575090	rs546802605;rs77394452;rs116990305;rs372816184	17;25;43;50
cg06577708	-0.0450712	0.150059	-15.7938	3.11e-27	2.63e-21	51.2226	0.17907	0.133999	-0.0450712	3	64008893	R	I	PSMD6	Body	island	Body-island	chr3:64008883-64009293	rs559411690;rs572742421;rs546457011;rs564674067	47;45;41;2
cg18611777	-0.041766	0.115286	-15.7934	3.11e-27	2.63e-21	51.2211	0.14217	0.100404	-0.041766	14	24584409	F	I	DCAF11	5'UTR	shore	5'UTR-shore	chr14:24583268-24584243	rs573869691	32
cg20919844	-0.038721	0.104807	-15.7903	3.16e-27	2.66e-21	51.208	0.129731	0.0910103	-0.038721	3	50388170	F	I	TUSC4	5'UTR	island	5'UTR-island	chr3:50387959-50388681
cg06928346	-0.1174	0.363109	-15.7772	3.33e-27	2.81e-21	51.1543	0.438677	0.321277	-0.1174	12	12849096	F	I	GPR19	1stExon	island	1stExon-island	chr12:12849067-12849270	rs192430228;rs562520673;rs530251738;rs548691262	5;14;31;42
cg13777502	-0.0468672	0.165725	-15.7733	3.38e-27	2.86e-21	51.1382	0.195893	0.149026	-0.0468672	17	66031814	R	I	KPNA2	TSS200	island	TSS200-island	chr17:66031784-66032292	rs568039439;rs181959142;rs147611039;rs569216036	47;46;24;3
cg23014216	-0.051905	0.203601	-15.7699	3.43e-27	2.9e-21	51.1245	0.237011	0.185106	-0.051905	15	75335493	F	I	PPCDC	TSS200	opensea	TSS200-opensea		rs185715537;rs576661826;rs373564529;rs74950526	0;1;25;41
cg27255459	-0.0286259	0.0673735	-15.7664	3.48e-27	2.94e-21	51.1101	0.0857993	0.0571734	-0.0286259	8	37962652	R	I	ASH2L	TSS1500	island	TSS1500-island	chr8:37962449-37963453	rs534829874	9
cg22660147	-0.0337944	0.109508	-15.7628	3.53e-27	2.98e-21	51.0952	0.131261	0.0974667	-0.0337944	17	46656093	R	I	HOXB4	TSS1500	shore	TSS1500-shore	chr17:46654053-46654369	rs190467661;rs569131652	6;1
cg15120754	-0.0351288	0.0873044	-15.7623	3.54e-27	2.99e-21	51.0934	0.109916	0.0747873	-0.0351288	2	145275322	R	I	ZEB2	Body	island	Body-island	chr2:145273456-145275378
cg11412876	-0.0458875	0.115628	-15.7618	3.54e-27	2.99e-21	51.0912	0.145165	0.0992775	-0.0458875	6	112194702	F	I	FYN	TSS200	island	TSS200-island	chr6:112193835-112194854
cg13892902	-0.0403792	0.108288	-15.7506	3.71e-27	3.13e-21	51.0451	0.134279	0.0938999	-0.0403792	15	43478040	F	I	CCNDBP1	TSS200	shore	TSS200-shore	chr15:43477588-43477816	rs530336088	34
cg02277383	-0.0412285	0.107496	-15.7503	3.72e-27	3.14e-21	51.0441	0.134034	0.0928054	-0.0412285	19	8429166	F	I	ANGPTL4	5'UTR	island	5'UTR-island	chr19:8428965-8429492	rs150590640;rs11544611;rs374923101	16;19;23
cg25462815	-0.04403	0.112487	-15.7442	3.81e-27	3.22e-21	51.0189	0.140828	0.0967983	-0.04403	2	27580174	R	I	GTF3C2	TSS1500	shore	TSS1500-shore	chr2:27579296-27580135
cg06604058	-0.0527898	0.183918	-15.7421	3.84e-27	3.25e-21	51.0101	0.217898	0.165108	-0.0527898	11	63448992	R	I	RTN3	1stExon	island	1stExon-island	chr11:63448704-63449386	rs538238951;rs558140421;rs565594955;rs534741282;rs554436817	49;47;25;22;9
cg05258261	-0.0402687	0.103503	-15.7419	3.85e-27	3.25e-21	51.0094	0.129423	0.0891543	-0.0402687	3	140770608	F	I	SPSB4	TSS200	island	TSS200-island	chr3:140769886-140771080	rs561578380	29
cg08138435	-0.0324843	0.0941938	-15.7412	3.86e-27	3.26e-21	51.0067	0.115103	0.0826189	-0.0324843	1	212874634	R	I	BATF3	TSS1500	shore	TSS1500-shore	chr1:212872460-212874048	rs549121602;rs138970798;rs534357102	36;21;19
cg22793136	-0.0457888	0.126759	-15.7394	3.89e-27	3.28e-21	50.9992	0.156232	0.110443	-0.0457888	12	94543560	F	I	PLXNC1	1stExon	island	1stExon-island	chr12:94541727-94544000
cg27261916	-0.0436267	0.144102	-15.7378	3.91e-27	3.3e-21	50.9925	0.172183	0.128556	-0.0436267	11	82782540	R	I	RAB30-AS1	TSS1500	opensea	TSS1500-opensea		rs548135229	25
cg02641442	-0.0313589	0.0874932	-15.7374	3.92e-27	3.31e-21	50.9908	0.107678	0.0763193	-0.0313589	1	156052184	F	I	MEX3A	TSS1500	island	TSS1500-island	chr1:156052072-156052803	rs560224055	43
cg02497868	-0.0410056	0.117561	-15.7287	4.06e-27	3.43e-21	50.9552	0.143955	0.10295	-0.0410056	13	49821858	R	I	CDADC1	TSS1500	shore	TSS1500-shore	chr13:49821925-49822703	rs551960025	18
cg22554796	-0.0352648	0.0838103	-15.726	4.1e-27	3.47e-21	50.9441	0.106509	0.0712447	-0.0352648	10	32345272	R	I	KIF5B	5'UTR	island	5'UTR-island	chr10:32344550-32345570	rs534472086;rs553980502	7;3
cg21638374	-0.0488741	0.162552	-15.7225	4.16e-27	3.52e-21	50.9297	0.194011	0.145137	-0.0488741	5	147763491	R	I	FBXO38	TSS200	island	TSS200-island	chr5:147763283-147763666	rs558487577;rs576939531	38;29
cg11698548	-0.034186	0.0758319	-15.72	4.21e-27	3.55e-21	50.9194	0.0978367	0.0636507	-0.034186	7	43769233	R	I	C7orf44	TSS200	island	TSS200-island	chr7:43768814-43769479	rs535954353;rs557134971;rs141031261;rs575872226	36;28;23;11
cg00432041	-0.0520469	0.15301	-15.7195	4.22e-27	3.56e-21	50.9173	0.186512	0.134465	-0.0520469	8	67341355	R	I	RRS1	5'UTR	island	5'UTR-island	chr8:67340796-67342111	rs200931864	28
cg26353862	-0.0348115	0.0972358	-15.7125	4.34e-27	3.66e-21	50.8887	0.119643	0.0848317	-0.0348115	11	10315609	R	I	SBF2	1stExon	island	1stExon-island	chr11:10315279-10315933
cg13503067	-0.0377119	0.0938577	-15.7106	4.37e-27	3.69e-21	50.8808	0.118132	0.0804202	-0.0377119	12	58176460	F	I	TSFM	TSS200	opensea	TSS200-opensea		rs142745232;rs529895026	43;49
cg00548377	-0.0363739	0.102808	-15.7087	4.41e-27	3.72e-21	50.873	0.126221	0.0898467	-0.0363739	6	33168599	F	I	SLC39A7	TSS200	island	TSS200-island	chr6:33167885-33168715	rs578199461	33
cg07359215	-0.038785	0.105681	-15.7061	4.45e-27	3.76e-21	50.8624	0.130646	0.0918606	-0.038785	16	66907117	F	I		IGR	island	IGR-island	chr16:66907017-66907272
cg07550334	-0.034056	0.10791	-15.7057	4.46e-27	3.77e-21	50.8607	0.129831	0.0957753	-0.034056	14	75518271	R	I	MLH3	TSS200	shore	TSS200-shore	chr14:75517717-75518224	rs116839793;rs548922691;rs574079375;rs543353307	50;17;16;13
cg22508569	-0.0479378	0.156273	-15.6972	4.62e-27	3.9e-21	50.8256	0.18713	0.139192	-0.0479378	3	127771381	F	I	SEC61A1	5'UTR	island	5'UTR-island	chr3:127770741-127771624	rs201725471	0
cg21858291	-0.0327917	0.0826843	-15.6968	4.63e-27	3.91e-21	50.824	0.103792	0.0709998	-0.0327917	2	237994312	F	I	COPS8	1stExon	island	1stExon-island	chr2:237994004-237994876	rs372075462;rs578099139	29;32
cg11944219	-0.0450471	0.142005	-15.6955	4.65e-27	3.93e-21	50.8186	0.171001	0.125954	-0.0450471	6	112408507	R	I	TUBE1	Body	island	Body-island	chr6:112408406-112408910	rs146077743	26
cg04351903	-0.05163	0.190075	-15.6913	4.73e-27	4e-21	50.8014	0.223308	0.171678	-0.05163	1	202162209	F	I	LGR6	TSS1500	shore	TSS1500-shore	chr1:202162958-202163390	rs188143446;rs539566047	37;47
cg15452437	-0.0413143	0.129837	-15.6882	4.79e-27	4.05e-21	50.7886	0.15643	0.115116	-0.0413143	6	127587867	R	I	RNF146	TSS200	island	TSS200-island	chr6:127587833-127588602	rs571274989	17
cg15552529	-0.0487858	0.211973	-15.6876	4.8e-27	4.06e-21	50.7863	0.243375	0.194589	-0.0487858	18	66382471	F	I	CCDC102B	TSS200	island	TSS200-island	chr18:66381934-66382575	rs309248;rs199817898;rs139484151;rs570898827;rs78924743	3;5;7;9;26
cg18632135	-0.0429651	0.135722	-15.6875	4.81e-27	4.06e-21	50.7856	0.163378	0.120413	-0.0429651	6	35996485	F	I	MAPK14	Body	shore	Body-shore	chr6:35995245-35996372	rs375742009	30
cg07702255	-0.0376972	0.0834345	-15.6829	4.9e-27	4.14e-21	50.7669	0.107699	0.0700021	-0.0376972	11	46143461	F	I	PHF21A	TSS1500	opensea	TSS1500-opensea
cg10195702	-0.0485565	0.138902	-15.6829	4.9e-27	4.14e-21	50.7667	0.170157	0.1216	-0.0485565	4	2758288	F	I	TNIP2	TSS1500	shore	TSS1500-shore	chr4:2757653-2758010	rs574034220;rs115812530	26;42
cg08038078	-0.0512345	0.164245	-15.682	4.92e-27	4.15e-21	50.7631	0.197223	0.145989	-0.0512345	1	160002094	R	I	PIGM	TSS1500	shore	TSS1500-shore	chr1:160001295-160001989	rs551672636;rs570164315;rs537125277	39;8;5
cg20604317	-0.0437755	0.131412	-15.6789	4.98e-27	4.2e-21	50.7505	0.15959	0.115814	-0.0437755	20	4129314	F	I	SMOX	TSS200	shore	TSS200-shore	chr20:4129482-4130412	rs546377381;rs557962429;rs551385553;rs540298393	24;33;41;46
cg20067598	-0.0424205	0.114665	-15.6737	5.09e-27	4.3e-21	50.7288	0.14197	0.0995494	-0.0424205	11	118928341	F	I	HYOU1	TSS1500	island	TSS1500-island	chr11:118927374-118928412
cg26072851	-0.042541	0.109944	-15.6724	5.11e-27	4.32e-21	50.7234	0.137327	0.0947856	-0.042541	17	56296444	F	I	MKS1	Body	shore	Body-shore	chr17:56296488-56296842	rs146399137;rs546275865;rs571041748	4;13;32
cg26015973	-0.0480881	0.148589	-15.6682	5.2e-27	4.39e-21	50.7061	0.179542	0.131454	-0.0480881	10	103599705	F	I	KCNIP2	Body	shelf	Body-shelf	chr10:103603166-103603642
cg27565365	-0.0227235	0.0568837	-15.6646	5.28e-27	4.46e-21	50.6915	0.0715103	0.0487868	-0.0227235	6	26286262	F	I	HIST1H4H	TSS1500	shore	TSS1500-shore	chr6:26285423-26285940	rs556970184;rs573582499;rs535830260;rs553118352	6;11;31;34
cg03727373	-0.0466469	0.130645	-15.6625	5.33e-27	4.5e-21	50.6828	0.16067	0.114023	-0.0466469	11	1404502	R	I		IGR	island	IGR-island	chr11:1404214-1404711	rs557905542	5
cg24652001	-0.0370586	0.0745248	-15.6617	5.34e-27	4.51e-21	50.6795	0.0983786	0.06132	-0.0370586	3	45635702	F	I	LIMD1	TSS1500	island	TSS1500-island	chr3:45635090-45635932	rs534098124	31
cg22323350	-0.0419205	0.114382	-15.6563	5.46e-27	4.61e-21	50.6572	0.141366	0.0994453	-0.0419205	5	65222292	F	I	ERBB2IP	TSS200	island	TSS200-island	chr5:65220759-65222416	rs558472428	3
cg11174851	-0.0525115	0.236134	-15.6492	5.62e-27	4.75e-21	50.6282	0.269935	0.217423	-0.0525115	11	69634592	R	I	FGF3	TSS1500	island	TSS1500-island	chr11:69632033-69634710
cg23642001	-0.0512297	0.20322	-15.6487	5.64e-27	4.76e-21	50.6259	0.236196	0.184966	-0.0512297	8	67025419	R	I		IGR	island	IGR-island	chr8:67025345-67025599	rs183478738	12
cg12830327	-0.0545419	0.254445	-15.6449	5.72e-27	4.83e-21	50.6105	0.289552	0.23501	-0.0545419	11	85339628	F	I	TMEM126B	TSS200	island	TSS200-island	chr11:85339343-85339629	rs577525231;rs369963998;rs186518142	10;38;44
cg26326168	-0.0274198	0.0718187	-15.6446	5.73e-27	4.84e-21	50.6091	0.0894683	0.0620485	-0.0274198	12	133405726	R	I	GOLGA3	TSS1500	island	TSS1500-island	chr12:133404789-133405985	rs558627563;rs577160588;rs541101410	34;32;20
cg27280034	-0.0367292	0.0955998	-15.6365	5.92e-27	5e-21	50.5757	0.119242	0.0825124	-0.0367292	8	59465622	F	I	SDCBP	TSS200	island	TSS200-island	chr8:59465463-59466103	rs540172940;rs550097964	6;35
cg25436849	-0.0373877	0.0952747	-15.6356	5.95e-27	5.02e-21	50.5719	0.11934	0.0819527	-0.0373877	19	37569540	F	I	ZNF420	5'UTR	island	5'UTR-island	chr19:37568952-37569549	rs559211030;rs577329467	14;22
cg23453437	-0.053407	0.141081	-15.6333	6e-27	5.07e-21	50.5625	0.175458	0.122051	-0.053407	7	148892747	R	I	ZNF282	1stExon	island	1stExon-island	chr7:148892424-148892837	rs555896452;rs147109301	39;4
cg21878074	-0.0328975	0.085323	-15.6325	6.02e-27	5.09e-21	50.5592	0.106498	0.0736009	-0.0328975	12	13153637	R	I	HTR7P	Body	island	Body-island	chr12:13153421-13153749	rs73289149;rs2232241	48;24
cg24236288	-0.0655261	0.224358	-15.632	6.04e-27	5.1e-21	50.5569	0.266536	0.20101	-0.0655261	14	27066667	R	I	NOVA1	1stExon	shore	1stExon-shore	chr14:27066313-27066578	rs140460442	42
cg00645593	-0.0522755	0.213758	-15.6274	6.15e-27	5.19e-21	50.5382	0.247407	0.195131	-0.0522755	10	35930499	R	I	FZD8	TSS200	island	TSS200-island	chr10:35928501-35931893	rs535775579	8
cg08935299	-0.0373129	0.108412	-15.6256	6.2e-27	5.23e-21	50.5309	0.132429	0.0951164	-0.0373129	12	123011730	F	I	KNTC1	TSS200	island	TSS200-island	chr12:123011261-123011765	rs554801142	3
cg08504448	-0.0374074	0.0853928	-15.6235	6.25e-27	5.28e-21	50.522	0.109471	0.0720637	-0.0374074	10	103880659	F	I	LDB1	TSS1500	shore	TSS1500-shore	chr10:103879633-103880628	rs567658869;rs534470937;rs143815377;rs552194544	1;2;23;24
cg03004280	-0.0372222	0.0938382	-15.619	6.37e-27	5.38e-21	50.5034	0.117797	0.0805751	-0.0372222	16	3355361	R	I	ZNF75A	TSS200	island	TSS200-island	chr16:3355020-3356012	rs543783897;rs563713456;rs114220153;rs373885535;rs188116112	39;33;22;16;1
cg10014674	-0.0357101	0.090327	-15.6188	6.37e-27	5.38e-21	50.5027	0.113313	0.0776027	-0.0357101	1	33430585	F	I	RNF19B	TSS1500	shore	TSS1500-shore	chr1:33429531-33430513
cg24485820	-0.042139	0.134557	-15.6175	6.41e-27	5.41e-21	50.4972	0.161681	0.119542	-0.042139	12	117536718	F	I	TESC	Body	island	Body-island	chr12:117536290-117537421
cg22924585	-0.0431323	0.12776	-15.6175	6.41e-27	5.41e-21	50.4972	0.155523	0.112391	-0.0431323	19	14183212	F	I	LOC113230	TSS1500	island	TSS1500-island	chr19:14182735-14184744	rs578249918	0
cg02661886	-0.0366619	0.111259	-15.6143	6.49e-27	5.48e-21	50.484	0.134857	0.0981953	-0.0366619	12	118573745	R	I	PEBP1	TSS200	island	TSS200-island	chr12:118573730-118574731
cg05081629	-0.0331449	0.0898277	-15.6126	6.54e-27	5.52e-21	50.4771	0.111162	0.0780175	-0.0331449	8	100906015	R	I	COX6C	TSS200	shore	TSS200-shore	chr8:100905657-100906003	rs184461836;rs78237060;rs552823322;rs533796322	37;34;3;1
cg20340149	-0.0481245	0.150004	-15.6099	6.61e-27	5.58e-21	50.4661	0.18098	0.132856	-0.0481245	2	122407145	F	I	CLASP1	TSS200	island	TSS200-island	chr2:122406398-122407824
cg08312215	-0.0434763	0.105853	-15.6073	6.68e-27	5.64e-21	50.4553	0.133838	0.0903614	-0.0434763	6	33266943	F	I	RGL2	5'UTR	island	5'UTR-island	chr6:33266302-33267582	rs185554187	49
cg07953400	-0.0407854	0.10994	-15.605	6.74e-27	5.7e-21	50.4456	0.136193	0.0954077	-0.0407854	16	619759	F	I	PIGQ	TSS1500	shore	TSS1500-shore	chr16:619805-620195	rs530109611	3
cg02011446	-0.0494373	0.168725	-15.6018	6.83e-27	5.77e-21	50.4324	0.200547	0.15111	-0.0494373	19	13213716	R	I	LYL1	TSS200	island	TSS200-island	chr19:13213450-13213821
cg17373058	-0.0498562	0.164593	-15.5982	6.94e-27	5.86e-21	50.4176	0.196685	0.146829	-0.0498562	7	103969483	F	I	LHFPL3	1stExon	island	1stExon-island	chr7:103968783-103969959	rs535051117;rs185070516	23;42
cg17426592	-0.0507899	0.173395	-15.5882	7.22e-27	6.1e-21	50.3766	0.206087	0.155297	-0.0507899	5	6712363	R	I		IGR	island	IGR-island	chr5:6712315-6714900
cg01636799	-0.0440326	0.156152	-15.5872	7.25e-27	6.13e-21	50.3724	0.184494	0.140462	-0.0440326	6	30615000	R	I	C6orf136	1stExon	island	1stExon-island	chr6:30614721-30615643	rs373723573	30
cg23164678	-0.046235	0.16063	-15.5841	7.35e-27	6.21e-21	50.3595	0.19039	0.144155	-0.046235	6	83775487	R	I	UBE2CBP	1stExon	island	1stExon-island	chr6:83775374-83775766	rs557083364;rs78551616	50;7
cg00670017	-0.0416152	0.114616	-15.5832	7.38e-27	6.23e-21	50.3556	0.141402	0.0997872	-0.0416152	17	47308301	R	I	PHOSPHO1	TSS200	shore	TSS200-shore	chr17:47307740-47308276	rs539874722	9
cg01471196	-0.0499395	0.157787	-15.5822	7.41e-27	6.25e-21	50.3517	0.189932	0.139992	-0.0499395	20	45142065	F	I	ZNF334	5'UTR	island	5'UTR-island	chr20:45142000-45142337
cg26182254	-0.0445077	0.120191	-15.5802	7.47e-27	6.31e-21	50.3433	0.14884	0.104332	-0.0445077	15	57210406	R	I	LOC145783	Body	island	Body-island	chr15:57210226-57212005
cg19835839	-0.0377795	0.101612	-15.5784	7.52e-27	6.35e-21	50.3359	0.12593	0.08815	-0.0377795	12	120966954	R	I	COQ5	1stExon	island	1stExon-island	chr12:120966788-120967038	rs3742052;rs140043357;rs563912555;rs193157720	35;27;21;7
cg05478497	-0.0420525	0.0841299	-15.5759	7.6e-27	6.42e-21	50.3255	0.111198	0.0691456	-0.0420525	12	4274287	R	I		IGR	island	IGR-island	chr12:4273819-4274491	rs574883929	2
cg14136810	-0.0474128	0.143114	-15.5755	7.61e-27	6.43e-21	50.3239	0.173632	0.126219	-0.0474128	15	40213326	R	I	GPR176	TSS1500	island	TSS1500-island	chr15:40211961-40213444	rs370323484	6
cg09363564	-0.0447948	0.130361	-15.5749	7.63e-27	6.45e-21	50.3214	0.159195	0.1144	-0.0447948	1	169337483	F	I	NME7	TSS1500	opensea	TSS1500-opensea		rs576825400;rs2275300;rs552667787	0;32;41
cg22488745	-0.0444581	0.155418	-15.5748	7.63e-27	6.45e-21	50.3212	0.184035	0.139577	-0.0444581	15	53096763	R	I		IGR	shore	IGR-shore	chr15:53097561-53098476	rs574017427;rs537844967	28;27
cg11227645	-0.0450054	0.138729	-15.5726	7.7e-27	6.51e-21	50.3121	0.167698	0.122693	-0.0450054	1	224544764	R	I	CNIH4	Body	island	Body-island	chr1:224544523-224545224	rs535335915;rs56105022	29;20
cg19690051	-0.0474451	0.135214	-15.5661	7.91e-27	6.68e-21	50.2853	0.165754	0.118309	-0.0474451	11	64949434	R	I	CAPN1	5'UTR	shore	5'UTR-shore	chr11:64948715-64949060	rs548780607	31
cg09395318	-0.0399731	0.120602	-15.5618	8.05e-27	6.8e-21	50.2675	0.146332	0.106359	-0.0399731	11	134146153	F	I	GLB1L3	TSS200	island	TSS200-island	chr11:134145559-134147180	rs139848733;rs191043944	44;47
cg11381792	-0.0518708	0.181299	-15.5572	8.21e-27	6.93e-21	50.2483	0.214687	0.162816	-0.0518708	21	45432451	R	I	TRAPPC10	Body	island	Body-island	chr21:45431646-45432978	rs551064836	13
cg16614638	-0.0451537	0.207877	-15.5505	8.44e-27	7.13e-21	50.2205	0.236941	0.191787	-0.0451537	11	34073070	R	I	CAPRIN1	TSS200	island	TSS200-island	chr11:34072986-34074703	rs537112040	1
cg25542733	-0.0328984	0.0595104	-15.5492	8.48e-27	7.16e-21	50.2152	0.0806864	0.047788	-0.0328984	7	73256925	F	I	WBSCR27	TSS200	island	TSS200-island	chr7:73256704-73256926	rs10233171	42
cg25048357	-0.0352302	0.0861386	-15.5439	8.67e-27	7.32e-21	50.1933	0.108815	0.0735853	-0.0352302	11	118955763	R	I	HMBS	1stExon	island	1stExon-island	chr11:118955574-118955832	rs201349602;rs199772277;rs373965531;rs200691284;rs532957570	49;37;33;32;30
cg02928991	-0.0434437	0.143664	-15.5357	8.97e-27	7.58e-21	50.1593	0.171628	0.128184	-0.0434437	17	46687865	R	I	HOXB7	Body	island	Body-island	chr17:46687527-46688730	rs571423984;rs534081609;rs554029217	32;29;7
cg08258788	-0.0512377	0.14902	-15.5308	9.15e-27	7.73e-21	50.1393	0.182001	0.130763	-0.0512377	8	109455865	F	I	TTC35	1stExon	island	1stExon-island	chr8:109455600-109456263
cg00297767	-0.048505	0.206666	-15.5258	9.34e-27	7.89e-21	50.1185	0.237888	0.189383	-0.048505	21	40721426	F	I	HMGN1	TSS1500	island	TSS1500-island	chr21:40720185-40721625	rs200800854;rs537881417	25;50
cg13636908	-0.031083	0.0741619	-15.5253	9.36e-27	7.91e-21	50.1163	0.0941693	0.0630863	-0.031083	5	78532944	R	I	JMY	1stExon	island	1stExon-island	chr5:78531531-78533495	rs61730053;rs191423611;rs557528920;rs111233657	37;21;18;11
cg12461364	-0.0503423	0.103884	-15.5236	9.43e-27	7.96e-21	50.1093	0.136288	0.0859458	-0.0503423	10	12084985	F	I	UPF2	5'UTR	island	5'UTR-island	chr10:12084236-12085431
cg12872693	-0.0403674	0.115962	-15.5228	9.46e-27	7.99e-21	50.1063	0.141945	0.101578	-0.0403674	3	179168798	R	I	GNB4	5'UTR	island	5'UTR-island	chr3:179168735-179169593	rs61644759	35
cg21284370	-0.0590377	0.181284	-15.522	9.49e-27	8.02e-21	50.1027	0.219286	0.160248	-0.0590377	13	42621865	F	I	DGKH	TSS1500	island	TSS1500-island	chr13:42621745-42623038	rs68004929;rs148457940	46;47
cg22055860	-0.0547378	0.22781	-15.5217	9.5e-27	8.03e-21	50.1014	0.263043	0.208305	-0.0547378	16	29831758	F	I	PAGR1	3'UTR	shelf	3'UTR-shelf	chr16:29826662-29828302	rs192491449;rs565903622;rs569135765;rs28362601;rs28362602	0;21;44;45;50
cg19913580	-0.0428711	0.144475	-15.5157	9.74e-27	8.23e-21	50.0767	0.17207	0.129199	-0.0428711	7	75508167	R	I	RHBDD2	TSS200	island	TSS200-island	chr7:75508166-75508759	rs77083838	15
cg27594833	-0.0536774	0.196698	-15.5156	9.74e-27	8.23e-21	50.0764	0.231249	0.177572	-0.0536774	14	75179811	F	I	FCF1	TSS200	island	TSS200-island	chr14:75179629-75179875	rs143587417;rs73301933	27;47
cg09400531	-0.0406135	0.124162	-15.5143	9.8e-27	8.27e-21	50.0709	0.150304	0.109691	-0.0406135	11	43333730	R	I	API5	1stExon	island	1stExon-island	chr11:43333439-43333887	rs572079123	4
cg08988282	-0.0406298	0.120449	-15.5114	9.92e-27	8.37e-21	50.0588	0.146602	0.105972	-0.0406298	11	124587993	F	I		IGR	shore	IGR-shore	chr11:124588083-124588431	rs577982566;rs545372941;rs181574330	29;35;44
cg06679760	-0.0365519	0.107723	-15.5113	9.92e-27	8.38e-21	50.0584	0.13125	0.0946983	-0.0365519	3	49027156	F	I	P4HTM	TSS200	island	TSS200-island	chr3:49027116-49028356	rs574311387	41
cg14546714	-0.0497512	0.151334	-15.5112	9.92e-27	8.38e-21	50.0583	0.183358	0.133607	-0.0497512	17	73179300	F	I	SUMO2	TSS1500	shore	TSS1500-shore	chr17:73178062-73179242	rs571677654	29
cg13501181	-0.0446277	0.105683	-15.5106	9.94e-27	8.4e-21	50.0559	0.134409	0.0897809	-0.0446277	3	167967446	R	I	C3orf50	Body	island	Body-island	chr3:167967246-167968130
cg01357671	-0.0500447	0.167351	-15.5064	1.01e-26	8.55e-21	50.0384	0.199564	0.149519	-0.0500447	17	3626806	R	I	ITGAE	Body	shore	Body-shore	chr17:3626924-3627839	rs192920134;rs554289092;rs184752415	45;21;2
cg12232778	-0.0418416	0.115169	-15.5059	1.01e-26	8.56e-21	50.0362	0.142101	0.100259	-0.0418416	20	56324064	F	I		IGR	island	IGR-island	chr20:56323973-56324254	rs539316154;rs62205790	11;21
cg14705778	-0.056505	0.188625	-15.5044	1.02e-26	8.62e-21	50.03	0.224996	0.168491	-0.056505	4	174254825	R	I	HMGB2	5'UTR	island	5'UTR-island	chr4:174254683-174256538
cg07556773	-0.0411616	0.108462	-15.4956	1.06e-26	8.93e-21	49.9937	0.134956	0.0937949	-0.0411616	1	155294010	F	I	RUSC1	Body	island	Body-island	chr1:155292469-155295433	rs574216960;rs541732961;rs553045982	10;36;43
cg24169995	-0.0603574	0.21588	-15.4943	1.06e-26	8.99e-21	49.988	0.254731	0.194373	-0.0603574	4	84457201	R	I	AGPAT9	TSS1500	island	TSS1500-island	chr4:84457115-84457860	rs563879105	48
cg14291009	-0.0330184	0.0935994	-15.4891	1.09e-26	9.18e-21	49.9669	0.114853	0.0818342	-0.0330184	22	18560618	R	I	PEX26	TSS200	island	TSS200-island	chr22:18560558-18561410	rs462055;rs41277574;rs536283750;rs12157958	50;23;22;9
cg15444153	-0.0457679	0.164621	-15.4825	1.12e-26	9.43e-21	49.9395	0.19408	0.148313	-0.0457679	4	184366221	F	I	CDKN2AIP	1stExon	island	1stExon-island	chr4:184365197-184366435	rs369432959	43
cg22142686	-0.0459589	0.161665	-15.4788	1.13e-26	9.58e-21	49.9242	0.191248	0.145289	-0.0459589	19	2984155	F	I	TLE6	Body	opensea	Body-opensea		rs545004753;rs570887099	16;29
cg06506598	-0.0490751	0.154051	-15.4788	1.13e-26	9.58e-21	49.9241	0.185639	0.136564	-0.0490751	5	79783889	R	I	FAM151B	1stExon	island	1stExon-island	chr5:79783635-79784145	rs376453748;rs182576589	37;3
cg15401922	-0.0485534	0.148574	-15.4775	1.14e-26	9.63e-21	49.9185	0.179827	0.131274	-0.0485534	6	157802439	F	I	ZDHHC14	TSS200	island	TSS200-island	chr6:157801062-157803377
cg21955686	-0.0412516	0.105261	-15.4773	1.14e-26	9.64e-21	49.9177	0.131814	0.0905622	-0.0412516	17	6555093	R	I	C17orf100	5'UTR	island	5'UTR-island	chr17:6554832-6555585	rs559875037	26
cg01731839	-0.0307173	0.0922407	-15.4771	1.14e-26	9.65e-21	49.9168	0.112013	0.0812954	-0.0307173	16	19729756	F	I	C16orf88	TSS1500	island	TSS1500-island	chr16:19729194-19729896	rs150132758;rs138651763;rs577228459	11;14;25
cg17079137	-0.0502917	0.154658	-15.4761	1.15e-26	9.68e-21	49.9127	0.18703	0.136738	-0.0502917	17	27070735	F	I	TRAF4	TSS1500	island	TSS1500-island	chr17:27070538-27071570	rs564829503;rs35631505;rs533201152	10;16;47
cg09070522	-0.0432964	0.146638	-15.4753	1.15e-26	9.72e-21	49.9096	0.174507	0.131211	-0.0432964	4	57774717	R	I	REST	5'UTR	island	5'UTR-island	chr4:57773867-57775602	rs557090350	46
cg08354699	-0.0478234	0.17864	-15.4723	1.16e-26	9.84e-21	49.8972	0.209422	0.161599	-0.0478234	15	63796895	F	I	USP3	5'UTR	island	5'UTR-island	chr15:63796129-63797638	rs372474619;rs549170467;rs369657012	22;33;37
cg21846305	-0.0558148	0.195134	-15.4715	1.17e-26	9.87e-21	49.8939	0.23106	0.175246	-0.0558148	12	45270304	F	I	NELL2	Body	island	Body-island	chr12:45269830-45270835	rs535314798;rs553123638	32;34
cg02653728	-0.0411003	0.109119	-15.4711	1.17e-26	9.89e-21	49.8919	0.135574	0.094474	-0.0411003	5	132165751	R	I		IGR	island	IGR-island	chr5:132165472-132166679	rs187709328	37
cg03255221	-0.0295318	0.0705882	-15.4647	1.2e-26	1.02e-20	49.8655	0.0895972	0.0600654	-0.0295318	20	57617810	R	I	SLMO2	5'UTR	island	5'UTR-island	chr20:57617430-57618222	rs371664772	20
cg05504541	-0.0558071	0.236997	-15.4633	1.21e-26	1.02e-20	49.8597	0.272919	0.217111	-0.0558071	21	27011462	R	I	JAM2	TSS200	shore	TSS200-shore	chr21:27011624-27012398	rs145504626	6
cg27625820	-0.0334045	0.0780225	-15.4613	1.22e-26	1.03e-20	49.8514	0.0995242	0.0661198	-0.0334045	14	35515408	R	I	FAM177A1	TSS1500	island	TSS1500-island	chr14:35515262-35515937	rs185805780;rs560591554;rs529668721	42;41;14
cg00639286	-0.0437091	0.177649	-15.4598	1.23e-26	1.04e-20	49.8455	0.205784	0.162074	-0.0437091	5	151138064	R	I	ATOX1	Body	island	Body-island	chr5:151137992-151138418	rs367682786	1
cg06391300	-0.0405858	0.127836	-15.4591	1.23e-26	1.04e-20	49.8425	0.15396	0.113374	-0.0405858	11	119600292	F	I	PVRL1	TSS1500	shore	TSS1500-shore	chr11:119598382-119600157	rs531989834;rs2136420	6;24
cg21714578	-0.0415054	0.111279	-15.4551	1.25e-26	1.06e-20	49.8259	0.137995	0.0964897	-0.0415054	19	36359295	R	I	APLP1	TSS200	island	TSS200-island	chr19:36359232-36359775	rs545821805;rs557820886;rs182041627	47;21;16
cg04628197	-0.0321262	0.0784695	-15.4551	1.25e-26	1.06e-20	49.8259	0.0991484	0.0670222	-0.0321262	6	143771878	F	I	ADAT2	TSS200	island	TSS200-island	chr6:143771610-143772084	rs558825668;rs570934314;rs187368252;rs553353581;rs574998595	5;7;8;14;38
cg09285593	-0.0544526	0.17782	-15.4551	1.25e-26	1.06e-20	49.8256	0.21287	0.158418	-0.0544526	17	8113990	F	I	AURKB	TSS200	shore	TSS200-shore	chr17:8113632-8113966
cg14530304	-0.0519112	0.185619	-15.4541	1.26e-26	1.06e-20	49.8218	0.219033	0.167122	-0.0519112	17	77777792	R	I		IGR	island	IGR-island	chr17:77770672-77778468
cg11319362	-0.0463321	0.096928	-15.4532	1.26e-26	1.06e-20	49.8181	0.126751	0.0804188	-0.0463321	3	69134161	F	I	ARL6IP5	1stExon	island	1stExon-island	chr3:69134086-69134479	rs202151518;rs111700508	20;23
cg21915377	-0.0340502	0.0878189	-15.4499	1.28e-26	1.08e-20	49.8043	0.109736	0.0756861	-0.0340502	3	112738642	F	I	C3orf17	TSS200	island	TSS200-island	chr3:112738244-112738653	rs4146774	2
cg03462975	-0.055919	0.240658	-15.4472	1.29e-26	1.09e-20	49.7929	0.276652	0.220733	-0.055919	6	33172517	R	I	HSD17B8	Body	island	Body-island	chr6:33172289-33172823	rs574075966;rs138620921;rs563634522;rs112105996	45;40;4;1
cg00220769	-0.0438234	0.138324	-15.4432	1.31e-26	1.11e-20	49.7766	0.166532	0.122709	-0.0438234	6	153305382	F	I	FBXO5	TSS1500	shore	TSS1500-shore	chr6:153303408-153304973
cg10538191	-0.0382	0.0977886	-15.4418	1.32e-26	1.12e-20	49.7705	0.122377	0.0841771	-0.0382	11	118801044	F	I		IGR	opensea	IGR-opensea		rs75085081	1
cg06744057	-0.0520217	0.179066	-15.424	1.42e-26	1.2e-20	49.6966	0.212551	0.160529	-0.0520217	14	73493715	R	I	ZFYVE1	1stExon	island	1stExon-island	chr14:73493461-73493970	rs532687488;rs555502040	29;16
cg01045986	-0.0515147	0.171893	-15.4196	1.45e-26	1.22e-20	49.6788	0.205052	0.153537	-0.0515147	18	29671767	R	I	RNF138	TSS1500	island	TSS1500-island	chr18:29671757-29673314	rs3760568;rs186682816;rs569536741	48;42;17
cg13826167	-0.0458242	0.141318	-15.4164	1.47e-26	1.24e-20	49.6653	0.170814	0.12499	-0.0458242	15	65203855	R	I	ANKDD1A	TSS1500	island	TSS1500-island	chr15:65203730-65204392	rs553860627	3
cg19954146	-0.0534753	0.165668	-15.4157	1.47e-26	1.24e-20	49.6625	0.200089	0.146614	-0.0534753	6	1312822	R	I	FOXQ1	5'UTR	island	5'UTR-island	chr6:1311068-1314220	rs192687213;rs565300489	41;5
cg12900510	-0.036841	0.0515168	-15.4124	1.49e-26	1.26e-20	49.6489	0.0752306	0.0383896	-0.036841	16	67218058	R	I	KIAA0895L	TSS200	island	TSS200-island	chr16:67217716-67219219
cg13531588	-0.0392648	0.103325	-15.4106	1.5e-26	1.27e-20	49.6412	0.128599	0.0893345	-0.0392648	14	75725958	F	I		IGR	island	IGR-island	chr14:75725748-75726029
cg03865041	-0.041585	0.135521	-15.4047	1.54e-26	1.3e-20	49.6169	0.162289	0.120704	-0.041585	16	71842666	R	I	AP1G1	5'UTR	island	5'UTR-island	chr16:71841923-71843101	rs561410005	1
cg04436255	-0.056271	0.14761	-15.4024	1.56e-26	1.31e-20	49.607	0.18383	0.127559	-0.056271	16	56672184	R	I	MT1A	TSS1500	island	TSS1500-island	chr16:56671937-56672530	rs528962107	2
cg05224827	-0.0391655	0.105755	-15.3999	1.57e-26	1.33e-20	49.5966	0.130965	0.0917991	-0.0391655	14	50999389	F	I	MAP4K5	TSS200	island	TSS200-island	chr14:50998577-50999711	rs565595442	49
cg24983523	-0.0456519	0.140976	-15.396	1.6e-26	1.35e-20	49.5806	0.170361	0.124709	-0.0456519	13	28495638	F	I	PDX1	Body	island	Body-island	chr13:28494001-28496099	rs556027800;rs146127774;rs116433304;rs557769273	20;30;35;37
cg15986590	-0.0373406	0.113801	-15.3958	1.6e-26	1.35e-20	49.5799	0.137836	0.100496	-0.0373406	19	1862404	R	I	KLF16	Body	island	Body-island	chr19:1862256-1862600	rs555030523	41
cg21144462	-0.0543517	0.191906	-15.3836	1.68e-26	1.42e-20	49.5292	0.226891	0.172539	-0.0543517	17	42082647	F	I	PYY	TSS1500	island	TSS1500-island	chr17:42082027-42084972	rs560383678;rs2014257	11;34
cg08050352	-0.0427554	0.132563	-15.3834	1.68e-26	1.42e-20	49.5285	0.160084	0.117329	-0.0427554	16	46864715	F	I	C16orf87	Body	island	Body-island	chr16:46864453-46865561	rs558833921	20
cg08216768	-0.0485427	0.217835	-15.3753	1.74e-26	1.47e-20	49.4946	0.249081	0.200538	-0.0485427	3	127175552	R	I		IGR	shore	IGR-shore	chr3:127174375-127174944	rs545079902;rs553634172	49;44
cg05786840	-0.0528624	0.183297	-15.3736	1.75e-26	1.48e-20	49.4876	0.217323	0.164461	-0.0528624	1	228195377	R	I	WNT3A	Body	island	Body-island	chr1:228194096-228196512	rs536146315;rs554416903	47;24
cg03794323	-0.0399953	0.116752	-15.368	1.79e-26	1.51e-20	49.4644	0.142496	0.1025	-0.0399953	5	177026973	R	I	B4GALT7	TSS200	island	TSS200-island	chr5:177026715-177027519
cg12374732	-0.0433882	0.151009	-15.3669	1.8e-26	1.52e-20	49.4598	0.178937	0.135548	-0.0433882	8	103251909	F	I	RRM2B	TSS1500	shore	TSS1500-shore	chr8:103250753-103251209	rs561468263	23
cg12851526	-0.0408658	0.149217	-15.3599	1.85e-26	1.57e-20	49.4306	0.175521	0.134655	-0.0408658	7	100609034	F	I		IGR	island	IGR-island	chr7:100608736-100609793	rs587739178	39
cg02045845	-0.029205	0.0721577	-15.3589	1.86e-26	1.57e-20	49.4266	0.0909563	0.0617513	-0.029205	11	65338336	F	I	FAM89B	TSS1500	island	TSS1500-island	chr11:65337213-65338474	rs377524508;rs143562975	0;27
cg20060523	-0.0409574	0.0990986	-15.3566	1.88e-26	1.59e-20	49.417	0.125462	0.0845046	-0.0409574	4	142557759	R	I	IL15	5'UTR	island	5'UTR-island	chr4:142557388-142558323
cg01402448	-0.0394544	0.103157	-15.3551	1.89e-26	1.6e-20	49.4108	0.128553	0.0890982	-0.0394544	6	136571605	R	I	FAM54A	TSS200	island	TSS200-island	chr6:136571120-136571814
cg26161643	-0.0460238	0.11076	-15.3541	1.9e-26	1.6e-20	49.4065	0.140384	0.0943605	-0.0460238	5	24645024	F	I	CDH10	TSS200	opensea	TSS200-opensea		rs578257038;rs545590959	25;26
cg12493200	-0.0381242	0.101924	-15.3528	1.91e-26	1.61e-20	49.4011	0.126464	0.0883394	-0.0381242	7	138794401	R	I	ZC3HAV1	1stExon	island	1stExon-island	chr7:138793113-138794608	rs564226257	27
cg17175624	-0.039092	0.14072	-15.3526	1.91e-26	1.61e-20	49.4002	0.165883	0.126791	-0.039092	1	145438920	F	I	TXNIP	1stExon	opensea	1stExon-opensea		rs199588693;rs202190036	33;51
cg08436942	-0.0479173	0.158844	-15.3515	1.92e-26	1.62e-20	49.3956	0.189688	0.14177	-0.0479173	4	4249992	F	I	TMEM128	TSS200	island	TSS200-island	chr4:4249766-4250270	rs558936404	14
cg15248989	-0.0507743	0.231789	-15.3484	1.94e-26	1.64e-20	49.3829	0.264471	0.213697	-0.0507743	19	14682900	F	I	NDUFB7	TSS200	island	TSS200-island	chr19:14682657-14682994	rs560368652;rs147004408	8;21
cg12790440	-0.0327704	0.0838522	-15.3466	1.96e-26	1.65e-20	49.3754	0.104946	0.0721754	-0.0327704	16	67464868	R	I	HSD11B2	TSS200	island	TSS200-island	chr16:67464388-67465462
cg02889488	-0.0438258	0.171955	-15.3461	1.96e-26	1.66e-20	49.3732	0.200165	0.156339	-0.0438258	8	89339609	F	I	MMP16	5'UTR	shore	5'UTR-shore	chr8:89339965-89340481	rs28907874;rs185159578	33;35
cg23606758	-0.0459884	0.135732	-15.3458	1.97e-26	1.66e-20	49.3718	0.165334	0.119345	-0.0459884	1	52869977	F	I	ORC1L	1stExon	island	1stExon-island	chr1:52869867-52870305	rs539990041	23
cg14965968	-0.0339572	0.0915845	-15.3447	1.97e-26	1.67e-20	49.3676	0.113442	0.0794848	-0.0339572	3	44803235	F	I	KIF15	1stExon	island	1stExon-island	chr3:44802852-44803618
cg20780721	-0.0429864	0.119502	-15.344	1.98e-26	1.67e-20	49.3643	0.147172	0.104185	-0.0429864	11	69519237	R	I	FGF19	TSS200	island	TSS200-island	chr11:69517840-69519929	rs115533464;rs542318249	27;2
cg15311382	-0.0445349	0.143253	-15.3417	2e-26	1.69e-20	49.3548	0.171919	0.127384	-0.0445349	11	1404750	F	I		IGR	shore	IGR-shore	chr11:1404214-1404711	rs574126063;rs544605632;rs75680938	3;22;51
cg09382430	-0.036243	0.1032	-15.3399	2.01e-26	1.7e-20	49.3476	0.126529	0.0902859	-0.036243	14	45605532	R	I	FANCM	1stExon	shore	1stExon-shore	chr14:45603373-45603906	rs142904668	31
cg15324256	-0.0290705	0.0742581	-15.3356	2.05e-26	1.73e-20	49.3296	0.0929702	0.0638997	-0.0290705	3	113775233	R	I	QTRTD1	TSS1500	island	TSS1500-island	chr3:113775147-113775582	rs201393176;rs550146685;rs568214810;rs535657735;rs188278742;rs140813529	45;44;30;12;10;2
cg12414872	-0.043034	0.129466	-15.3325	2.08e-26	1.75e-20	49.3166	0.157166	0.114132	-0.043034	3	52030010	R	I	RPL29	TSS200	island	TSS200-island	chr3:52029757-52030058	rs146478101;rs143956791;rs62259757;rs532466045;rs547427957	33;29;21;18;11
cg15439382	-0.0296755	0.083739	-15.3257	2.14e-26	1.8e-20	49.2885	0.102841	0.073165	-0.0296755	20	44539672	R	I	PLTP	TSS200	shore	TSS200-shore	chr20:44540445-44540957	rs573039102	24
cg17208973	-0.0405856	0.127255	-15.3251	2.14e-26	1.81e-20	49.286	0.153379	0.112793	-0.0405856	13	73301157	F	I	C13orf37	Body	shore	Body-shore	chr13:73301230-73302154	rs113451984;rs186446360;rs558380917	12;22;43
cg13089137	-0.033578	0.089757	-15.3238	2.15e-26	1.82e-20	49.2804	0.11137	0.0777924	-0.033578	2	64068705	F	I	UGP2	TSS1500	island	TSS1500-island	chr2:64067892-64068906	rs376406387;rs531514980;rs550036811	4;20;22
cg24928681	-0.0477421	0.150488	-15.3212	2.18e-26	1.84e-20	49.2697	0.181219	0.133477	-0.0477421	11	74700231	F	I	NEU3	Body	shore	Body-shore	chr11:74699815-74700186
cg11109266	-0.0331285	0.0882793	-15.3161	2.22e-26	1.88e-20	49.2485	0.109603	0.0764749	-0.0331285	2	85581647	F	I	RETSAT	5'UTR	island	5'UTR-island	chr2:85581618-85581963	rs199548180;rs551407929;rs201769933	9;13;27
cg22783598	-0.0406545	0.109152	-15.3156	2.23e-26	1.88e-20	49.2463	0.13532	0.0946656	-0.0406545	5	133747613	F	I	CDKN2AIPNL	TSS200	island	TSS200-island	chr5:133747366-133747799	rs558238264	0
cg19874450	-0.0386285	0.100656	-15.3153	2.23e-26	1.88e-20	49.2452	0.12552	0.0868918	-0.0386285	17	34900926	F	I	GGNBP2	1stExon	island	1stExon-island	chr17:34900150-34901450	rs144966844;rs370507936	6;22
cg04358685	-0.0510529	0.189132	-15.3132	2.25e-26	1.9e-20	49.2362	0.221994	0.170941	-0.0510529	3	12598421	R	I	MKRN2	TSS200	island	TSS200-island	chr3:12598391-12599051	rs533675322	21
cg01962105	-0.0440499	0.139874	-15.3113	2.27e-26	1.91e-20	49.2286	0.168228	0.124178	-0.0440499	6	30181212	F	I	TRIM26	TSS200	island	TSS200-island	chr6:30180933-30182187	rs578181433	1
cg07721005	-0.0491814	0.158155	-15.3102	2.28e-26	1.92e-20	49.2238	0.189812	0.14063	-0.0491814	5	87564621	F	I	TMEM161B	5'UTR	island	5'UTR-island	chr5:87564608-87564881	rs182172230;rs564889527;rs374529022;rs552105353	17;23;25;38
cg14707803	-0.0431622	0.125886	-15.3082	2.3e-26	1.94e-20	49.2154	0.153669	0.110506	-0.0431622	1	53794002	R	I	LRP8	TSS200	shore	TSS200-shore	chr1:53791687-53793496
cg06778680	-0.0379545	0.0906128	-15.3054	2.32e-26	1.96e-20	49.2038	0.115043	0.0770888	-0.0379545	14	21979519	F	I	METTL3	TSS200	island	TSS200-island	chr14:21978945-21979699	rs77644046	20
cg11564483	-0.0500471	0.191058	-15.299	2.39e-26	2.02e-20	49.1771	0.223272	0.173225	-0.0500471	6	37401398	R	I	FTSJD2	5'UTR	shore	5'UTR-shore	chr6:37400847-37401367	rs534723812;rs187097568;rs574607057;rs537521064;rs191154945	46;34;7;6;2
cg15581235	-0.0444902	0.216033	-15.2988	2.39e-26	2.02e-20	49.1762	0.24467	0.20018	-0.0444902	15	41708917	R	I	RTF1	TSS1500	island	TSS1500-island	chr15:41708907-41709951
cg25237692	-0.039055	0.122956	-15.295	2.43e-26	2.05e-20	49.1607	0.148095	0.10904	-0.039055	15	64752785	R	I		IGR	island	IGR-island	chr15:64752626-64752850	rs573489258;rs182972762	44;42
cg27043188	-0.0549408	0.195784	-15.2937	2.44e-26	2.06e-20	49.155	0.231148	0.176207	-0.0549408	12	58013414	R	I	SLC26A10	TSS1500	island	TSS1500-island	chr12:58013171-58013652	rs571456124	43
cg05561565	-0.0436829	0.109573	-15.293	2.45e-26	2.07e-20	49.1521	0.137691	0.0940083	-0.0436829	1	27114558	R	I	PIGV	1stExon	island	1stExon-island	chr1:27114118-27114692	rs557326758;rs573557358	40;17
cg21710066	-0.0387865	0.106001	-15.2928	2.45e-26	2.07e-20	49.1513	0.130967	0.0921801	-0.0387865	6	474967	F	I		IGR	opensea	IGR-opensea		rs574710781;rs533822219	0;1
cg25715462	-0.047679	0.159788	-15.2915	2.46e-26	2.08e-20	49.1459	0.190477	0.142798	-0.047679	2	3606314	F	I	RNASEH1-AS1	Body	island	Body-island	chr2:3605489-3606332	rs532753979	12
cg12891177	-0.029492	0.0617956	-15.2912	2.46e-26	2.08e-20	49.1449	0.080779	0.051287	-0.029492	2	70313597	R	I	PCBP1	TSS1500	island	TSS1500-island	chr2:70313200-70315490	rs75286265;rs577747363;rs543387344;rs7578666;rs573844262	51;48;42;31;24
cg27650678	-0.0577628	0.155046	-15.2904	2.47e-26	2.09e-20	49.1415	0.192227	0.134464	-0.0577628	11	66636318	F	I	PC	Body	opensea	Body-opensea		rs201344655;rs137879213	1;39
cg20533955	-0.0320337	0.0744803	-15.2893	2.49e-26	2.1e-20	49.1366	0.0950997	0.063066	-0.0320337	8	17780351	R	I	PCM1	TSS200	island	TSS200-island	chr8:17780032-17781272	rs1847154;rs75356118	15;9
cg14911132	-0.0412143	0.136994	-15.2889	2.49e-26	2.1e-20	49.135	0.163523	0.122308	-0.0412143	11	61596755	F	I	FADS2	Body	shore	Body-shore	chr11:61594996-61596710	rs527606604;rs373359993	18;35
cg00692971	-0.0353803	0.0901003	-15.287	2.51e-26	2.12e-20	49.1273	0.112874	0.0774935	-0.0353803	15	101142510	R	I	ASB7	TSS1500	island	TSS1500-island	chr15:101141975-101143137	rs557813722;rs577160600;rs534670108	51;32;1
cg24877792	-0.0440973	0.249117	-15.2867	2.51e-26	2.12e-20	49.1258	0.277502	0.233404	-0.0440973	5	180287685	R	I	ZFP62	TSS200	shore	TSS200-shore	chr5:180287903-180288862
cg19518383	-0.0414583	0.122037	-15.2847	2.53e-26	2.14e-20	49.1178	0.148722	0.107264	-0.0414583	11	64577818	F	I	MEN1	5'UTR	island	5'UTR-island	chr11:64577277-64578349	rs565892489;rs534901966;rs548236639	1;33;38
cg04048796	-0.0369991	0.110984	-15.2799	2.58e-26	2.18e-20	49.0976	0.1348	0.0978008	-0.0369991	4	57301372	R	I	PAICS	TSS1500	island	TSS1500-island	chr4:57301340-57302670	rs562034010	2
cg04825775	-0.0419595	0.135307	-15.274	2.65e-26	2.24e-20	49.0729	0.162316	0.120356	-0.0419595	5	176981128	F	I	FAM193B	1stExon	island	1stExon-island	chr5:176980789-176981789	rs371129723	51
cg05787890	-0.0483433	0.137623	-15.2727	2.66e-26	2.25e-20	49.0676	0.16874	0.120397	-0.0483433	3	183165321	F	I		IGR	island	IGR-island	chr3:183165238-183165667	rs114299329;rs577510184;rs541772591	10;11;27
cg05350993	-0.03322	0.0845702	-15.272	2.67e-26	2.25e-20	49.0648	0.105953	0.0727332	-0.03322	6	138188305	F	I	TNFAIP3	TSS200	island	TSS200-island	chr6:138187825-138189141
cg23422060	-0.0396386	0.120442	-15.2644	2.76e-26	2.33e-20	49.033	0.145957	0.106318	-0.0396386	21	43916508	R	I	RSPH1	TSS200	island	TSS200-island	chr21:43916278-43916900	rs538344168	21
cg21099470	-0.0532962	0.181763	-15.2616	2.79e-26	2.35e-20	49.0212	0.216069	0.162772	-0.0532962	4	10459141	F	I	ZNF518B	TSS200	island	TSS200-island	chr4:10458129-10459353	rs193134595;rs564317702	19;39
cg02837703	-0.0451114	0.129678	-15.2604	2.8e-26	2.37e-20	49.0165	0.158715	0.113604	-0.0451114	11	67236413	R	I	TMEM134	Body	island	Body-island	chr11:67236264-67236953
cg21872822	-0.0969702	0.290638	-15.2596	2.81e-26	2.37e-20	49.013	0.353055	0.256085	-0.0969702	17	47074881	F	I	IGF2BP1	5'UTR	island	5'UTR-island	chr17:47072820-47076042	rs531495168;rs551698443;rs112603005	1;37;38
cg07580707	-0.044991	0.163032	-15.2572	2.84e-26	2.4e-20	49.0031	0.191992	0.147001	-0.044991	3	14220061	F	I	XPC	Body	island	Body-island	chr3:14219715-14220408	rs200570610;rs374118292;rs3731058;rs2607775;rs574620422;rs533796843;rs553659202	11;16;29;34;35;47;51
cg07515536	-0.0495851	0.171666	-15.2543	2.87e-26	2.43e-20	48.9907	0.203583	0.153998	-0.0495851	16	698782	F	I	WDR90	TSS1500	shore	TSS1500-shore	chr16:698826-700244	rs60830234	1
cg24896299	-0.0361189	0.089497	-15.2532	2.89e-26	2.44e-20	48.9862	0.112746	0.076627	-0.0361189	3	123303721	F	I	PTPLB	1stExon	island	1stExon-island	chr3:123303339-123303929	rs369644935	34
cg23779068	-0.0372346	0.112326	-15.2522	2.9e-26	2.45e-20	48.9821	0.136293	0.0990588	-0.0372346	1	212606453	R	I	NENF	1stExon	island	1stExon-island	chr1:212606105-212606844	rs530171448;rs548607474	37;31
cg27559724	-0.0291466	0.0731464	-15.2508	2.92e-26	2.46e-20	48.9764	0.0919074	0.0627608	-0.0291466	3	186524679	F	I	RFC4	TSS200	island	TSS200-island	chr3:186524095-186524694	rs191642178;rs542273138;rs3917086	12;15;47
cg25387593	-0.0509446	0.178713	-15.2497	2.93e-26	2.47e-20	48.9716	0.211504	0.16056	-0.0509446	11	118927868	R	I	HYOU1	1stExon	island	1stExon-island	chr11:118927374-118928412
cg26340461	-0.0404464	0.116528	-15.2494	2.93e-26	2.48e-20	48.9704	0.142563	0.102116	-0.0404464	7	120497479	F	I	TSPAN12	5'UTR	island	5'UTR-island	chr7:120497120-120498220
cg10903596	-0.0404953	0.160612	-15.2491	2.94e-26	2.48e-20	48.9692	0.186678	0.146183	-0.0404953	15	75918625	R	I	SNUPN	5'UTR	shore	5'UTR-shore	chr15:75917646-75918212	rs574061678;rs76672633	38;15
cg01249180	-0.0391109	0.111324	-15.2482	2.95e-26	2.49e-20	48.9654	0.136499	0.0973883	-0.0391109	5	95997867	R	I	CAST	TSS200	island	TSS200-island	chr5:95997717-95999117
cg06852250	-0.0305155	0.0851211	-15.248	2.95e-26	2.49e-20	48.9647	0.104763	0.0742478	-0.0305155	1	171750693	F	I	METTL13	TSS200	island	TSS200-island	chr1:171750399-171750934	rs577913558;rs539330918	1;8
cg17697381	-0.0509828	0.139098	-15.2472	2.96e-26	2.5e-20	48.9614	0.171914	0.120931	-0.0509828	3	148709363	F	I	GYG1	TSS200	island	TSS200-island	chr3:148709076-148710069	rs566104807	0
cg02998992	-0.0466223	0.162424	-15.2454	2.98e-26	2.52e-20	48.9537	0.192433	0.145811	-0.0466223	17	19265610	F	I	B9D1	Body	island	Body-island	chr17:19265403-19266444	rs573443036	48
cg20453670	-0.0406066	0.147745	-15.2438	3e-26	2.53e-20	48.9473	0.173883	0.133276	-0.0406066	17	40169892	F	I	DNAJC7	TSS1500	shore	TSS1500-shore	chr17:40168999-40169694	rs141712893	4
cg15330584	-0.0479945	0.154148	-15.2435	3.01e-26	2.54e-20	48.9459	0.185041	0.137047	-0.0479945	11	69455512	F	I	CCND1	TSS1500	island	TSS1500-island	chr11:69451136-69458596	rs112583722	33
cg05885483	-0.035686	0.0882439	-15.2424	3.02e-26	2.55e-20	48.9411	0.111214	0.0755282	-0.035686	12	49412537	F	I	PRKAG1	1stExon	island	1stExon-island	chr12:49412299-49412756	rs577779627	7
cg15997677	-0.0462596	0.147072	-15.242	3.02e-26	2.55e-20	48.9396	0.176849	0.130589	-0.0462596	3	11760808	F	I	VGLL4	5'UTR	island	5'UTR-island	chr3:11760638-11762078	rs141417178	6
cg06790019	-0.0479583	0.170865	-15.2388	3.06e-26	2.59e-20	48.9262	0.201734	0.153776	-0.0479583	1	44435457	F	I	DPH2	TSS200	island	TSS200-island	chr1:44435409-44436114	rs563553773	31
cg05714094	-0.0545043	0.263085	-15.2352	3.11e-26	2.63e-20	48.9112	0.298168	0.243664	-0.0545043	11	117102988	F	I	RNF214	TSS1500	island	TSS1500-island	chr11:117102742-117103452	rs569304868	24
cg20783262	-0.0514511	0.209759	-15.2346	3.12e-26	2.63e-20	48.9085	0.242877	0.191426	-0.0514511	1	68152310	R	I	GADD45A	Body	shore	Body-shore	chr1:68150913-68152270	rs201162918	18
cg25837738	-0.0431664	0.122641	-15.2343	3.12e-26	2.64e-20	48.9074	0.150426	0.10726	-0.0431664	7	148725785	F	I	PDIA4	TSS200	island	TSS200-island	chr7:148725047-148726161
cg21575187	-0.0372588	0.092203	-15.2307	3.17e-26	2.68e-20	48.8924	0.116186	0.0789269	-0.0372588	5	177558253	R	I	RMND5B	5'UTR	island	5'UTR-island	chr5:177557550-177558393	rs576328219	31
cg05923854	-0.0409694	0.132357	-15.2295	3.19e-26	2.69e-20	48.8875	0.158728	0.117758	-0.0409694	15	74422528	R	I	ISLR2	5'UTR	island	5'UTR-island	chr15:74419870-74423044	rs536476638	2
cg11334214	-0.0387988	0.103092	-15.2292	3.19e-26	2.69e-20	48.8864	0.128066	0.0892672	-0.0387988	11	64513156	R	I	RASGRP2	TSS1500	island	TSS1500-island	chr11:64509433-64513826
cg23601614	-0.0381261	0.108484	-15.2267	3.22e-26	2.72e-20	48.8756	0.133025	0.0948984	-0.0381261	2	152145900	R	I	NMI	5'UTR	island	5'UTR-island	chr2:152145869-152146319	rs116216569	2
cg20583797	-0.038245	0.0932714	-15.2248	3.25e-26	2.74e-20	48.8679	0.117889	0.0796439	-0.038245	15	86338184	F	I	KLHL25	1stExon	island	1stExon-island	chr15:86337418-86338429
cg19695842	-0.0377786	0.103318	-15.2102	3.45e-26	2.92e-20	48.8068	0.127635	0.0898565	-0.0377786	20	19997930	R	I	NAA20	TSS200	island	TSS200-island	chr20:19997704-19998559	rs569018415;rs536334679;rs554324688	49;9;8
cg13582782	-0.0511114	0.163083	-15.2058	3.52e-26	2.97e-20	48.7883	0.195982	0.144871	-0.0511114	10	27793181	R	I	RAB18	TSS200	island	TSS200-island	chr10:27793049-27793764	rs527459548	34
cg09522825	-0.0456389	0.155252	-15.2053	3.52e-26	2.98e-20	48.7863	0.184629	0.13899	-0.0456389	5	170108285	F	I	KCNIP1	Body	opensea	Body-opensea		rs147749547	27
cg16204710	-0.0349127	0.099155	-15.2041	3.54e-26	2.99e-20	48.7814	0.121628	0.0867148	-0.0349127	13	41707021	F	I	KBTBD6	TSS200	island	TSS200-island	chr13:41706202-41707120	rs143370394	49
cg27185819	-0.0433585	0.113703	-15.2011	3.58e-26	3.03e-20	48.7689	0.141612	0.0982536	-0.0433585	4	73434820	F	I	ADAMTS3	TSS1500	shore	TSS1500-shore	chr4:73434855-73435321	rs531891825;rs543643380;rs561891545	36;39;42
cg26599542	-0.0354437	0.101899	-15.1971	3.65e-26	3.08e-20	48.7519	0.124714	0.08927	-0.0354437	14	31028234	R	I	G2E3	TSS200	island	TSS200-island	chr14:31028133-31028812	rs566964850;rs527737010	23;1
cg06782686	-0.0365326	0.087984	-15.1956	3.67e-26	3.1e-20	48.7457	0.111499	0.0749666	-0.0365326	14	52535964	R	I	NID2	TSS200	island	TSS200-island	chr14:52534581-52536722	rs547992246;rs567475775;rs536471417	19;13;3
cg00814733	-0.0429443	0.153081	-15.1946	3.68e-26	3.11e-20	48.7417	0.180723	0.137779	-0.0429443	12	4382051	R	I	CCND2	TSS1500	island	TSS1500-island	chr12:4378366-4382222	rs539127586;rs552917062	20;13
cg10466987	-0.0527767	0.236403	-15.1911	3.74e-26	3.16e-20	48.727	0.270374	0.217597	-0.0527767	17	76921528	F	I	TIMP2	TSS200	island	TSS200-island	chr17:76920684-76921961	rs562132515	49
cg17250947	-0.0362722	0.109047	-15.1899	3.76e-26	3.17e-20	48.7221	0.132394	0.0961222	-0.0362722	3	42642016	R	I	NKTR	TSS200	island	TSS200-island	chr3:42641844-42642605	rs550379454	2
cg15696278	-0.0403068	0.111224	-15.1872	3.8e-26	3.21e-20	48.7107	0.137169	0.0968618	-0.0403068	7	75988592	F	I	YWHAG	TSS1500	island	TSS1500-island	chr7:75987606-75988977	rs560328006;rs61152657;rs7809918	1;3;48
cg00345230	-0.047069	0.172352	-15.1809	3.9e-26	3.29e-20	48.6843	0.202649	0.15558	-0.047069	4	151936469	F	I	LRBA	5'UTR	shore	5'UTR-shore	chr4:151936653-151937519
cg20494553	-0.0538185	0.220353	-15.1808	3.9e-26	3.29e-20	48.6841	0.254995	0.201176	-0.0538185	4	71554112	R	I	UTP3	TSS200	island	TSS200-island	chr4:71553854-71554473	rs77870652	13
cg14280327	-0.0446695	0.138703	-15.1775	3.96e-26	3.34e-20	48.67	0.167456	0.122786	-0.0446695	13	52026974	F	I	INTS6-AS1	TSS1500	island	TSS1500-island	chr13:52025691-52027946	rs574015189	30
cg08732623	-0.035889	0.094669	-15.1772	3.96e-26	3.34e-20	48.6691	0.11777	0.0818809	-0.035889	10	127408269	R	I	C10orf137	1stExon	island	1stExon-island	chr10:127407627-127408566	rs143046570;rs559985115	26;2
cg10196802	-0.0256819	0.0688062	-15.1763	3.98e-26	3.36e-20	48.6651	0.0853371	0.0596552	-0.0256819	7	30544469	F	I	GGCT	TSS200	island	TSS200-island	chr7:30543984-30545005	rs117876715	47
cg05756109	-0.0430502	0.0995509	-15.1738	4.02e-26	3.39e-20	48.6546	0.127261	0.0842112	-0.0430502	10	103347662	R	I	POLL	5'UTR	shore	5'UTR-shore	chr10:103347679-103348215	rs564383048;rs531735068	45;3
cg02948236	-0.038621	0.127396	-15.1737	4.02e-26	3.39e-20	48.6541	0.152255	0.113634	-0.038621	16	66864732	F	I	NAE1	5'UTR	island	5'UTR-island	chr16:66864407-66864991
cg06451739	-0.0375406	0.0968311	-15.1724	4.04e-26	3.41e-20	48.6489	0.120995	0.0834546	-0.0375406	5	170108303	F	I	KCNIP1	Body	opensea	Body-opensea		rs147749547;rs111381525	9;50
cg08905662	-0.0480786	0.14244	-15.1721	4.05e-26	3.42e-20	48.6477	0.173388	0.125309	-0.0480786	7	102789948	F	I	NAPEPLD	TSS1500	island	TSS1500-island	chr7:102789395-102790120	rs192627846	47
cg22244704	-0.0494402	0.188184	-15.1683	4.11e-26	3.47e-20	48.6318	0.220008	0.170567	-0.0494402	15	76629007	F	I	ISL2	TSS200	island	TSS200-island	chr15:76628998-76629207	rs138831215	24
cg10752972	-0.0311244	0.0915514	-15.168	4.11e-26	3.47e-20	48.6306	0.111585	0.0804611	-0.0311244	15	41785858	F	I	ITPKA	TSS200	island	TSS200-island	chr15:41785616-41788539	rs375618889;rs551180821	39;40
cg25746764	-0.101353	0.329454	-15.1669	4.13e-26	3.49e-20	48.626	0.394692	0.29334	-0.101353	1	226374410	F	I	ACBD3	5'UTR	island	5'UTR-island	chr1:226374035-226374760	rs537694201;rs555924201	1;32
cg11651961	-0.0496584	0.167458	-15.1655	4.16e-26	3.51e-20	48.62	0.199422	0.149764	-0.0496584	2	54197711	F	I	PSME4	1stExon	shore	1stExon-shore	chr2:54197776-54198490	rs367622925	25
cg22492252	-0.0310357	0.0877327	-15.1636	4.19e-26	3.54e-20	48.6121	0.10771	0.076674	-0.0310357	1	16302707	R	I	ZBTB17	TSS200	shore	TSS200-shore	chr1:16301902-16302672	rs561746866	24
cg06793798	-0.0459503	0.162428	-15.1578	4.29e-26	3.63e-20	48.588	0.192005	0.146055	-0.0459503	10	62538126	F	I	CDK1	TSS200	island	TSS200-island	chr10:62537970-62538862	rs115762205;rs558901527	14;27
cg06995624	-0.0473065	0.15844	-15.1568	4.31e-26	3.64e-20	48.5837	0.188891	0.141584	-0.0473065	17	73043174	R	I	ATP5H	TSS200	island	TSS200-island	chr17:73042577-73043316
cg06240896	-0.0489031	0.138858	-15.1567	4.31e-26	3.64e-20	48.5832	0.170336	0.121433	-0.0489031	7	100136768	R	I	AGFG2	TSS200	island	TSS200-island	chr7:100136448-100136919
cg25080152	-0.0533432	0.168542	-15.1542	4.36e-26	3.68e-20	48.5729	0.202878	0.149535	-0.0533432	8	128748155	R	I	MYC	TSS200	island	TSS200-island	chr8:128747805-128751279	rs531737369;rs199883308;rs570523723	47;38;2
cg10590909	-0.0443557	0.115006	-15.1526	4.39e-26	3.71e-20	48.566	0.143557	0.0992012	-0.0443557	10	70286987	F	I	SLC25A16	Body	island	Body-island	chr10:70286960-70287396
cg05300939	-0.0613717	0.260997	-15.15	4.44e-26	3.75e-20	48.5552	0.300501	0.239129	-0.0613717	11	44587523	F	I	CD82	5'UTR	shore	5'UTR-shore	chr11:44586602-44587404	rs551167555;rs187218052	15;44
cg14551182	-0.050157	0.180867	-15.1465	4.5e-26	3.8e-20	48.5407	0.213152	0.162995	-0.050157	11	16626476	R	I		IGR	island	IGR-island	chr11:16626053-16629180
cg27441608	-0.0544465	0.239008	-15.1431	4.56e-26	3.85e-20	48.5264	0.274054	0.219608	-0.0544465	5	133984370	R	I	SEC24A	TSS200	island	TSS200-island	chr5:133984171-133984994	rs576007370;rs543134417	2;1
cg09972192	-0.0590025	0.216442	-15.1424	4.58e-26	3.87e-20	48.5233	0.25442	0.195418	-0.0590025	12	72667326	R	I	LOC283392	TSS200	island	TSS200-island	chr12:72665683-72667551	rs144507471;rs531451722	42;38
cg09302904	-0.0449524	0.171872	-15.142	4.59e-26	3.87e-20	48.5217	0.200807	0.155854	-0.0449524	17	62340561	R	I	TEX2	5'UTR	island	5'UTR-island	chr17:62339803-62340799	rs555641892	45
cg19273746	-0.0437061	0.122846	-15.1413	4.6e-26	3.88e-20	48.5187	0.150979	0.107273	-0.0437061	6	71666063	F	I	B3GAT2	1stExon	island	1stExon-island	chr6:71665360-71667132
cg03149093	-0.0453816	0.147001	-15.1388	4.65e-26	3.92e-20	48.5083	0.176212	0.130831	-0.0453816	19	12035973	F	I	ZNF700	5'UTR	island	5'UTR-island	chr19:12035899-12036433	rs7251778;rs199578342;rs201450929;rs201166136;rs8105892	3;27;33;36;48
cg23837253	-0.0484063	0.158604	-15.1372	4.68e-26	3.95e-20	48.5016	0.189762	0.141356	-0.0484063	19	47759802	R	I	CCDC9	5'UTR	island	5'UTR-island	chr19:47759648-47761016	rs565970591;rs528472748	11;4
cg14527148	-0.0305285	0.0838142	-15.1362	4.7e-26	3.97e-20	48.4975	0.103465	0.0729362	-0.0305285	15	80216341	F	I	C15orf37	Body	island	Body-island	chr15:80215358-80216500	rs368202368;rs569707237	36;38
cg05052194	-0.0517933	0.173362	-15.1324	4.77e-26	4.03e-20	48.4817	0.2067	0.154907	-0.0517933	1	2160249	F	I	SKI	1stExon	island	1stExon-island	chr1:2158212-2161173
cg10788918	-0.0298865	0.0765096	-15.1303	4.81e-26	4.07e-20	48.4729	0.0957469	0.0658604	-0.0298865	3	49142251	R	I	QARS	TSS200	island	TSS200-island	chr3:49141934-49142373	rs113567982;rs200519761	45;42
cg24127861	-0.0418116	0.133667	-15.1225	4.97e-26	4.2e-20	48.4402	0.160581	0.118769	-0.0418116	14	24640947	F	I	REC8	TSS1500	shore	TSS1500-shore	chr14:24641053-24642220	rs573401872;rs191547563;rs569339552	30;45;51
cg17382541	-0.0350498	0.089394	-15.1224	4.98e-26	4.2e-20	48.4397	0.111955	0.076905	-0.0350498	19	54370839	F	I	MYADM	TSS1500	shore	TSS1500-shore	chr19:54371854-54372990
cg06798491	-0.0419739	0.126861	-15.1213	5e-26	4.22e-20	48.4351	0.153879	0.111905	-0.0419739	11	62538386	F	I	TAF6L	TSS1500	shore	TSS1500-shore	chr11:62539001-62539322
cg00794227	-0.0393179	0.113376	-15.119	5.05e-26	4.26e-20	48.4256	0.138684	0.0993661	-0.0393179	1	28696966	F	I	PHACTR4	5'UTR	shore	5'UTR-shore	chr1:28696041-28696731
cg25532061	-0.0499002	0.139073	-15.1165	5.1e-26	4.31e-20	48.4149	0.171192	0.121292	-0.0499002	2	3622930	R	I	RPS7	1stExon	island	1stExon-island	chr2:3622654-3623704	rs11558965;rs17552296	20;9
cg21304062	-0.0451427	0.130228	-15.1118	5.2e-26	4.39e-20	48.3951	0.159286	0.114143	-0.0451427	17	78075816	F	I	GAA	5'UTR	shore	5'UTR-shore	chr17:78074902-78075761	rs181336255;rs551673264	20;42
cg15087571	-0.0478124	0.12797	-15.1101	5.24e-26	4.42e-20	48.388	0.158746	0.110934	-0.0478124	7	5462185	F	I	TNRC18	5'UTR	island	5'UTR-island	chr7:5458503-5469256	rs190347467;rs540318928	33;40
cg25173039	-0.0440923	0.125384	-15.1027	5.4e-26	4.56e-20	48.3572	0.153765	0.109673	-0.0440923	14	77564514	R	I	CIPC	TSS200	island	TSS200-island	chr14:77563965-77564697	rs182887171	40
cg26323130	-0.0450659	0.121724	-15.0994	5.48e-26	4.63e-20	48.3434	0.150732	0.105667	-0.0450659	2	149632683	R	I	KIF5C	TSS200	island	TSS200-island	chr2:149632682-149633882
cg21601059	-0.0381862	0.117659	-15.0972	5.53e-26	4.67e-20	48.3343	0.142239	0.104053	-0.0381862	12	56122983	F	I	CD63	TSS200	island	TSS200-island	chr12:56122017-56123186
cg06979118	-0.0530697	0.175307	-15.0959	5.56e-26	4.69e-20	48.3285	0.209467	0.156397	-0.0530697	11	70601971	F	I	SHANK2	Body	opensea	Body-opensea		rs570440273;rs138830045;rs181108316	24;28;29
cg12807014	-0.0340039	0.0942623	-15.0923	5.64e-26	4.76e-20	48.3138	0.11615	0.082146	-0.0340039	2	99347987	F	I	MGAT4A	TSS1500	island	TSS1500-island	chr2:99346882-99348177	rs528302020	5
cg16000544	-0.0584174	0.213579	-15.0923	5.64e-26	4.76e-20	48.3137	0.251181	0.192764	-0.0584174	8	42995380	R	I	HGSNAT	TSS1500	island	TSS1500-island	chr8:42995248-42995519
cg10625758	-0.0412746	0.104728	-15.0861	5.79e-26	4.89e-20	48.2877	0.131296	0.0900214	-0.0412746	17	73851514	R	I	WBP2	TSS200	island	TSS200-island	chr17:73851260-73852222	rs558882993;rs528077745;rs542090227	23;21;15
cg13184734	-0.0354839	0.0857944	-15.083	5.87e-26	4.95e-20	48.2747	0.108635	0.0731507	-0.0354839	1	178512007	R	I	C1orf220	Body	island	Body-island	chr1:178511362-178512356	rs373797025;rs4614220	46;34
cg00116628	-0.0333285	0.0808696	-15.08	5.94e-26	5.02e-20	48.262	0.102322	0.0689939	-0.0333285	5	111755514	F	I	FLJ11235	Body	island	Body-island	chr5:111754477-111756222	rs541001259	29
cg27163692	-0.047484	0.134407	-15.0771	6.01e-26	5.08e-20	48.2499	0.164972	0.117487	-0.047484	16	2932999	R	I	FLYWCH2	TSS200	island	TSS200-island	chr16:2932267-2933765	rs542539235;rs2285822;rs149143921;rs550771132	35;32;28;17
cg23215275	0.0440806	0.894068	15.0669	6.27e-26	5.3e-20	48.2071	0.865694	0.909775	0.0440806	13	19301347	F	I		IGR	shore	IGR-shore	chr13:19299583-19299821	rs538289466;rs147513952;rs571724306;rs367932785;rs554215475;rs181702894	0;1;8;41;42;51
cg06970668	-0.0240417	0.056503	-15.0665	6.29e-26	5.31e-20	48.2054	0.0719781	0.0479364	-0.0240417	11	73882184	R	I	PPME1	TSS200	island	TSS200-island	chr11:73881899-73882572	rs187556509	10
cg08317267	-0.0299338	0.0896731	-15.0621	6.4e-26	5.41e-20	48.1868	0.108941	0.0790071	-0.0299338	13	103498101	R	I	ERCC5	TSS200	island	TSS200-island	chr13:103498100-103498763	rs553886408;rs570120590;rs56111250;rs17840979	47;45;32;22
cg26105015	-0.041379	0.109068	-15.0577	6.52e-26	5.51e-20	48.1685	0.135702	0.0943233	-0.041379	3	122745099	R	I	SEMA5B	5'UTR	shore	5'UTR-shore	chr3:122745183-122746986	rs550325417;rs564988283	50;8
cg25613101	-0.0465579	0.123714	-15.0561	6.56e-26	5.54e-20	48.1619	0.153682	0.107124	-0.0465579	22	38577875	F	I	PLA2G6	TSS200	island	TSS200-island	chr22:38577678-38578071	rs530084727	50
cg08005411	-0.0421578	0.112406	-15.0548	6.6e-26	5.57e-20	48.1563	0.139542	0.0973839	-0.0421578	12	69753742	F	I	YEATS4	5'UTR	island	5'UTR-island	chr12:69753445-69754088	rs545345414	43
cg24413235	-0.0513421	0.276867	-15.0539	6.62e-26	5.59e-20	48.1527	0.309914	0.258572	-0.0513421	2	27851648	F	I	CCDC121	5'UTR	opensea	5'UTR-opensea
cg22696073	-0.0417343	0.129375	-15.0528	6.65e-26	5.62e-20	48.1481	0.156239	0.114505	-0.0417343	6	32939982	F	I	BRD2	5'UTR	island	5'UTR-island	chr6:32939275-32940954	rs565907199;rs536450285;rs116415048	17;18;44
cg13023133	-0.0326571	0.0921649	-15.0522	6.67e-26	5.63e-20	48.1455	0.113186	0.0805285	-0.0326571	13	23949147	R	I	SACS	Body	island	Body-island	chr13:23949134-23949940	rs138356531	2
cg21545467	-0.0349954	0.0921346	-15.0506	6.72e-26	5.67e-20	48.1387	0.11466	0.079665	-0.0349954	11	124543651	R	I	SIAE	1stExon	island	1stExon-island	chr11:124543384-124544046	rs577111385;rs202021641;rs200992862;rs555947628	40;38;29;13
cg13180005	-0.0299761	0.0782928	-15.0487	6.77e-26	5.72e-20	48.1309	0.0975877	0.0676117	-0.0299761	1	182360683	R	I	GLUL	5'UTR	island	5'UTR-island	chr1:182359697-182361563
cg18534318	-0.0352965	0.0966915	-15.0475	6.81e-26	5.75e-20	48.1255	0.119411	0.0841146	-0.0352965	1	156829287	R	I	NTRK1	Body	island	Body-island	chr1:156828804-156831102
cg27581816	-0.0368761	0.0985844	-15.0409	7e-26	5.91e-20	48.098	0.122321	0.0854446	-0.0368761	5	112849405	F	I	YTHDC2	1stExon	island	1stExon-island	chr5:112849265-112849982	rs543423969;rs564890780	7;35
cg11651938	-0.0489467	0.183852	-15.0388	7.06e-26	5.96e-20	48.0893	0.215358	0.166411	-0.0489467	9	35605124	R	I	TESK1	TSS200	island	TSS200-island	chr9:35603968-35605991	rs78727448	36
cg01460276	-0.051232	0.142809	-15.0388	7.06e-26	5.96e-20	48.0891	0.175786	0.124554	-0.051232	8	18871817	F	I	PSD3	TSS1500	island	TSS1500-island	chr8:18871072-18872046	rs549033424;rs562772911;rs115432345	29;41;46
cg19502932	-0.0416352	0.133411	-15.0305	7.31e-26	6.17e-20	48.0544	0.160211	0.118575	-0.0416352	11	6640663	R	I	TPP1	1stExon	opensea	1stExon-opensea		rs138976576;rs567523850;rs142163063	47;44;40
cg26212043	-0.0464578	0.192042	-15.0253	7.47e-26	6.3e-20	48.0327	0.221946	0.175488	-0.0464578	9	139839404	F	I	C8G	TSS1500	island	TSS1500-island	chr9:139835416-139839440	rs150404839;rs7875913	39;43
cg20242526	-0.0509808	0.168457	-15.0214	7.59e-26	6.41e-20	48.0159	0.201272	0.150291	-0.0509808	3	100428186	F	I	TFG	1stExon	island	1stExon-island	chr3:100428069-100428669	rs141024756;rs190536612	9;19
cg03717942	-0.0308887	0.0857763	-15.0196	7.65e-26	6.46e-20	48.0087	0.105659	0.0747699	-0.0308887	12	54020350	F	I	ATF7	TSS1500	shore	TSS1500-shore	chr12:54019812-54020283	rs138572265	36
cg12320322	-0.0376979	0.102718	-15.0156	7.78e-26	6.57e-20	47.9916	0.126983	0.0892851	-0.0376979	11	63439260	R	I	ATL3	TSS200	island	TSS200-island	chr11:63438301-63439314
cg00171436	-0.0406648	0.134961	-15.0087	8e-26	6.76e-20	47.9628	0.161136	0.120472	-0.0406648	12	122985592	R	I	ZCCHC8	TSS200	island	TSS200-island	chr12:122984995-122985644	rs539968461	1
cg01027365	-0.0415949	0.0953241	-15.0006	8.28e-26	6.99e-20	47.9288	0.122098	0.0805029	-0.0415949	2	191184571	F	I	HIBCH	TSS200	island	TSS200-island	chr2:191184323-191184767	rs138244687;rs530055352;rs548144337	2;4;45
cg20095036	-0.0471523	0.109229	-15.0003	8.29e-26	7e-20	47.9274	0.13958	0.0924273	-0.0471523	4	153456176	R	I	FBXW7	TSS200	island	TSS200-island	chr4:153456108-153457843	rs184305681;rs559498549	21;5
cg02511809	-0.0449331	0.181295	-14.9994	8.32e-26	7.03e-20	47.9235	0.210217	0.165284	-0.0449331	5	112073544	F	I	APC	TSS200	opensea	TSS200-opensea		rs577877031;rs538251288;rs115242894;rs571852663	16;26;27;38
cg10368533	-0.0421463	0.10986	-14.9992	8.33e-26	7.03e-20	47.9229	0.136989	0.0948428	-0.0421463	12	22778127	F	I	ETNK1	1stExon	island	1stExon-island	chr12:22777988-22778301	rs556992775;rs200778161;rs552546376;rs542644522;rs560027295	6;18;25;30;37
cg02123667	-0.0276026	0.0689582	-14.9972	8.4e-26	7.09e-20	47.9146	0.0867254	0.0591228	-0.0276026	8	127570702	F	I	FAM84B	TSS1500	island	TSS1500-island	chr8:127568676-127570873
cg11352190	-0.0405291	0.105637	-14.9961	8.44e-26	7.12e-20	47.9098	0.131724	0.0911951	-0.0405291	12	45270000	R	I	NELL2	Body	island	Body-island	chr12:45269830-45270835	rs559693442	14
cg00619519	-0.0417532	0.132193	-14.9862	8.79e-26	7.43e-20	47.8682	0.159069	0.117315	-0.0417532	1	10093261	R	I	UBE4B	5'UTR	island	5'UTR-island	chr1:10092532-10093404	rs542563360	40
cg26797661	-0.0417218	0.142482	-14.9798	9.03e-26	7.63e-20	47.8414	0.169338	0.127616	-0.0417218	1	151138516	F	I	LYSMD1	TSS200	opensea	TSS200-opensea		rs368840640;rs587720532;rs587756598;rs41268542	4;30;35;51
cg26095266	-0.0302769	0.0776971	-14.972	9.33e-26	7.88e-20	47.8085	0.0971857	0.0669087	-0.0302769	2	10262787	R	I	RRM2	1stExon	island	1stExon-island	chr2:10262173-10263481	rs571610050	27
cg03012876	-0.0285258	0.0753221	-14.9704	9.4e-26	7.94e-20	47.8017	0.0936835	0.0651577	-0.0285258	2	179315436	R	I	PRKRA	Body	island	Body-island	chr2:179315214-179316573	rs180775272	22
cg27175471	-0.044189	0.103457	-14.965	9.61e-26	8.12e-20	47.779	0.131901	0.0877117	-0.044189	3	87842019	R	I		IGR	island	IGR-island	chr3:87841796-87842563
cg03226554	-0.0324552	0.0835837	-14.961	9.77e-26	8.25e-20	47.7622	0.104474	0.0720192	-0.0324552	1	28573817	F	I		IGR	island	IGR-island	chr1:28573701-28574022	rs492554;rs146691264;rs112112426	18;33;43
cg09403165	-0.0441826	0.118705	-14.9609	9.78e-26	8.26e-20	47.7618	0.147144	0.102961	-0.0441826	15	90118814	F	I	C15orf42	TSS200	shore	TSS200-shore	chr15:90118971-90119363
cg02763798	-0.0345578	0.102978	-14.9579	9.9e-26	8.36e-20	47.7492	0.125222	0.090664	-0.0345578	12	58335209	R	I	XRCC6BP1	TSS1500	opensea	TSS1500-opensea		rs574758332	51
cg15723289	-0.0450668	0.12042	-14.9545	1e-25	8.48e-20	47.7347	0.149428	0.104362	-0.0450668	10	104474325	R	I	ARL3	TSS200	island	TSS200-island	chr10:104473399-104474711	rs551316423	17
cg08092105	-0.037647	0.099689	-14.9507	1.02e-25	8.62e-20	47.7187	0.123922	0.0862745	-0.037647	16	58535384	R	I	NDRG4	Body	island	Body-island	chr16:58535040-58535596
cg08703400	-0.0373594	0.0966455	-14.9503	1.02e-25	8.63e-20	47.717	0.120693	0.0833335	-0.0373594	17	53499235	R	I	MMD	1stExon	island	1stExon-island	chr17:53498243-53499546	rs150607791;rs543747703	14;2
cg10993459	-0.030583	0.0962918	-14.9482	1.03e-25	8.71e-20	47.7084	0.115977	0.0853944	-0.030583	1	33177924	R	I		IGR	opensea	IGR-opensea		rs78617262;rs551459160	36;15
cg21668880	-0.0480484	0.175603	-14.9446	1.05e-25	8.84e-20	47.6931	0.206531	0.158482	-0.0480484	6	34759629	R	I	UHRF1BP1	TSS200	island	TSS200-island	chr6:34759534-34760309
cg23623142	-0.0342356	0.093201	-14.9428	1.05e-25	8.91e-20	47.6857	0.115238	0.0810021	-0.0342356	7	83824290	R	I	SEMA3A	TSS200	opensea	TSS200-opensea		rs567349142;rs528231118	30;5
cg22094205	-0.0421178	0.127802	-14.9413	1.06e-25	8.97e-20	47.6793	0.154912	0.112795	-0.0421178	11	74109076	F	I	PGM2L1	Body	island	Body-island	chr11:74108894-74109937
cg00747184	-0.0455315	0.163082	-14.9391	1.07e-25	9.05e-20	47.6699	0.19239	0.146859	-0.0455315	14	55878680	F	I	KIAA0831	TSS200	island	TSS200-island	chr14:55878302-55878681	rs117824523;rs577653425	18;48
cg17602823	-0.0431263	0.124846	-14.9376	1.08e-25	9.1e-20	47.6638	0.152606	0.10948	-0.0431263	1	28586543	R	I	SESN2	Body	island	Body-island	chr1:28585831-28587249	rs2657547;rs528040651	42;4
cg01203972	-0.0450372	0.168855	-14.9367	1.08e-25	9.14e-20	47.6598	0.197844	0.152807	-0.0450372	22	24093146	R	I	ZNF70	1stExon	island	1stExon-island	chr22:24093026-24093621	rs567076127;rs2096524	17;9
cg25828872	-0.0496846	0.148032	-14.9362	1.08e-25	9.16e-20	47.6577	0.180013	0.130328	-0.0496846	2	179058612	R	I	OSBPL6	TSS1500	island	TSS1500-island	chr2:179058611-179060144	rs556945300;rs16866156	48;37
cg26738040	-0.0485896	0.159929	-14.933	1.1e-25	9.28e-20	47.6442	0.191205	0.142616	-0.0485896	11	62433033	F	I	C11orf48	Body	island	Body-island	chr11:62432319-62433417	rs572121777	5
cg19990785	-0.0482177	0.150838	-14.9318	1.1e-25	9.33e-20	47.6392	0.181875	0.133657	-0.0482177	11	67232403	F	I	TMEM134	Body	island	Body-island	chr11:67232298-67232558	rs549577512;rs568232562;rs535764805	13;41;42
cg13009927	-0.0507047	0.207016	-14.9311	1.11e-25	9.36e-20	47.6362	0.239653	0.188948	-0.0507047	2	242254519	F	I	2002-09-01	TSS1500	island	TSS1500-island	chr2:242254299-242256026	rs573371422;rs565771146;rs572981494	13;29;44
cg24323328	-0.0421699	0.131965	-14.9303	1.11e-25	9.39e-20	47.6328	0.159108	0.116938	-0.0421699	12	1099998	F	I	ERC1	TSS1500	island	TSS1500-island	chr12:1099557-1100785	rs190060815	16
cg20600053	-0.0435678	0.152046	-14.9292	1.12e-25	9.43e-20	47.6282	0.180089	0.136521	-0.0435678	18	56806937	F	I	SEC11C	TSS200	island	TSS200-island	chr18:56806608-56807425
cg27466237	-0.0393767	0.111312	-14.9279	1.12e-25	9.48e-20	47.6228	0.136658	0.0972809	-0.0393767	4	184319924	F	I		IGR	island	IGR-island	chr4:184319564-184320198	rs573171921;rs534153161	11;35
cg07021777	-0.0407425	0.12024	-14.9275	1.12e-25	9.5e-20	47.6212	0.146465	0.105722	-0.0407425	4	88312416	R	I	HSD17B11	1stExon	opensea	1stExon-opensea		rs530367758;rs547970849;rs569767511	27;9;8
cg21242584	-0.0500823	0.159626	-14.9274	1.13e-25	9.5e-20	47.6207	0.191863	0.141781	-0.0500823	8	25041785	R	I	DOCK5	TSS1500	shore	TSS1500-shore	chr8:25041795-25042820	rs565442398	21
cg16451004	-0.0446638	0.156777	-14.9234	1.14e-25	9.66e-20	47.604	0.185526	0.140862	-0.0446638	11	27494421	R	I	LGR4	TSS200	shore	TSS200-shore	chr11:27493640-27494357	rs572269465;rs542268033	13;10
cg11384924	-0.0532589	0.194763	-14.9221	1.15e-25	9.72e-20	47.5983	0.229044	0.175785	-0.0532589	6	33160224	F	I	COL11A2	5'UTR	island	5'UTR-island	chr6:33159991-33160263	rs533843327	34
cg13952954	-0.0468966	0.155989	-14.9219	1.15e-25	9.73e-20	47.5974	0.186176	0.139279	-0.0468966	19	59066605	F	I	CHMP2A	TSS1500	island	TSS1500-island	chr19:59066151-59066662	rs186142155;rs542664260	30;44
cg27565880	-0.0565037	0.229753	-14.9207	1.16e-25	9.78e-20	47.5924	0.266124	0.20962	-0.0565037	17	1928209	F	I	RTN4RL1	1stExon	island	1stExon-island	chr17:1927051-1929408	rs550511689;rs567373704;rs536325834	1;17;22
cg09469033	-0.0406526	0.110676	-14.9162	1.18e-25	9.96e-20	47.5734	0.136843	0.0961906	-0.0406526	2	32391091	F	I	SLC30A6	Body	shore	Body-shore	chr2:32390677-32390948
cg17582391	-0.0407875	0.102142	-14.9127	1.2e-25	1.01e-19	47.5587	0.128396	0.0876083	-0.0407875	3	119814100	R	I	GSK3B	TSS1500	island	TSS1500-island	chr3:119812775-119814649	rs545702804;rs562509647;rs192979776;rs548208748;rs114674410	46;27;18;8;2
cg12832228	-0.0536	0.18461	-14.912	1.2e-25	1.01e-19	47.5558	0.219111	0.165511	-0.0536	8	28244096	F	I	ZNF395	TSS200	island	TSS200-island	chr8:28243684-28244283	rs541246795	35
cg09372755	-0.0315592	0.0914759	-14.9107	1.21e-25	1.02e-19	47.5502	0.11179	0.0802307	-0.0315592	1	43919584	F	I	HYI	5'UTR	island	5'UTR-island	chr1:43919083-43919814	rs187122906	4
cg08040170	-0.0403045	0.104878	-14.9052	1.24e-25	1.04e-19	47.5271	0.130821	0.0905167	-0.0403045	16	18812977	F	I	ARL6IP1	TSS200	island	TSS200-island	chr16:18812387-18813399
cg20349076	-0.0410941	0.108784	-14.9047	1.24e-25	1.05e-19	47.5252	0.135235	0.0941414	-0.0410941	11	118992192	F	I	HINFP	TSS200	island	TSS200-island	chr11:118991886-118992751
cg25600973	-0.0356904	0.101574	-14.9021	1.25e-25	1.06e-19	47.514	0.124547	0.0888566	-0.0356904	5	168006775	F	I	PANK3	TSS200	island	TSS200-island	chr5:168006098-168006918	rs184760939;rs375941096	4;22
cg03283848	-0.0437661	0.166252	-14.8981	1.27e-25	1.07e-19	47.4974	0.194423	0.150657	-0.0437661	2	203103193	R	I	SUMO1	1stExon	island	1stExon-island	chr2:203102615-203103328	rs200618923;rs142025459;rs189758392	43;25;3
cg04811621	-0.0459034	0.148695	-14.8931	1.3e-25	1.1e-19	47.4762	0.178242	0.132339	-0.0459034	4	40058985	F	I	LOC344967	TSS200	island	TSS200-island	chr4:40057484-40059041	rs537768407;rs185734902	1;30
cg27274463	-0.0343875	0.0902098	-14.8924	1.3e-25	1.1e-19	47.4731	0.112344	0.0779568	-0.0343875	12	110338238	R	I	TCHP	5'UTR	island	5'UTR-island	chr12:110337980-110338591	rs563879524;rs531114541	50;49
cg13960352	-0.0510184	0.210389	-14.8859	1.34e-25	1.13e-19	47.4458	0.243229	0.19221	-0.0510184	19	45826863	F	I	CKM	TSS1500	island	TSS1500-island	chr19:45826801-45827164
cg05778415	-0.0379977	0.11462	-14.8843	1.35e-25	1.14e-19	47.4391	0.139078	0.10108	-0.0379977	2	75185968	R	I	POLE4	1stExon	island	1stExon-island	chr2:75185567-75186177	rs201849855;rs149307309	35;19
cg22201545	-0.0404193	0.13197	-14.8836	1.35e-25	1.14e-19	47.436	0.157987	0.117568	-0.0404193	19	50651582	R	I		IGR	shore	IGR-shore	chr19:50651173-50651535	rs566744613;rs147094864	49;40
cg24824997	-0.0322563	0.0848213	-14.8781	1.38e-25	1.17e-19	47.413	0.105584	0.0733277	-0.0322563	2	220507347	F	I		IGR	opensea	IGR-opensea		rs539375074;rs559270284	11;32
cg26348180	-0.056312	0.268323	-14.8781	1.38e-25	1.17e-19	47.4128	0.30457	0.248258	-0.056312	3	193852754	R	I	HES1	TSS1500	shore	TSS1500-shore	chr3:193854575-193856015	rs576611813	1
cg07138355	-0.0396104	0.121401	-14.8779	1.39e-25	1.17e-19	47.4122	0.146897	0.107287	-0.0396104	6	26550975	R	I		IGR	island	IGR-island	chr6:26550782-26551114	rs12526680	23
cg03549948	-0.041233	0.109716	-14.8775	1.39e-25	1.17e-19	47.4103	0.136257	0.0950239	-0.041233	6	41909736	F	I	CCND3	5'UTR	shore	5'UTR-shore	chr6:41908745-41909711
cg08440556	-0.0550352	0.1627	-14.8767	1.39e-25	1.18e-19	47.4072	0.198125	0.14309	-0.0550352	4	83718952	R	I	SCD5	Body	shore	Body-shore	chr4:83719009-83720241	rs141788402;rs113405908	9;7
cg03648631	-0.0568431	0.240646	-14.8743	1.41e-25	1.19e-19	47.3968	0.277235	0.220392	-0.0568431	4	103749307	R	I	UBE2D3	TSS1500	island	TSS1500-island	chr4:103747631-103749392
cg27455049	-0.0368995	0.0978302	-14.8735	1.41e-25	1.19e-19	47.3934	0.121582	0.0846821	-0.0368995	17	29233411	F	I	C17orf42	TSS200	island	TSS200-island	chr17:29233259-29233538
cg27472151	-0.0395627	0.110421	-14.8726	1.42e-25	1.2e-19	47.3898	0.135887	0.0963238	-0.0395627	11	118956135	R	I	HMBS	Body	shore	Body-shore	chr11:118955574-118955832
cg17156767	-0.0448437	0.143604	-14.8646	1.46e-25	1.24e-19	47.3561	0.172469	0.127625	-0.0448437	19	30364462	R	I		IGR	island	IGR-island	chr19:30364035-30364803	rs145926541	51
cg11227075	-0.0561754	0.221315	-14.8643	1.47e-25	1.24e-19	47.3547	0.257474	0.201298	-0.0561754	10	52750930	F	I	PRKG1	TSS200	shore	TSS200-shore	chr10:52750956-52751765
cg09008891	-0.024139	0.0623568	-14.8637	1.47e-25	1.24e-19	47.3521	0.0778945	0.0537556	-0.024139	1	231664439	F	I	TSNAX-DISC1	Body	island	Body-island	chr1:231663999-231664608	rs181613867;rs544675204;rs577053760;rs578194598	3;14;32;33
cg10021295	-0.0322741	0.0858305	-14.863	1.48e-25	1.25e-19	47.3492	0.106605	0.0743305	-0.0322741	16	66731183	R	I	CMTM4	TSS1500	island	TSS1500-island	chr16:66729825-66731262	rs577569516	42
cg26791985	-0.0312461	0.0789562	-14.8621	1.48e-25	1.25e-19	47.3455	0.0990687	0.0678226	-0.0312461	3	52008971	R	I	ABHD14A	TSS200	island	TSS200-island	chr3:52008943-52009339	rs145131467;rs577244149	28;3
cg24238564	-0.038974	0.101709	-14.8579	1.51e-25	1.27e-19	47.3279	0.126796	0.0878217	-0.038974	11	65779343	F	I	CST6	TSS200	island	TSS200-island	chr11:65779311-65779767
cg13398864	-0.0520771	0.170589	-14.8567	1.51e-25	1.28e-19	47.3228	0.20411	0.152033	-0.0520771	3	122920640	R	I	SEC22A	TSS200	shore	TSS200-shore	chr3:122920703-122921114	rs182532193	39
cg09796216	-0.0535104	0.202907	-14.854	1.53e-25	1.29e-19	47.3111	0.23735	0.18384	-0.0535104	19	52800251	R	I	ZNF480	TSS200	shore	TSS200-shore	chr19:52800399-52800871	rs183977194	9
cg04577177	-0.0380346	0.0911568	-14.8538	1.53e-25	1.29e-19	47.3105	0.115639	0.0776043	-0.0380346	16	28075183	F	I	GSG1L	TSS1500	island	TSS1500-island	chr16:28073817-28075296
cg11864499	-0.0325818	0.0836862	-14.8535	1.54e-25	1.3e-19	47.3092	0.104658	0.0720766	-0.0325818	4	2936740	F	I	C4orf10	TSS1500	island	TSS1500-island	chr4:2935461-2936974	rs114931161	7
cg06007320	-0.0421226	0.14364	-14.852	1.55e-25	1.3e-19	47.3027	0.170753	0.12863	-0.0421226	2	198569882	F	I	MARS2	TSS1500	shore	TSS1500-shore	chr2:198569911-198570948	rs554070542;rs573893253;rs542427675	23;25;40
cg24943329	-0.036639	0.107748	-14.851	1.55e-25	1.31e-19	47.2986	0.131332	0.0946932	-0.036639	1	27319836	F	I	TRNP1	TSS1500	shore	TSS1500-shore	chr1:27320127-27321146	rs35859457;rs138413673;rs115982450	41;42;49
cg02799478	-0.0373452	0.131109	-14.8499	1.56e-25	1.32e-19	47.294	0.155148	0.117802	-0.0373452	19	58090259	R	I	ZNF416	TSS200	island	TSS200-island	chr19:58089801-58090524	rs543988760;rs376515236;rs529866915;rs546725681	41;34;31;16
cg05127440	-0.0362659	0.104049	-14.8497	1.56e-25	1.32e-19	47.2929	0.127393	0.0911268	-0.0362659	1	226737766	F	I	C1orf95	Body	shore	Body-shore	chr1:226736354-226737412
cg16751732	-0.0369236	0.0945088	-14.8371	1.64e-25	1.39e-19	47.24	0.118276	0.0813522	-0.0369236	3	186648392	F	I	ST6GAL1	TSS200	island	TSS200-island	chr3:186648174-186649103	rs2041965;rs576790924;rs539310872	19;40;47
cg20419072	-0.0421541	0.120792	-14.8344	1.66e-25	1.4e-19	47.2285	0.147926	0.105772	-0.0421541	6	53214030	F	I	ELOVL5	TSS200	island	TSS200-island	chr6:53212617-53214043
cg17901106	-0.0424836	0.145706	-14.8331	1.67e-25	1.41e-19	47.223	0.173051	0.130568	-0.0424836	12	2162412	F	I	CACNA1C	TSS200	shore	TSS200-shore	chr12:2163289-2163548
cg13645767	-0.0500855	0.152086	-14.8304	1.69e-25	1.43e-19	47.2117	0.184325	0.13424	-0.0500855	9	97766849	R	I	C9orf3	Body	island	Body-island	chr9:97766649-97767955	rs552434944	17
cg01974004	-0.0369231	0.0952213	-14.8288	1.7e-25	1.44e-19	47.2049	0.118988	0.0820647	-0.0369231	3	48956200	R	I	C3orf71	1stExon	island	1stExon-island	chr3:48955810-48956938
cg08399917	-0.0370092	0.129046	-14.8238	1.74e-25	1.47e-19	47.1835	0.152868	0.115859	-0.0370092	12	120807316	F	I	MSI1	TSS1500	shore	TSS1500-shore	chr12:120806251-120807026
cg26506725	-0.0351877	0.0855686	-14.8186	1.78e-25	1.5e-19	47.1619	0.108218	0.0730305	-0.0351877	6	31587990	R	I	BAT2	TSS1500	island	TSS1500-island	chr6:31587779-31589024	rs556373593;rs192448035	51;31
cg21489753	-0.0379763	0.107818	-14.8165	1.79e-25	1.51e-19	47.153	0.132262	0.0942861	-0.0379763	5	137667158	R	I	CDC25C	5'UTR	shore	5'UTR-shore	chr5:137667502-137668037
cg03628186	-0.0402571	0.131982	-14.8164	1.79e-25	1.52e-19	47.1523	0.157894	0.117637	-0.0402571	17	17739914	R	I	SREBF1	Body	island	Body-island	chr17:17739511-17740525	rs185414313	39
cg26628795	-0.0482691	0.170428	-14.8143	1.81e-25	1.53e-19	47.1436	0.201497	0.153228	-0.0482691	2	111435723	R	I	BUB1	TSS200	island	TSS200-island	chr2:111435318-111435884
cg02479020	-0.0480053	0.162689	-14.8141	1.81e-25	1.53e-19	47.1427	0.193589	0.145584	-0.0480053	1	173837522	F	I	SNORD75	TSS1500	island	TSS1500-island	chr1:173837172-173837917	rs551854465;rs565695192;rs528124007	1;17;50
cg15131414	-0.02971	0.076902	-14.8115	1.83e-25	1.55e-19	47.1317	0.0960256	0.0663156	-0.02971	19	37157847	F	I	ZNF461	TSS200	island	TSS200-island	chr19:37157632-37158119	rs150037427	47
cg13161276	-0.0465968	0.16245	-14.8103	1.84e-25	1.55e-19	47.1268	0.192443	0.145846	-0.0465968	1	70686970	R	I	SRSF11	5'UTR	shore	5'UTR-shore	chr1:70687300-70687560	rs186588424	1
cg13911393	-0.0362017	0.122553	-14.8092	1.85e-25	1.56e-19	47.1221	0.145855	0.109653	-0.0362017	17	37894944	F	I	GRB7	5'UTR	opensea	5'UTR-opensea
cg09890653	-0.0571931	0.20735	-14.8089	1.85e-25	1.56e-19	47.1206	0.244164	0.186971	-0.0571931	11	113931305	F	I	ZBTB16	5'UTR	island	5'UTR-island	chr11:113929633-113932190	rs556557106	20
cg14441964	-0.0500478	0.164359	-14.8083	1.86e-25	1.57e-19	47.1181	0.196574	0.146526	-0.0500478	10	75910358	R	I	ADK	TSS1500	shore	TSS1500-shore	chr10:75910836-75911480	rs573248510;rs540320607	40;14
cg12196367	-0.0413346	0.112536	-14.805	1.88e-25	1.59e-19	47.1043	0.139142	0.0978077	-0.0413346	3	183892577	R	I	AP2M1	TSS200	island	TSS200-island	chr3:183892455-183893184	rs1709636;rs16833778;rs192323544	42;28;19
cg22270384	-0.0401309	0.119024	-14.8024	1.9e-25	1.61e-19	47.0933	0.144855	0.104725	-0.0401309	19	12848240	F	I	ASNA1	TSS200	shore	TSS200-shore	chr19:12848278-12848586	rs199891623	39
cg10008539	-0.0318216	0.090097	-14.8022	1.91e-25	1.61e-19	47.0923	0.11058	0.0787583	-0.0318216	14	50087325	F	I	RPL36AL	1stExon	island	1stExon-island	chr14:50086955-50088261	rs570889863;rs139622801;rs1952013	2;10;32
cg06855065	-0.0322898	0.0780164	-14.7911	2e-25	1.69e-19	47.0453	0.0988007	0.0665109	-0.0322898	15	59279778	F	I	RNF111	TSS200	island	TSS200-island	chr15:59279741-59280720	rs558119560;rs539056473;rs543925060	8;47;48
cg21826708	-0.0342948	0.0889303	-14.7899	2.01e-25	1.69e-19	47.0405	0.111005	0.0767103	-0.0342948	19	58011267	F	I	ZNF773	5'UTR	island	5'UTR-island	chr19:58011124-58011743	rs558277082;rs146373125;rs184177703;rs560938157;rs529873176;rs540161828	4;7;23;41;42;46
cg19684392	-0.0361509	0.101081	-14.7882	2.02e-25	1.71e-19	47.0331	0.12435	0.0881996	-0.0361509	10	44144386	F	I	ZNF32	TSS200	island	TSS200-island	chr10:44143856-44144698	rs111324239	18
cg07626433	-0.0428878	0.131809	-14.7872	2.03e-25	1.71e-19	47.029	0.159415	0.116528	-0.0428878	4	141071632	R	I	MAML3	Body	island	Body-island	chr4:141071523-141071820	rs571742760	34
cg07257037	-0.0486238	0.133959	-14.7867	2.03e-25	1.72e-19	47.027	0.165257	0.116633	-0.0486238	12	70132348	R	I	RAB3IP	TSS1500	island	TSS1500-island	chr12:70132340-70133559	rs183397251;rs578033123	50;14
cg18481683	-0.0460342	0.177635	-14.7855	2.04e-25	1.73e-19	47.0218	0.207266	0.161232	-0.0460342	19	39574911	R	I	PAPL	TSS200	island	TSS200-island	chr19:39574700-39575137
cg13826618	-0.0472043	0.194847	-14.7852	2.05e-25	1.73e-19	47.0206	0.225232	0.178027	-0.0472043	2	11828697	F	I		IGR	opensea	IGR-opensea		rs572878993	51
cg05364767	-0.0364792	0.0981662	-14.7795	2.1e-25	1.77e-19	46.9964	0.121647	0.0851678	-0.0364792	1	54587375	F	I		IGR	island	IGR-island	chr1:54587364-54587578	rs191145702;rs370603658	21;34
cg22496665	-0.0439691	0.134772	-14.7795	2.1e-25	1.77e-19	46.9963	0.163074	0.119105	-0.0439691	3	46887449	F	I		IGR	shore	IGR-shore	chr3:46887628-46887919	rs542960993;rs115570064	1;24
cg09337544	-0.0519576	0.165864	-14.7782	2.11e-25	1.78e-19	46.991	0.199308	0.147351	-0.0519576	22	38857452	R	I		IGR	shore	IGR-shore	chr22:38857573-38857860	rs143128622	3
cg08715805	-0.0269548	0.0724183	-14.7723	2.16e-25	1.83e-19	46.9658	0.0897686	0.0628138	-0.0269548	2	45870883	R	I		IGR	island	IGR-island	chr2:45870696-45871051	rs528116312;rs550922829	32;4
cg23715237	-0.0344818	0.0781846	-14.7715	2.17e-25	1.83e-19	46.9624	0.10038	0.065898	-0.0344818	8	145018300	F	I	PLEC1	Body	island	Body-island	chr8:145017868-145018444	rs564562690;rs528591383;rs546359765	9;18;49
cg21304211	-0.0605653	0.248373	-14.7663	2.22e-25	1.87e-19	46.9405	0.287357	0.226792	-0.0605653	1	112281877	R	I	C1orf183	Body	island	Body-island	chr1:112281052-112283277	rs143470908;rs200129966	50;12
cg15193782	-0.0382607	0.115291	-14.7648	2.23e-25	1.88e-19	46.9344	0.139918	0.101658	-0.0382607	10	23217017	R	I	ARMC3	5'UTR	opensea	5'UTR-opensea		rs574320864;rs542642516	20;16
cg14591386	-0.0384625	0.104733	-14.7627	2.25e-25	1.9e-19	46.9253	0.129491	0.0910283	-0.0384625	6	97345725	R	I	NDUFAF4	5'UTR	island	5'UTR-island	chr6:97345266-97345973	rs558262843;rs145481564;rs571796525	50;49;39
cg01799338	-0.0413983	0.129051	-14.7611	2.27e-25	1.91e-19	46.9184	0.155698	0.1143	-0.0413983	1	36348937	F	I	EIF2C1	1stExon	island	1stExon-island	chr1:36348501-36349731	rs569338309;rs537033546;rs558415281	7;10;37
cg13862631	-0.0501753	0.122925	-14.7585	2.29e-25	1.93e-19	46.9076	0.155222	0.105047	-0.0501753	4	78979894	F	I	FRAS1	Body	shore	Body-shore	chr4:78980042-78980410	rs555332851	9
cg15636057	-0.0419302	0.123157	-14.7583	2.29e-25	1.94e-19	46.9065	0.150147	0.108217	-0.0419302	19	36119798	F	I	RBM42	TSS200	shore	TSS200-shore	chr19:36119899-36120274	rs576269613;rs548054040;rs542109532;rs544808364	31;33;34;35
cg12444684	-0.0427197	0.133522	-14.7563	2.31e-25	1.95e-19	46.8982	0.16102	0.1183	-0.0427197	1	65431340	R	I	JAK1	5'UTR	shore	5'UTR-shore	chr1:65431455-65432614	rs571994850;rs145952512	46;19
cg00379080	-0.0443694	0.110101	-14.7549	2.33e-25	1.96e-19	46.8923	0.138661	0.0942912	-0.0443694	12	15942595	F	I	EPS8	TSS200	island	TSS200-island	chr12:15941718-15942740
cg10545809	-0.0591709	0.188791	-14.7511	2.36e-25	2e-19	46.8764	0.226878	0.167707	-0.0591709	19	44717209	R	I	ZNF227	5'UTR	shore	5'UTR-shore	chr19:44716461-44716908
cg03312572	-0.0428748	0.12521	-14.7494	2.38e-25	2.01e-19	46.8689	0.152807	0.109933	-0.0428748	7	17979929	F	I	SNX13	5'UTR	island	5'UTR-island	chr7:17979774-17980542
cg20454520	-0.0262807	0.0679024	-14.7473	2.4e-25	2.03e-19	46.86	0.0848187	0.058538	-0.0262807	14	24584429	F	I	DCAF11	5'UTR	shore	5'UTR-shore	chr14:24583268-24584243	rs573869691	12
cg05499834	-0.0418822	0.139339	-14.7458	2.42e-25	2.04e-19	46.8536	0.166298	0.124415	-0.0418822	8	27472374	R	I	CLU	TSS200	island	TSS200-island	chr8:27471954-27472523	rs548331718	27
cg01719123	-0.0556958	0.231571	-14.7445	2.43e-25	2.05e-19	46.8484	0.267422	0.211726	-0.0556958	8	28244050	F	I	ZNF395	TSS200	island	TSS200-island	chr8:28243684-28244283	rs528005296	44
cg14783567	-0.0393269	0.105487	-14.744	2.44e-25	2.06e-19	46.8461	0.130801	0.0914738	-0.0393269	1	244211067	F	I		IGR	island	IGR-island	chr1:244211034-244212088	rs546067908;rs140121198	6;51
cg11461694	-0.0381726	0.121543	-14.7406	2.47e-25	2.09e-19	46.8318	0.146114	0.107942	-0.0381726	4	103266404	R	I	SLC39A8	TSS200	island	TSS200-island	chr4:103265627-103266785	rs572173439	29
cg13966878	-0.0445543	0.107188	-14.7403	2.47e-25	2.09e-19	46.8306	0.135867	0.0913128	-0.0445543	15	54270693	F	I		IGR	opensea	IGR-opensea		rs553996022;rs574014020;rs190470815;rs556752513;rs575230258	7;17;35;48;51
cg20679082	-0.0483458	0.211621	-14.7378	2.5e-25	2.11e-19	46.8197	0.24274	0.194394	-0.0483458	17	1090548	R	I	ABR	1stExon	opensea	1stExon-opensea		rs557140671;rs371833148	2;1
cg17302176	-0.0308923	0.0761882	-14.7279	2.61e-25	2.2e-19	46.7781	0.0960729	0.0651805	-0.0308923	4	139936680	R	I	CCRN4L	TSS1500	island	TSS1500-island	chr4:139936443-139937428	rs542161589;rs564056851;rs188313920	50;15;2
cg15166552	-0.0296216	0.0755989	-14.7271	2.62e-25	2.21e-19	46.7744	0.0946656	0.065044	-0.0296216	3	156273067	R	I	SSR3	TSS200	island	TSS200-island	chr3:156272636-156273099	rs530976790;rs552611696;rs571516853	49;45;44
cg21942256	-0.0448135	0.140864	-14.7261	2.63e-25	2.22e-19	46.7702	0.16971	0.124896	-0.0448135	3	156892528	F	I		IGR	shore	IGR-shore	chr3:156892554-156893036	rs369997823	49
cg14387610	-0.0365204	0.102979	-14.7248	2.64e-25	2.23e-19	46.7649	0.126486	0.0899656	-0.0365204	18	59854615	R	I	PIGN	TSS1500	island	TSS1500-island	chr18:59853977-59855252	rs547927886;rs113596313;rs539824270;rs550236509	39;28;22;1
cg18187726	-0.046258	0.172406	-14.7246	2.64e-25	2.23e-19	46.7641	0.202181	0.155923	-0.046258	12	69080414	F	I	NUP107	TSS1500	shore	TSS1500-shore	chr12:69080580-69081152	rs146624314	44
cg12230071	-0.0396753	0.117536	-14.7243	2.65e-25	2.23e-19	46.7625	0.143074	0.103399	-0.0396753	15	65822924	R	I	PTPLAD1	5'UTR	island	5'UTR-island	chr15:65822685-65823540	rs563538139;rs529569165;rs549248711	29;26;25
cg02386183	-0.0363618	0.0991909	-14.724	2.65e-25	2.24e-19	46.7614	0.122596	0.0862344	-0.0363618	20	13619553	F	I	TASP1	1stExon	island	1stExon-island	chr20:13619285-13619770	rs369188037	34
cg14183907	-0.0447608	0.12828	-14.7239	2.65e-25	2.24e-19	46.7611	0.157091	0.112331	-0.0447608	9	136114344	F	I		IGR	opensea	IGR-opensea		rs60563410;rs182679903	1;4
cg09623457	-0.040374	0.115368	-14.7217	2.68e-25	2.26e-19	46.7518	0.141356	0.100982	-0.040374	3	183735666	F	I	ABCC5	1stExon	island	1stExon-island	chr3:183735183-183736103	rs60482078;rs57683047	1;42
cg22719164	-0.0339343	0.100348	-14.719	2.71e-25	2.28e-19	46.7404	0.122191	0.0882562	-0.0339343	3	148804367	R	I	HLTF	TSS200	island	TSS200-island	chr3:148803904-148804557
cg05492964	-0.0488445	0.207545	-14.7185	2.71e-25	2.29e-19	46.738	0.238985	0.19014	-0.0488445	12	53835262	F	I	PRR13	TSS200	shore	TSS200-shore	chr12:53835295-53835568	rs558008208	5
cg10345131	-0.0373502	0.1328	-14.718	2.72e-25	2.3e-19	46.7358	0.156841	0.119491	-0.0373502	15	91475918	R	I	UNC45A	5'UTR	island	5'UTR-island	chr15:91475626-91475926	rs532615883;rs115749917	31;2
cg25761809	-0.0310661	0.0936218	-14.7168	2.73e-25	2.31e-19	46.7311	0.113618	0.0825523	-0.0310661	19	4968614	F	I	KDM4B	TSS1500	island	TSS1500-island	chr19:4968557-4969417	rs376197499;rs67625472;rs531931865;rs548826377	2;6;20;41
cg08066994	-0.0532087	0.188498	-14.7157	2.74e-25	2.32e-19	46.7262	0.222747	0.169538	-0.0532087	17	7081568	F	I	ASGR1	Body	shelf	Body-shelf	chr17:7077021-7077888	rs537927114	44
cg17417198	-0.0483157	0.16418	-14.7155	2.75e-25	2.32e-19	46.7255	0.19528	0.146964	-0.0483157	5	77590955	R	I	AP3B1	TSS1500	shore	TSS1500-shore	chr5:77590137-77590721	rs143637534	50
cg01941274	-0.0474139	0.137906	-14.7142	2.76e-25	2.33e-19	46.7201	0.168426	0.121012	-0.0474139	14	50234650	R	I	KLHDC2	TSS200	island	TSS200-island	chr14:50234243-50235538	rs8012683;rs529781606;rs557188862	19;16;12
cg04867229	-0.0475274	0.141637	-14.713	2.78e-25	2.34e-19	46.7148	0.17223	0.124702	-0.0475274	2	206950072	R	I	INO80D	5'UTR	island	5'UTR-island	chr2:206949712-206950613	rs370617703;rs540780265	42;12
cg22607212	-0.0468541	0.139269	-14.7106	2.8e-25	2.37e-19	46.7048	0.169428	0.122574	-0.0468541	7	100728652	R	I	TRIM56	TSS200	shelf	TSS200-shelf	chr7:100732088-100732424
cg14582970	-0.0527099	0.171989	-14.7017	2.91e-25	2.46e-19	46.6668	0.205918	0.153208	-0.0527099	9	125676085	F	I	ZBTB6	TSS1500	opensea	TSS1500-opensea
cg14541616	-0.0359874	0.0956032	-14.7003	2.93e-25	2.47e-19	46.661	0.118767	0.0827801	-0.0359874	9	124855628	F	I	TTLL11	1stExon	island	1stExon-island	chr9:124854824-124855819
cg18204833	-0.0451407	0.130898	-14.7002	2.93e-25	2.47e-19	46.6607	0.159954	0.114814	-0.0451407	6	28864787	F	I		IGR	shore	IGR-shore	chr6:28863343-28863545	rs546796760;rs139852841	27;46
cg06145708	-0.0309121	0.0861485	-14.6996	2.94e-25	2.48e-19	46.658	0.106046	0.0751338	-0.0309121	11	124824151	R	I	CCDC15	5'UTR	island	5'UTR-island	chr11:124823793-124824329	rs563250556;rs575267053;rs542282500	46;40;33
cg06193633	-0.030511	0.0708107	-14.6994	2.94e-25	2.48e-19	46.657	0.0904499	0.0599389	-0.030511	1	236958574	F	I	MTR	TSS200	island	TSS200-island	chr1:236958314-236959202	rs534465065;rs553039898	6;10
cg06915472	-0.0361093	0.113797	-14.6962	2.98e-25	2.52e-19	46.6434	0.13704	0.100931	-0.0361093	15	41576221	R	I	LOC729082	Body	island	Body-island	chr15:41576041-41576536	rs548208064;rs569896358;rs531851053	46;32;29
cg04927889	-0.0480382	0.159062	-14.6954	2.99e-25	2.52e-19	46.6403	0.189983	0.141945	-0.0480382	3	62360464	R	I	FEZF2	TSS1500	shore	TSS1500-shore	chr3:62357639-62359774
cg08664810	-0.0495391	0.145942	-14.6944	3e-25	2.54e-19	46.6358	0.177829	0.12829	-0.0495391	1	92949973	F	I	GFI1	5'UTR	island	5'UTR-island	chr1:92945907-92952609	rs536264882	19
cg06610368	-0.0414004	0.146972	-14.6925	3.03e-25	2.56e-19	46.6278	0.17362	0.13222	-0.0414004	5	86564371	F	I	RASA1	1stExon	island	1stExon-island	chr5:86564116-86564388	rs181218870;rs569976773	8;23
cg23526204	-0.0417518	0.12329	-14.6923	3.03e-25	2.56e-19	46.627	0.150165	0.108413	-0.0417518	20	43992176	R	I	SYS1	Body	island	Body-island	chr20:43991615-43992376	rs2272806;rs186043443	40;19
cg27391037	-0.0417638	0.132439	-14.6913	3.04e-25	2.57e-19	46.6227	0.159322	0.117558	-0.0417638	22	18560705	R	I	PEX26	1stExon	island	1stExon-island	chr22:18560558-18561410	rs544851065;rs544836312	16;15
cg24863706	-0.0414998	0.130943	-14.6887	3.08e-25	2.6e-19	46.6118	0.157655	0.116156	-0.0414998	4	120549163	F	I	PDE5A	TSS1500	island	TSS1500-island	chr4:120548203-120550250
cg11867599	-0.0504067	0.131891	-14.6879	3.09e-25	2.61e-19	46.6085	0.164337	0.11393	-0.0504067	4	128887130	F	I	MFSD8	5'UTR	shore	5'UTR-shore	chr4:128886004-128886971	rs139797763;rs556602221	1;15
cg13827911	-0.0337933	0.0854386	-14.6875	3.09e-25	2.61e-19	46.6067	0.107191	0.0733973	-0.0337933	7	148680810	F	I		IGR	opensea	IGR-opensea		rs547446200;rs113040728;rs146582665;rs140320751;rs144100113;rs569038398;rs377358324;rs554461744;rs574636451;rs533983930;rs370970961;rs146500940;rs545459806	10;14;22;26;30;32;33;34;36;39;45;49;50
cg16083849	-0.0330692	0.08761	-14.6873	3.09e-25	2.61e-19	46.606	0.108896	0.0758267	-0.0330692	15	59063210	R	I	FAM63B	TSS200	shore	TSS200-shore	chr15:59063287-59064086	rs528587264;rs395601;rs562087194;rs530894451	36;16;15;4
cg23965429	-0.0440289	0.15336	-14.6767	3.24e-25	2.73e-19	46.5611	0.1817	0.137671	-0.0440289	14	99740998	F	I		IGR	shore	IGR-shore	chr14:99741134-99741441	rs567169481;rs532885319	1;35
cg02934500	-0.0465962	0.149526	-14.674	3.27e-25	2.76e-19	46.5493	0.179519	0.132923	-0.0465962	4	142557404	F	I	IL15	TSS1500	island	TSS1500-island	chr4:142557388-142558323	rs567234682;rs143819317	43;47
cg18128437	-0.0558787	0.186178	-14.6714	3.31e-25	2.79e-19	46.5384	0.222146	0.166268	-0.0558787	3	167453397	F	I	PDCD10	TSS1500	shore	TSS1500-shore	chr3:167452376-167452830	rs564929597	3
cg05060711	-0.0441874	0.158364	-14.669	3.34e-25	2.82e-19	46.528	0.186806	0.142619	-0.0441874	2	25264625	F	I	EFR3B	TSS1500	shore	TSS1500-shore	chr2:25264682-25265727	rs553612663;rs572081163;rs542829576	41;44;51
cg06716686	-0.0376661	0.101117	-14.6678	3.36e-25	2.84e-19	46.5231	0.125362	0.0876959	-0.0376661	3	4535154	F	I	ITPR1	1stExon	island	1stExon-island	chr3:4534412-4535367	rs41276527	46
cg19017360	-0.0382478	0.0868912	-14.6662	3.38e-25	2.86e-19	46.5164	0.11151	0.0732627	-0.0382478	1	46153804	R	I	TMEM69	TSS200	shore	TSS200-shore	chr1:46151751-46153080	rs12035512;rs543013110;rs561272972	45;15;1
cg12395929	-0.0293157	0.0821556	-14.6651	3.4e-25	2.87e-19	46.5118	0.101026	0.0717098	-0.0293157	18	52495760	F	I	RAB27B	TSS200	island	TSS200-island	chr18:52495604-52496007	rs573818170	8
cg11713664	-0.043153	0.154784	-14.665	3.4e-25	2.87e-19	46.5114	0.18256	0.139407	-0.043153	1	202995853	F	I		IGR	island	IGR-island	chr1:202995472-202996185	rs7555706;rs1690822;rs141144522	24;34;49
cg19484381	-0.0494363	0.156252	-14.6598	3.48e-25	2.94e-19	46.489	0.188073	0.138637	-0.0494363	6	28890673	F	I	TRIM27	Body	shore	Body-shore	chr6:28890951-28892013
cg10330149	-0.0297146	0.0658653	-14.6594	3.48e-25	2.94e-19	46.4872	0.0849919	0.0552773	-0.0297146	12	112820238	R	I		IGR	island	IGR-island	chr12:112819466-112820489	rs557297693	6
cg10259719	0.100018	0.796176	14.6586	3.49e-25	2.95e-19	46.484	0.731796	0.831815	0.100018	13	49626928	F	II	FNDC3A	Body	opensea	Body-opensea
cg06819445	-0.055606	0.252389	-14.6549	3.55e-25	3e-19	46.4681	0.288181	0.232575	-0.055606	5	172199278	R	I	DUSP1	TSS1500	island	TSS1500-island	chr5:172197482-172199606
cg16872847	-0.0366245	0.124138	-14.6491	3.64e-25	3.07e-19	46.4437	0.147712	0.111087	-0.0366245	19	39893195	R	I		IGR	island	IGR-island	chr19:39893181-39893613	rs190335214	44
cg21005416	-0.0464444	0.160933	-14.6412	3.76e-25	3.18e-19	46.4101	0.190828	0.144384	-0.0464444	1	21606617	F	I	ECE1	TSS1500	opensea	TSS1500-opensea		rs554848772	4
cg04104609	-0.0418019	0.138374	-14.6407	3.77e-25	3.18e-19	46.4081	0.165281	0.123479	-0.0418019	2	219523980	F	I	ZNF142	5'UTR	island	5'UTR-island	chr2:219523901-219524577
cg05393509	-0.05432	0.202269	-14.6374	3.82e-25	3.23e-19	46.3939	0.237233	0.182913	-0.05432	6	30294475	F	I	TRIM39	TSS200	island	TSS200-island	chr6:30294169-30295071	rs578002122;rs543945250	11;38
cg26238868	-0.0312138	0.0837888	-14.6373	3.82e-25	3.23e-19	46.3938	0.103881	0.0726667	-0.0312138	12	98987460	F	I	SLC25A3	1stExon	island	1stExon-island	chr12:98987193-98988203	rs542602103;rs562933487;rs530747410	25;29;36
cg13929480	-0.0331756	0.0837208	-14.633	3.89e-25	3.29e-19	46.3753	0.105075	0.0718996	-0.0331756	4	1340354	F	I	KIAA1530	TSS1500	island	TSS1500-island	chr4:1340107-1341471	rs371892357	29
cg14439629	-0.0474306	0.219063	-14.6329	3.89e-25	3.29e-19	46.3748	0.249594	0.202163	-0.0474306	11	31828040	F	I	PAX6	5'UTR	shore	5'UTR-shore	chr11:31825743-31826967	rs571197697;rs539933991;rs547260954;rs111677764	9;35;36;42
cg00939301	-0.0281753	0.085256	-14.6298	3.95e-25	3.33e-19	46.3616	0.103392	0.0752165	-0.0281753	2	175870281	F	I	CHN1	TSS200	island	TSS200-island	chr2:175869574-175870289
cg21172458	-0.0487176	0.214565	-14.6252	4.02e-25	3.4e-19	46.3422	0.245923	0.197206	-0.0487176	8	86350927	F	I	CA3	TSS200	island	TSS200-island	chr8:86350765-86351196	rs533889768	42
cg20720553	-0.0498983	0.164157	-14.6251	4.03e-25	3.4e-19	46.3418	0.196275	0.146377	-0.0498983	15	101792477	F	I	CHSY1	TSS1500	island	TSS1500-island	chr15:101791151-101792714	rs113656268;rs575548421	48;49
cg07996880	-0.0442953	0.107495	-14.6236	4.05e-25	3.42e-19	46.3353	0.136007	0.0917119	-0.0442953	19	49339085	F	I	HSD17B14	Body	shore	Body-shore	chr19:49340488-49340774	rs147094913;rs8110220;rs200183719	5;13;15
cg10208649	-0.0448858	0.165467	-14.6226	4.07e-25	3.44e-19	46.3312	0.194359	0.149473	-0.0448858	14	96858368	F	I	AK7	TSS200	shore	TSS200-shore	chr14:96857611-96858125
cg11079866	-0.0382551	0.0952854	-14.6209	4.1e-25	3.46e-19	46.3237	0.119909	0.0816542	-0.0382551	4	75858172	R	I	PARM1	TSS200	shore	TSS200-shore	chr4:75858300-75859931
cg06537257	-0.0345853	0.106271	-14.6174	4.16e-25	3.51e-19	46.3089	0.128533	0.0939473	-0.0345853	13	41768693	F	I	KBTBD7	5'UTR	island	5'UTR-island	chr13:41767827-41768762	rs547136348;rs566946324	0;44
cg02070114	-0.0432877	0.138396	-14.6099	4.29e-25	3.63e-19	46.277	0.166259	0.122972	-0.0432877	5	139555300	R	I	C5orf32	5'UTR	island	5'UTR-island	chr5:139554389-139555457	rs564622459;rs550620717	28;14
cg05063819	-0.0370808	0.100953	-14.6083	4.32e-25	3.65e-19	46.2704	0.124821	0.0877402	-0.0370808	2	110962663	F	I	NPHP1	TSS200	shore	TSS200-shore	chr2:110962400-110962631	rs576827834	10
cg10428526	-0.0408763	0.137412	-14.6059	4.37e-25	3.69e-19	46.26	0.163724	0.122847	-0.0408763	9	127962649	F	I	RABEPK	TSS1500	island	TSS1500-island	chr9:127962543-127963125	rs185301816;rs533882619	39;50
cg06825957	-0.0383782	0.1011	-14.6049	4.38e-25	3.7e-19	46.2561	0.125804	0.0874254	-0.0383782	3	49591628	F	I	BSN	TSS1500	island	TSS1500-island	chr3:49591578-49592534	rs556902564	51
cg19021318	-0.0463777	0.120765	-14.6031	4.42e-25	3.73e-19	46.2481	0.150617	0.10424	-0.0463777	6	30689568	R	I	TUBB	Body	shore	Body-shore	chr6:30687941-30688213	rs572922178;rs143849435	20;4
cg18289490	-0.036968	0.100715	-14.6028	4.42e-25	3.74e-19	46.2471	0.12451	0.0875423	-0.036968	20	48532070	R	I	SPATA2	1stExon	island	1stExon-island	chr20:48531603-48532316	rs552601915	25
cg10245697	-0.0349935	0.104733	-14.5981	4.51e-25	3.81e-19	46.2271	0.127258	0.0922642	-0.0349935	20	3869582	R	I	PANK2	5'UTR	island	5'UTR-island	chr20:3869453-3870570	rs570492356	8
cg05990579	-0.0506129	0.146789	-14.5981	4.51e-25	3.81e-19	46.2269	0.179368	0.128755	-0.0506129	15	40531343	R	I	PAK6	5'UTR	island	5'UTR-island	chr15:40531244-40531589
cg15352431	-0.0552286	0.196021	-14.5955	4.56e-25	3.85e-19	46.2161	0.23157	0.176341	-0.0552286	2	226896008	F	I		IGR	opensea	IGR-opensea
cg20761678	-0.0288947	0.0762958	-14.5892	4.69e-25	3.96e-19	46.189	0.0948947	0.066	-0.0288947	4	170541503	R	I	CLCN3	TSS200	island	TSS200-island	chr4:170541251-170541810	rs551406670	4
cg19808825	-0.0299741	0.0771083	-14.5858	4.75e-25	4.01e-19	46.1748	0.096402	0.0664279	-0.0299741	1	55267006	F	I	TTC22	TSS200	island	TSS200-island	chr1:55266277-55267058	rs541310818	17
cg05310920	-0.0489716	0.192263	-14.5851	4.77e-25	4.03e-19	46.1715	0.223785	0.174813	-0.0489716	2	150186634	R	I	LYPD6	TSS1500	island	TSS1500-island	chr2:150186463-150187492	rs114639886	26
cg02559264	-0.049127	0.200735	-14.5823	4.83e-25	4.07e-19	46.1599	0.232357	0.18323	-0.049127	11	73490474	R	I		IGR	shore	IGR-shore	chr11:73490544-73490789	rs1621654;rs111999478	32;12
cg22947748	-0.0514731	0.168053	-14.581	4.85e-25	4.1e-19	46.1544	0.201185	0.149712	-0.0514731	6	100051841	R	I		IGR	island	IGR-island	chr6:100051018-100051972	rs549571503;rs12661004	41;25
cg16402817	-0.0408915	0.119503	-14.5802	4.87e-25	4.11e-19	46.151	0.145824	0.104932	-0.0408915	2	165698673	R	I	COBLL1	TSS1500	island	TSS1500-island	chr2:165697470-165698893
cg22619719	-0.0435695	0.134935	-14.5772	4.93e-25	4.16e-19	46.1382	0.16298	0.119411	-0.0435695	1	1891578	F	I	KIAA1751	Body	opensea	Body-opensea		rs546684890;rs375156344;rs117348255;rs138203411;rs575837112	1;9;22;33;43
cg19755007	-0.0434477	0.130735	-14.5746	4.99e-25	4.21e-19	46.127	0.158701	0.115254	-0.0434477	11	11643760	F	I	GALNTL4	TSS200	island	TSS200-island	chr11:11642121-11643819	rs112613036;rs549186625;rs568942537;rs537763589	1;28;47;51
cg22903655	-0.031269	0.0771194	-14.5737	5e-25	4.23e-19	46.1233	0.0972466	0.0659775	-0.031269	2	27580036	F	I	GTF3C2	TSS200	island	TSS200-island	chr2:27579296-27580135	rs111362131;rs557462805;rs575545583;rs186746138;rs558450094	7;10;19;41;51
cg21945992	-0.0399395	0.104433	-14.573	5.02e-25	4.24e-19	46.1203	0.130141	0.0902015	-0.0399395	3	48956913	F	I	ARIH2	5'UTR	island	5'UTR-island	chr3:48955810-48956938
cg26997880	-0.0522211	0.202198	-14.5715	5.05e-25	4.27e-19	46.1136	0.235811	0.18359	-0.0522211	6	32055370	R	I	TNXB	Body	island	Body-island	chr6:32055067-32055601
cg12755110	-0.0361708	0.102667	-14.5704	5.08e-25	4.29e-19	46.1091	0.125949	0.0897785	-0.0361708	17	17991042	R	I	DRG2	TSS200	shore	TSS200-shore	chr17:17991080-17991581	rs560635802;rs548265515	29;18
cg09010904	-0.0386263	0.154544	-14.568	5.13e-25	4.33e-19	46.0988	0.179407	0.140781	-0.0386263	3	51573036	R	I		IGR	island	IGR-island	chr3:51572595-51573273	rs577792319	17
cg06791473	-0.0329236	0.0730247	-14.5528	5.47e-25	4.62e-19	46.0341	0.0942169	0.0612933	-0.0329236	12	49259579	R	I	RND1	5'UTR	opensea	5'UTR-opensea		rs140841652;rs112107341;rs199774505	39;2;1
cg23543396	-0.0501939	0.232577	-14.5522	5.48e-25	4.63e-19	46.0318	0.264885	0.214691	-0.0501939	10	28591431	R	I		IGR	shore	IGR-shore	chr10:28591622-28592117	rs540562763;rs191951859;rs573951285	38;10;1
cg10675427	-0.0394261	0.128432	-14.5519	5.49e-25	4.64e-19	46.0302	0.153809	0.114383	-0.0394261	16	10276069	F	I	GRIN2A	5'UTR	island	5'UTR-island	chr16:10273943-10277424
cg08553284	-0.0390891	0.253387	-14.5495	5.55e-25	4.68e-19	46.0199	0.278548	0.239459	-0.0390891	12	4381997	F	I	CCND2	TSS1500	island	TSS1500-island	chr12:4378366-4382222	rs539127586;rs552917062	36;43
cg02155796	-0.0317996	0.0836335	-14.5489	5.56e-25	4.69e-19	46.0178	0.104102	0.0723026	-0.0317996	14	105940179	F	I	CRIP2	TSS1500	shore	TSS1500-shore	chr14:105940325-105941900	rs587656748;rs587705446	30;51
cg22602002	-0.0472741	0.132014	-14.5471	5.6e-25	4.73e-19	46.0098	0.162443	0.115169	-0.0472741	1	101005376	F	I	GPR88	Body	island	Body-island	chr1:101004471-101005885	rs550202910;rs201200849	4;49
cg08240007	-0.0305627	0.0800436	-14.5443	5.67e-25	4.79e-19	45.998	0.0997162	0.0691535	-0.0305627	2	220407822	R	I	CHPF	Body	island	Body-island	chr2:220407698-220409048	rs575227477;rs370200182	35;29
cg04865110	-0.03749	0.0959832	-14.5438	5.68e-25	4.8e-19	45.9959	0.120115	0.0826247	-0.03749	4	6202558	F	I	JAKMIP1	TSS1500	island	TSS1500-island	chr4:6200912-6202724	rs531451021	10
cg22654626	-0.045874	0.195401	-14.5369	5.85e-25	4.94e-19	45.9666	0.224929	0.179055	-0.045874	19	18699620	R	I	C19orf60	1stExon	island	1stExon-island	chr19:18699422-18700554	rs113923497	47
cg27653394	-0.0464234	0.118102	-14.5368	5.85e-25	4.94e-19	45.9661	0.147984	0.10156	-0.0464234	10	102758893	R	I	LZTS2	5'UTR	island	5'UTR-island	chr10:102756834-102759798	rs551719971	10
cg06168050	-0.0355411	0.0914002	-14.5341	5.92e-25	5e-19	45.9547	0.114277	0.0787361	-0.0355411	17	30677336	F	I	ZNF207	1stExon	island	1stExon-island	chr17:30677001-30677460	rs192426798;rs562685009	50;51
cg19344263	-0.0338703	0.0857968	-14.5328	5.95e-25	5.03e-19	45.949	0.107598	0.073728	-0.0338703	19	58919951	F	I	ZNF584	TSS200	island	TSS200-island	chr19:58919548-58920529
cg25319609	-0.0509848	0.189728	-14.5314	5.99e-25	5.06e-19	45.9431	0.222546	0.171561	-0.0509848	3	48229823	F	I	CDC25A	TSS200	island	TSS200-island	chr3:48229077-48230285	rs564515153;rs577163108	38;39
cg10505247	-0.0412436	0.120747	-14.5272	6.1e-25	5.15e-19	45.9249	0.147295	0.106051	-0.0412436	1	207226475	F	I	PFKFB2	TSS200	island	TSS200-island	chr1:207226281-207226842	rs537226697	11
cg14267811	-0.0464104	0.099278	-14.5255	6.14e-25	5.19e-19	45.9179	0.129151	0.0827409	-0.0464104	9	135819425	R	I	TSC1	5'UTR	shore	5'UTR-shore	chr9:135819526-135820529	rs111567443;rs12551167	9;7
cg00354941	-0.0467126	0.135598	-14.5249	6.16e-25	5.2e-19	45.9154	0.165666	0.118953	-0.0467126	4	48833206	F	I	OCIAD1	TSS200	island	TSS200-island	chr4:48832807-48833569	rs190145403;rs530527554;rs181193258	0;11;13
cg12074084	-0.0329665	0.0938977	-14.5246	6.17e-25	5.21e-19	45.9139	0.115118	0.0821511	-0.0329665	1	45140087	R	I	C1orf228	TSS1500	island	TSS1500-island	chr1:45139770-45140584	rs146325802;rs114472931	51;7
cg22024783	-0.0459177	0.114818	-14.5186	6.32e-25	5.34e-19	45.8884	0.144374	0.0984563	-0.0459177	19	45393916	R	I	TOMM40	TSS1500	island	TSS1500-island	chr19:45393833-45394992	rs570535613;rs373618045	41;32
cg27247697	-0.0418845	0.138991	-14.5178	6.35e-25	5.36e-19	45.8851	0.165952	0.124067	-0.0418845	2	87018054	F	I	CD8A	5'UTR	island	5'UTR-island	chr2:87015974-87018182	rs190362172	36
cg27563716	-0.0308689	0.0889606	-14.5158	6.4e-25	5.41e-19	45.8763	0.10883	0.0779613	-0.0308689	4	184365897	F	I	CDKN2AIP	1stExon	island	1stExon-island	chr4:184365197-184366435	rs140106882;rs190752599	12;37
cg25308885	-0.0492734	0.177313	-14.5152	6.42e-25	5.42e-19	45.8741	0.209029	0.159755	-0.0492734	19	33717929	R	I	SLC7A10	TSS1500	island	TSS1500-island	chr19:33717512-33717930	rs528797775;rs551748517	29;8
cg05975845	-0.0340979	0.0910146	-14.5139	6.45e-25	5.45e-19	45.8684	0.112963	0.0788648	-0.0340979	20	47538463	R	I	ARFGEF2	1stExon	island	1stExon-island	chr20:47538163-47538672	rs375056092;rs551986120	43;39
cg08951607	-0.0297528	0.0843653	-14.5131	6.47e-25	5.47e-19	45.8651	0.103517	0.0737637	-0.0297528	20	35724603	R	I	RBL1	TSS200	island	TSS200-island	chr20:35724039-35724644	rs527427818	48
cg18842717	-0.0390499	0.144182	-14.5124	6.49e-25	5.48e-19	45.8618	0.169317	0.130267	-0.0390499	11	3400387	R	I	ZNF195	1stExon	island	1stExon-island	chr11:3400155-3400419
cg08089031	-0.0310245	0.0812343	-14.5106	6.54e-25	5.53e-19	45.8542	0.101204	0.0701796	-0.0310245	6	139456240	R	I	HECA	TSS200	island	TSS200-island	chr6:139456037-139457121	rs577554956;rs541623640	17;3
cg17932802	-0.0453781	0.276734	-14.5098	6.57e-25	5.54e-19	45.8508	0.305943	0.260565	-0.0453781	17	80189962	F	I	SLC16A3	TSS200	island	TSS200-island	chr17:80186135-80189990	rs184453063;rs532426460;rs114597540	0;8;49
cg20174699	-0.0385047	0.107792	-14.5062	6.67e-25	5.63e-19	45.8356	0.132576	0.0940715	-0.0385047	12	50222232	R	I	LOC100286844	TSS200	island	TSS200-island	chr12:50221558-50222609	rs577478374;rs546221853	42;25
cg00136739	-0.030499	0.0783879	-14.5038	6.73e-25	5.69e-19	45.8253	0.0980195	0.0675204	-0.030499	15	76603980	R	I	ETFA	TSS200	island	TSS200-island	chr15:76603563-76604026	rs533160628;rs551558514	22;4
cg17017152	-0.0502657	0.188665	-14.5025	6.77e-25	5.72e-19	45.8197	0.22102	0.170754	-0.0502657	1	61547389	F	I	NFIA	Body	shore	Body-shore	chr1:61548753-61549564	rs549591506	34
cg09021118	-0.0405468	0.129627	-14.5013	6.81e-25	5.75e-19	45.8145	0.155726	0.11518	-0.0405468	13	28107394	R	I		IGR	opensea	IGR-opensea		rs554130365;rs117903234	14;2
cg15920310	-0.0289824	0.10751	-14.4975	6.92e-25	5.84e-19	45.7985	0.126166	0.0971834	-0.0289824	18	55297528	F	I		IGR	island	IGR-island	chr18:55297360-55297660	rs572309053	28
cg16021775	-0.0348347	0.0984673	-14.4963	6.95e-25	5.87e-19	45.7934	0.12089	0.086055	-0.0348347	22	21400059	R	I	LOC400891	TSS200	island	TSS200-island	chr22:21399979-21400270	rs147559407;rs553000858;rs572372196	37;4;3
cg19902697	-0.0346963	0.0979165	-14.4942	7.01e-25	5.92e-19	45.7846	0.12025	0.0855534	-0.0346963	11	76494208	R	I	TSKU	TSS200	shore	TSS200-shore	chr11:76494416-76495672	rs114931950	12
cg14558639	-0.0524778	0.0739055	-14.4934	7.04e-25	5.94e-19	45.7808	0.107684	0.0552065	-0.0524778	19	35760677	F	I	USF2	Body	island	Body-island	chr19:35760457-35760865
cg07577668	-0.0492282	0.221963	-14.4934	7.04e-25	5.94e-19	45.7808	0.253651	0.204422	-0.0492282	15	29432172	R	I	FAM189A1	Body	opensea	Body-opensea		rs185983426	31
cg15301489	-0.0314305	0.0702931	-14.4927	7.06e-25	5.96e-19	45.778	0.0905242	0.0590937	-0.0314305	8	11058770	F	I	XKR6	1stExon	island	1stExon-island	chr8:11058624-11058844	rs145352954	37
cg04531694	-0.0310639	0.0803943	-14.4923	7.07e-25	5.97e-19	45.7761	0.100389	0.0693256	-0.0310639	7	150755479	R	I	CDK5	TSS1500	shore	TSS1500-shore	chr7:150756391-150756659
cg26008469	-0.0450029	0.120402	-14.4902	7.14e-25	6.03e-19	45.7674	0.149369	0.104366	-0.0450029	1	77685062	R	I	PIGK	1stExon	island	1stExon-island	chr1:77684996-77685252	rs554331393;rs12723684;rs141867794;rs138493120;rs559718599	35;22;21;14;6
cg01272058	-0.034764	0.0960413	-14.4874	7.22e-25	6.1e-19	45.7554	0.118418	0.0836542	-0.034764	19	40926777	R	I		IGR	island	IGR-island	chr19:40926640-40927368	rs531445489;rs268658;rs538295370	34;27;13
cg21727899	-0.0504519	0.182193	-14.4869	7.24e-25	6.11e-19	45.7534	0.214668	0.164216	-0.0504519	1	143913369	F	I	FAM72D	TSS1500	island	TSS1500-island	chr1:143912736-143916156
cg16886931	-0.0351047	0.0956691	-14.4832	7.35e-25	6.21e-19	45.7373	0.118265	0.0831606	-0.0351047	1	52607567	R	I	ZFYVE9	TSS200	island	TSS200-island	chr1:52607400-52608504
cg08446989	-0.0353109	0.0842085	-14.4801	7.45e-25	6.29e-19	45.724	0.106937	0.0716264	-0.0353109	11	66036511	F	I	RAB1B	Body	island	Body-island	chr11:66035828-66036808	rs545526411	14
cg10669285	-0.0360991	0.0814004	-14.4783	7.51e-25	6.34e-19	45.7165	0.104637	0.0685375	-0.0360991	10	102757390	F	I	LZTS2	5'UTR	island	5'UTR-island	chr10:102756834-102759798	rs556848665	15
cg06562372	-0.0362273	0.0937462	-14.4743	7.63e-25	6.45e-19	45.6996	0.117065	0.0808376	-0.0362273	7	87230196	R	I	ABCB1	5'UTR	island	5'UTR-island	chr7:87230059-87230260	rs3213619	5
cg23329769	-0.0369595	0.102046	-14.4739	7.65e-25	6.46e-19	45.6977	0.125836	0.0888769	-0.0369595	11	66406019	F	I	RBM4	TSS200	island	TSS200-island	chr11:66405742-66406691	rs543830783;rs670900	44;51
cg10677909	-0.0360298	0.098355	-14.4672	7.87e-25	6.65e-19	45.669	0.121547	0.0855168	-0.0360298	11	33890601	F	I	LMO2	Body	island	Body-island	chr11:33890357-33891495	rs143774003;rs536378381	19;43
cg04841346	-0.0381791	0.116881	-14.4645	7.96e-25	6.72e-19	45.6577	0.141456	0.103277	-0.0381791	1	145096723	F	I	SEC22B	Body	island	Body-island	chr1:145096393-145096784	rs74119774	37
cg04722249	-0.0427959	0.115594	-14.4644	7.96e-25	6.72e-19	45.6573	0.143141	0.100345	-0.0427959	2	97617061	F	I	FAM178B	Body	opensea	Body-opensea		rs539817092	40
cg20420867	-0.0487845	0.205395	-14.4637	7.99e-25	6.74e-19	45.6544	0.236797	0.188012	-0.0487845	1	160175396	R	I	PEA15	5'UTR	island	5'UTR-island	chr1:160175132-160175702	rs8192601;rs531036480;rs183441955	45;20;2
cg20572926	-0.0339863	0.0922893	-14.4609	8.08e-25	6.83e-19	45.6421	0.114165	0.0801792	-0.0339863	12	114404130	F	I	RBM19	5'UTR	island	5'UTR-island	chr12:114404002-114404377	rs529595675;rs537568159;rs2290798;rs114857206;rs550324938;rs571718621;rs532753404	0;7;13;18;29;41;51
cg18844301	-0.0392061	0.0882306	-14.4528	8.36e-25	7.06e-19	45.6079	0.113467	0.0742606	-0.0392061	2	220379000	F	I	ACCN4	5'UTR	shore	5'UTR-shore	chr2:220377743-220377946	rs574312074;rs543292891;rs556872394;rs576818700	1;2;17;45
cg01512638	-0.0396118	0.119802	-14.4513	8.42e-25	7.11e-19	45.6013	0.145299	0.105687	-0.0396118	20	47895370	F	I	SNORD12B	TSS1500	shore	TSS1500-shore	chr20:47894197-47895199	rs540016920;rs182077811;rs73116127;rs544074173	23;31;38;43
cg26035323	-0.0466124	0.142659	-14.4511	8.43e-25	7.12e-19	45.6005	0.172663	0.12605	-0.0466124	1	44871156	F	I	RNF220	5'UTR	island	5'UTR-island	chr1:44871109-44874047	rs143189431	16
cg03915268	-0.0289785	0.0668762	-14.4495	8.48e-25	7.16e-19	45.5937	0.085529	0.0565505	-0.0289785	1	28969692	F	I	TAF12	TSS200	island	TSS200-island	chr1:28969553-28969898	rs149024737	36
cg15738605	-0.0452596	0.139008	-14.4492	8.49e-25	7.17e-19	45.5925	0.16814	0.122881	-0.0452596	3	186080208	F	I	DGKG	TSS200	shore	TSS200-shore	chr3:186078710-186080111	rs557675943;rs572494912;rs539876565	15;17;34
cg25683397	-0.0338664	0.0967063	-14.4486	8.52e-25	7.19e-19	45.5895	0.118505	0.084639	-0.0338664	10	101190421	R	I	GOT1	5'UTR	shore	5'UTR-shore	chr10:101190451-101190925	rs563842353	38
cg13254588	-0.0278168	0.0757573	-14.4473	8.56e-25	7.23e-19	45.5844	0.0936623	0.0658455	-0.0278168	2	40006314	F	I	THUMPD2	1stExon	island	1stExon-island	chr2:40006090-40006463	rs545002060	33
cg20854551	-0.038179	0.121597	-14.447	8.57e-25	7.24e-19	45.5829	0.146172	0.107993	-0.038179	18	61603789	F	I		IGR	island	IGR-island	chr18:61603400-61604244	rs77708872	12
cg05170515	-0.0354517	0.109147	-14.4392	8.87e-25	7.49e-19	45.5494	0.131967	0.0965151	-0.0354517	14	24899109	F	I	CBLN3	TSS1500	island	TSS1500-island	chr14:24898779-24899288	rs541588316;rs561526846	15;45
cg13234188	-0.0355108	0.0989685	-14.4376	8.93e-25	7.54e-19	45.5427	0.121826	0.0863152	-0.0355108	8	144679717	F	I	EEF1D	5'UTR	island	5'UTR-island	chr8:144679237-144681851	rs576226960	1
cg03992926	-0.0353581	0.0844289	-14.4371	8.95e-25	7.55e-19	45.5404	0.107188	0.07183	-0.0353581	1	186344761	R	I	TPR	TSS1500	island	TSS1500-island	chr1:186344124-186344848	rs371268243	49
cg22902534	-0.0363765	0.0930056	-14.4348	9.03e-25	7.63e-19	45.5308	0.11642	0.0800438	-0.0363765	3	183892754	R	I	AP2M1	5'UTR	island	5'UTR-island	chr3:183892455-183893184	rs547732375;rs11539597	50;36
cg10204695	-0.0393901	0.122648	-14.4332	9.1e-25	7.68e-19	45.5238	0.148002	0.108612	-0.0393901	1	111991555	R	I	WDR77	Body	island	Body-island	chr1:111991304-111992202	rs574796074;rs188935686	44;17
cg16242708	-0.0343298	0.092181	-14.4331	9.1e-25	7.68e-19	45.5236	0.114278	0.0799485	-0.0343298	19	40596726	F	I	ZNF780A	1stExon	island	1stExon-island	chr19:40596540-40596863
cg09150450	-0.0410613	0.127004	-14.4312	9.17e-25	7.75e-19	45.5152	0.153434	0.112373	-0.0410613	2	20866178	F	I	GDF7	TSS1500	island	TSS1500-island	chr2:20865289-20867589	rs547123395;rs566998391	1;42
cg15942382	-0.0407001	0.110022	-14.4305	9.2e-25	7.77e-19	45.5123	0.136219	0.0955193	-0.0407001	10	98273924	F	I	TLL2	TSS1500	island	TSS1500-island	chr10:98272207-98273939
cg27519942	-0.0427786	0.121654	-14.43	9.22e-25	7.79e-19	45.5101	0.14919	0.106411	-0.0427786	1	245318232	F	I	KIF26B	TSS200	island	TSS200-island	chr1:245316547-245320247	rs565138113	48
cg17841615	-0.0304873	0.0859122	-14.4292	9.25e-25	7.81e-19	45.5069	0.105536	0.0750489	-0.0304873	2	190627496	R	I	OSGEPL1	1stExon	opensea	1stExon-opensea		rs565278237;rs532357600;rs547799537;rs533162430	43;32;27;5
cg08007990	-0.0365309	0.0948634	-14.4278	9.3e-25	7.86e-19	45.5009	0.118377	0.0818466	-0.0365309	2	231276624	F	I		IGR	opensea	IGR-opensea		rs191820051;rs181436950;rs574127666	5;42;51
cg18615051	-0.047217	0.16329	-14.4257	9.39e-25	7.93e-19	45.492	0.193682	0.146465	-0.047217	20	30062996	R	I	REM1	TSS200	island	TSS200-island	chr20:30062969-30063281	rs113715278;rs558569402	51;29
cg19214594	-0.0382058	0.138559	-14.4257	9.39e-25	7.93e-19	45.4917	0.163152	0.124946	-0.0382058	22	50629038	F	I	TRABD	5'UTR	island	5'UTR-island	chr22:50628949-50629249	rs537360979;rs558865192	27;48
cg05947188	-0.0393662	0.101068	-14.4256	9.39e-25	7.93e-19	45.4913	0.126407	0.0870405	-0.0393662	9	102861549	R	I	INVS	1stExon	island	1stExon-island	chr9:102860775-102861677	rs112431315;rs142849038;rs537621596	48;41;20
cg08949621	-0.0467086	0.201975	-14.4222	9.53e-25	8.05e-19	45.477	0.232041	0.185332	-0.0467086	15	42265044	F	I	EHD4	TSS1500	shore	TSS1500-shore	chr15:42264156-42264861	rs559802461	0
cg23594951	-0.0436126	0.144866	-14.4217	9.55e-25	8.07e-19	45.4747	0.172938	0.129326	-0.0436126	11	2422220	R	I	TSSC4	TSS1500	island	TSS1500-island	chr11:2421040-2422474
cg24167897	-0.0278569	0.0569247	-14.4216	9.55e-25	8.07e-19	45.4745	0.0748556	0.0469987	-0.0278569	15	63796719	R	I	USP3	TSS200	island	TSS200-island	chr15:63796129-63797638	rs570210855	10
cg18185176	-0.0340341	0.0901744	-14.4214	9.56e-25	8.08e-19	45.4734	0.112081	0.0780473	-0.0340341	7	92219567	F	I	FAM133B	5'UTR	island	5'UTR-island	chr7:92219060-92219873	rs539699812;rs201639420	0;3
cg08866402	-0.0256408	0.0622576	-14.4212	9.57e-25	8.08e-19	45.4728	0.0787621	0.0531212	-0.0256408	21	45719804	R	I	PFKL	TSS200	island	TSS200-island	chr21:45719515-45720564	rs530647866	46
cg12878213	-0.0369647	0.104246	-14.4208	9.59e-25	8.1e-19	45.471	0.128039	0.0910746	-0.0369647	20	17550481	F	I	DSTN	TSS200	island	TSS200-island	chr20:17550330-17551317	rs572792061;rs534250197;rs200575693	22;30;41
cg20250396	-0.038926	0.0895489	-14.4169	9.75e-25	8.23e-19	45.4541	0.114605	0.0756788	-0.038926	14	65880036	F	I	FUT8	5'UTR	island	5'UTR-island	chr14:65878486-65880370	rs571973274	27
cg15475080	-0.0273665	0.0847855	-14.4164	9.77e-25	8.25e-19	45.4523	0.102401	0.0750342	-0.0273665	19	40324793	R	I	DYRK1B	1stExon	island	1stExon-island	chr19:40323907-40325005	rs566110794;rs533516807	38;27
cg07972541	-0.0397303	0.10997	-14.416	9.79e-25	8.26e-19	45.4504	0.135544	0.0958135	-0.0397303	16	28961971	F	I	NFATC2IP	TSS1500	island	TSS1500-island	chr16:28961913-28962791
cg11463612	-0.0312233	0.0773546	-14.4151	9.82e-25	8.29e-19	45.4467	0.0974524	0.0662291	-0.0312233	2	173292636	R	I	ITGA6	1stExon	island	1stExon-island	chr2:173292099-173293183
cg23053624	-0.0346141	0.103589	-14.4151	9.82e-25	8.29e-19	45.4467	0.125869	0.0912554	-0.0346141	3	19188740	F	I	KCNH8	TSS1500	island	TSS1500-island	chr3:19188246-19188772
cg17928095	-0.0540934	0.179891	-14.4121	9.95e-25	8.4e-19	45.4338	0.21471	0.160616	-0.0540934	1	156252714	F	I	TMEM79	Body	opensea	Body-opensea		rs116604461	20
cg21780859	-0.0493063	0.157881	-14.4115	9.98e-25	8.42e-19	45.431	0.189618	0.140312	-0.0493063	13	30002907	F	I	MTUS2	1stExon	opensea	1stExon-opensea		rs542318360;rs181674184	18;41
cg25292698	-0.03293	0.0980965	-14.4101	1e-24	8.47e-19	45.425	0.119293	0.0863628	-0.03293	18	3247809	R	I	MYL12A	1stExon	island	1stExon-island	chr18:3247293-3248257	rs191498394;rs184132554;rs551182586	50;32;31
cg04737542	-0.0400325	0.123995	-14.4083	1.01e-24	8.54e-19	45.4174	0.149763	0.10973	-0.0400325	1	240775465	R	I	GREM2	TSS200	opensea	TSS200-opensea		rs571414639	15
cg00216116	-0.050048	0.201431	-14.4082	1.01e-24	8.54e-19	45.4171	0.233645	0.183597	-0.050048	2	27346508	R	I	ABHD1	TSS200	island	TSS200-island	chr2:27346380-27346766	rs552998544;rs574498752	49;7
cg13951527	-0.0367477	0.109344	-14.4063	1.02e-24	8.61e-19	45.4091	0.132997	0.0962496	-0.0367477	17	1957216	R	I	HIC1	TSS1500	island	TSS1500-island	chr17:1952919-1962328	rs113534225;rs186499229;rs577711748;rs537014382;rs531692912	45;42;39;32;5
cg09882526	-0.040826	0.125889	-14.4041	1.03e-24	8.69e-19	45.3994	0.152168	0.111342	-0.040826	7	66767408	F	I	PMS2L4	TSS200	island	TSS200-island	chr7:66767145-66768031	rs193095179;rs185852857	25;51
cg02551910	-0.0320001	0.0858661	-14.4005	1.05e-24	8.83e-19	45.3843	0.106464	0.0744638	-0.0320001	10	12110991	F	I	DHTKD1	5'UTR	island	5'UTR-island	chr10:12110700-12111303	rs565547334;rs187324597	24;37
cg24412469	-0.0481624	0.208948	-14.3996	1.05e-24	8.86e-19	45.3801	0.239949	0.191786	-0.0481624	1	200590040	F	I	KIF14	TSS200	island	TSS200-island	chr1:200589552-200590124	rs575482176	40
cg24006989	-0.0279815	0.0791594	-14.3961	1.07e-24	9e-19	45.3652	0.0971705	0.069189	-0.0279815	16	68002703	R	I	SLC12A4	TSS200	shore	TSS200-shore	chr16:68001916-68002462	rs571764340;rs539008287	41;26
cg19282745	-0.0331978	0.10423	-14.3953	1.07e-24	9.03e-19	45.3617	0.125599	0.0924009	-0.0331978	2	169104342	R	I	STK39	TSS1500	island	TSS1500-island	chr2:169102950-169104454
cg01184600	-0.0494832	0.153002	-14.3935	1.08e-24	9.1e-19	45.3541	0.184854	0.13537	-0.0494832	19	49458016	R	I	BAX	TSS200	island	TSS200-island	chr19:49457926-49458493	rs563473827;rs530590021	45;14
cg25802430	-0.0394558	0.116569	-14.3933	1.08e-24	9.1e-19	45.3535	0.141966	0.10251	-0.0394558	2	112641397	F	I	ANAPC1	5'UTR	island	5'UTR-island	chr2:112641337-112641906	rs193144064;rs184471527	6;10
cg09879895	-0.0331526	0.110407	-14.3928	1.08e-24	9.12e-19	45.3512	0.131747	0.0985942	-0.0331526	17	45918755	F	I	SCRN2	TSS200	island	TSS200-island	chr17:45918094-45918774	rs572401534;rs541021501	27;37
cg19183748	-0.0386635	0.10947	-14.392	1.08e-24	9.15e-19	45.3477	0.134357	0.0956937	-0.0386635	11	64863586	R	I	C11orf2	TSS200	shore	TSS200-shore	chr11:64863698-64863980	rs541514585	48
cg10309223	-0.0459241	0.10808	-14.3903	1.09e-24	9.22e-19	45.3406	0.137641	0.0917167	-0.0459241	15	42783424	R	I	ZNF106	TSS200	shore	TSS200-shore	chr15:42782959-42783377
cg12471950	-0.0365054	0.10402	-14.3902	1.09e-24	9.23e-19	45.3398	0.127518	0.0910126	-0.0365054	11	5706401	R	I	TRIM5	TSS200	opensea	TSS200-opensea		rs541146458;rs151205389;rs574283773;rs541584396	37;28;24;9
cg24985331	-0.0417763	0.139762	-14.384	1.12e-24	9.47e-19	45.3136	0.166653	0.124877	-0.0417763	17	38210911	R	I	MED24	TSS200	island	TSS200-island	chr17:38210767-38210975
cg21606780	-0.0328748	0.0771523	-14.3839	1.12e-24	9.47e-19	45.3132	0.0983131	0.0654383	-0.0328748	1	197881327	F	I	LHX9	TSS1500	island	TSS1500-island	chr1:197880016-197881637	rs574199566;rs143153617;rs562951154	3;7;43
cg00680572	-0.0341118	0.113237	-14.3818	1.13e-24	9.56e-19	45.3043	0.135194	0.101082	-0.0341118	14	37050691	R	I	NKX2-8	Body	island	Body-island	chr14:37049333-37051726	rs61755040;rs561992744	51;20
cg21044834	-0.0254625	0.0737828	-14.3816	1.13e-24	9.57e-19	45.3034	0.0901724	0.0647099	-0.0254625	2	173420373	F	I	PDK1	TSS1500	island	TSS1500-island	chr2:173420200-173421443	rs189785341;rs563596763;rs531541756	5;36;48
cg22003772	-0.0347466	0.0915411	-14.3808	1.14e-24	9.6e-19	45.2998	0.113907	0.0791601	-0.0347466	2	27273474	R	I	AGBL5	TSS1500	shore	TSS1500-shore	chr2:27274165-27274953	rs567789138	7
cg04515913	-0.0436419	0.251828	-14.3807	1.14e-24	9.6e-19	45.2994	0.279919	0.236277	-0.0436419	15	89182103	F	I	ISG20	1stExon	opensea	1stExon-opensea		rs145993129;rs367792590;rs538030851;rs112678269	32;35;39;46
cg27137360	-0.0479273	0.139416	-14.3803	1.14e-24	9.62e-19	45.2976	0.170266	0.122338	-0.0479273	9	135545578	F	I	DDX31	1stExon	island	1stExon-island	chr9:135545001-135546462	rs150602657	4
cg16802027	-0.0328564	0.087544	-14.3789	1.15e-24	9.68e-19	45.2915	0.108693	0.0758365	-0.0328564	11	14913860	F	I	CYP2R1	TSS200	shore	TSS200-shore	chr11:14912900-14913771	rs187639972	40
cg14318942	-0.0369199	0.100272	-14.3785	1.15e-24	9.7e-19	45.2899	0.124036	0.0871165	-0.0369199	4	114683204	F	I	CAMK2D	TSS200	shore	TSS200-shore	chr4:114682069-114682886
cg14831677	-0.056558	0.219169	-14.3754	1.16e-24	9.82e-19	45.2767	0.255574	0.199016	-0.056558	13	111768032	R	I	ARHGEF7	1stExon	opensea	1stExon-opensea
cg16822387	-0.0588313	0.244323	-14.3701	1.19e-24	1e-18	45.254	0.282192	0.22336	-0.0588313	11	31831591	R	I	PAX6	5'UTR	shore	5'UTR-shore	chr11:31831620-31839038
cg20961037	-0.0494891	0.178791	-14.3698	1.19e-24	1.01e-18	45.2529	0.210646	0.161157	-0.0494891	17	43096356	F	I		IGR	shore	IGR-shore	chr17:43096512-43097013	rs532129671;rs73311355	10;15
cg17981058	-0.0416206	0.116672	-14.3666	1.21e-24	1.02e-18	45.2392	0.143462	0.101841	-0.0416206	2	223176398	F	I		IGR	shore	IGR-shore	chr2:223176493-223177515	rs558887273;rs528792721;rs370955040;rs144056060;rs539204565;rs551113719;rs570859829	2;4;5;17;20;21;51
cg21694790	-0.0281313	0.066259	-14.3653	1.21e-24	1.03e-18	45.2333	0.0843665	0.0562352	-0.0281313	11	67007442	F	I	KDM2A	TSS200	opensea	TSS200-opensea		rs535556413	0
cg12524748	-0.034427	0.105033	-14.3651	1.22e-24	1.03e-18	45.2325	0.127193	0.0927658	-0.034427	4	1713366	F	I	SLBP	Body	island	Body-island	chr4:1713267-1714980	rs544449913;rs560847333	21;49
cg24327014	-0.0221187	0.0628528	-14.3624	1.23e-24	1.04e-18	45.2212	0.0770901	0.0549714	-0.0221187	4	15683169	F	I	FAM200B	TSS200	island	TSS200-island	chr4:15682921-15683601	rs550929940	12
cg08922338	-0.0465058	0.122773	-14.3529	1.28e-24	1.08e-18	45.1803	0.152708	0.106202	-0.0465058	7	559053	R	I	HRAT92	TSS1500	island	TSS1500-island	chr7:556611-562845
cg21998473	-0.0504479	0.143963	-14.3492	1.3e-24	1.1e-18	45.1646	0.176435	0.125987	-0.0504479	1	113051139	R	I	WNT2B	Body	island	Body-island	chr1:113050813-113052301
cg01923477	-0.0492629	0.230117	-14.3484	1.31e-24	1.1e-18	45.1611	0.261826	0.212564	-0.0492629	12	49365501	R	I	WNT10B	1stExon	shore	1stExon-shore	chr12:49363664-49364443	rs577289048;rs545941672	9;2
cg10181911	-0.0489253	0.203338	-14.3466	1.32e-24	1.11e-18	45.1534	0.23483	0.185905	-0.0489253	2	210867059	F	I	RPE	TSS1500	shore	TSS1500-shore	chr2:210867172-210867705
cg08106661	-0.0381136	0.114515	-14.3466	1.32e-24	1.11e-18	45.1533	0.139048	0.100934	-0.0381136	6	34855635	R	I	TAF11	1stExon	island	1stExon-island	chr6:34855604-34855888	rs114618307;rs543369674;rs199725121	46;19;1
cg03694868	-0.0405664	0.128388	-14.3424	1.34e-24	1.13e-18	45.1352	0.154499	0.113933	-0.0405664	2	62684297	R	I		IGR	island	IGR-island	chr2:62684122-62684552	rs147710698;rs545101144;rs563026691;rs192763370	44;42;20;4
cg12427029	-0.0320414	0.0781539	-14.3402	1.35e-24	1.14e-18	45.1257	0.0987782	0.0667368	-0.0320414	1	226496828	R	I	LIN9	1stExon	island	1stExon-island	chr1:226496361-226497501	rs150969195;rs140770680;rs532046058;rs550466095;rs200253990	47;46;39;34;10
cg17128686	-0.0506238	0.237575	-14.3376	1.37e-24	1.15e-18	45.1149	0.27016	0.219536	-0.0506238	4	170948518	F	I	MFAP3L	TSS1500	island	TSS1500-island	chr4:170948486-170948908	rs575894282	1
cg19026959	-0.0286279	0.0800848	-14.3373	1.37e-24	1.16e-18	45.1136	0.098512	0.0698841	-0.0286279	19	13049204	F	I	CALR	TSS1500	island	TSS1500-island	chr19:13049038-13049809	rs556992558	14
cg00482020	-0.0426952	0.131856	-14.3369	1.37e-24	1.16e-18	45.112	0.159338	0.116643	-0.0426952	16	25026850	R	I	ARHGAP17	TSS200	shore	TSS200-shore	chr16:25026067-25026538	rs532367198	19
cg11932640	-0.0447059	0.160839	-14.3353	1.38e-24	1.17e-18	45.105	0.189616	0.14491	-0.0447059	4	4861200	R	I	MSX1	TSS200	shore	TSS200-shore	chr4:4861227-4862241	rs551883282	13
cg23144123	-0.0468419	0.188884	-14.3306	1.41e-24	1.19e-18	45.0846	0.219035	0.172193	-0.0468419	6	147828073	F	I		IGR	island	IGR-island	chr6:147827913-147828120	rs372637521;rs185199212	19;47
cg20351608	-0.0331145	0.0759109	-14.3291	1.42e-24	1.2e-18	45.0784	0.097226	0.0641115	-0.0331145	2	32581948	F	I	BIRC6	TSS200	island	TSS200-island	chr2:32581746-32583265	rs376864357;rs547765950;rs567911894	6;7;8
cg01917416	-0.0506417	0.21527	-14.3288	1.42e-24	1.2e-18	45.0769	0.247867	0.197226	-0.0506417	14	61116782	R	I	SIX1	TSS1500	shore	TSS1500-shore	chr14:61114102-61116552	rs368982192	2
cg08854560	-0.0247786	0.0661661	-14.3273	1.43e-24	1.21e-18	45.0708	0.0821155	0.0573369	-0.0247786	22	38453474	R	I	PICK1	1stExon	island	1stExon-island	chr22:38453187-38453503	rs147527058	42
cg02931001	-0.0475104	0.22973	-14.3273	1.43e-24	1.21e-18	45.0707	0.260312	0.212801	-0.0475104	1	228604037	R	I	TRIM17	5'UTR	island	5'UTR-island	chr1:228603706-228604567
cg12926404	-0.0331571	0.0892231	-14.3258	1.44e-24	1.21e-18	45.0642	0.110566	0.0774085	-0.0331571	11	72145533	F	I	CLPB	1stExon	island	1stExon-island	chr11:72145155-72145636	rs201491171;rs370511309;rs200680291;rs185663318	11;13;15;19
cg27050229	-0.0385745	0.139745	-14.3256	1.44e-24	1.22e-18	45.0632	0.164574	0.126	-0.0385745	1	856693	R	I		IGR	shore	IGR-shore	chr1:854765-854973	rs571901758;rs537728036	14;9
cg00347677	-0.0413102	0.108298	-14.32	1.47e-24	1.24e-18	45.0394	0.134888	0.0935778	-0.0413102	1	63795636	F	I		IGR	island	IGR-island	chr1:63795363-63796140	rs565132268;rs532706185;rs541283873	0;12;20
cg19869610	-0.0554731	0.245003	-14.32	1.47e-24	1.24e-18	45.0394	0.28071	0.225236	-0.0554731	19	45996498	R	I	RTN2	Body	shore	Body-shore	chr19:45997873-45998256	rs145653668;rs138317158	35;8
cg12520963	-0.0400136	0.103951	-14.3191	1.48e-24	1.25e-18	45.0356	0.129707	0.0896931	-0.0400136	20	37359636	R	I		IGR	island	IGR-island	chr20:37359505-37359853	rs148004898;rs192571637	38;32
cg20188285	-0.027415	0.0638566	-14.3178	1.49e-24	1.26e-18	45.0301	0.081503	0.054088	-0.027415	15	74392609	R	I		IGR	island	IGR-island	chr15:74392341-74392803	rs540530394	21
cg09407429	-0.0419245	0.214341	-14.3177	1.49e-24	1.26e-18	45.0293	0.241327	0.199402	-0.0419245	3	4534383	R	I	ITPR1	TSS1500	shore	TSS1500-shore	chr3:4534412-4535367	rs146462006	36
cg05595691	-0.0396745	0.135711	-14.3143	1.51e-24	1.28e-18	45.0151	0.161248	0.121574	-0.0396745	2	224821967	R	I	MRPL44	TSS200	island	TSS200-island	chr2:224821928-224822575	rs550296494;rs554465605;rs375945830	42;14;1
cg13093793	-0.0489454	0.294027	-14.3141	1.51e-24	1.28e-18	45.0139	0.325532	0.276587	-0.0489454	14	35099518	R	I	SNX6	TSS200	shore	TSS200-shore	chr14:35098694-35099478	rs540642916	18
cg19636656	-0.0345336	0.0909636	-14.3135	1.52e-24	1.28e-18	45.0115	0.113192	0.0786585	-0.0345336	5	114515779	R	I	TRIM36	1stExon	island	1stExon-island	chr5:114514716-114516220	rs193300592	2
cg17497049	-0.0433729	0.112297	-14.3126	1.52e-24	1.28e-18	45.0078	0.140216	0.0968427	-0.0433729	19	56110871	R	I	FIZ1	5'UTR	shore	5'UTR-shore	chr19:56111498-56112063
cg08862061	-0.0456079	0.194391	-14.3117	1.53e-24	1.29e-18	45.0038	0.223748	0.17814	-0.0456079	19	50980130	R	I	EMC10	Body	island	Body-island	chr19:50979429-50980208	rs143867426;rs188210340	25;24
cg24646359	-0.0342159	0.0827558	-14.3107	1.53e-24	1.29e-18	44.9996	0.10478	0.0705639	-0.0342159	10	102288877	R	I	NDUFB8	Body	shore	Body-shore	chr10:102289150-102289742	rs567619166	6
cg07560662	-0.052077	0.184799	-14.3083	1.55e-24	1.31e-18	44.9893	0.21832	0.166243	-0.052077	1	117113232	R	I	CD58	Body	island	Body-island	chr1:117112960-117113883	rs553780857;rs572118486;rs542735266	43;40;31
cg18936800	-0.0326548	0.0936498	-14.3083	1.55e-24	1.31e-18	44.9893	0.114669	0.0820142	-0.0326548	18	44676962	F	I	HDHD2	TSS200	island	TSS200-island	chr18:44676470-44677057	rs567302399;rs536230124;rs558478266	4;9;20
cg13717880	-0.026183	0.057563	-14.3069	1.56e-24	1.32e-18	44.983	0.0744164	0.0482335	-0.026183	13	45563580	R	I	KIAA1704	TSS200	island	TSS200-island	chr13:45563288-45564002	rs201371338;rs148563340;rs75696445;rs535655560;rs200428639;rs569402801;rs199623958	51;50;47;45;42;34;1
cg20160281	-0.0347985	0.0821377	-14.3061	1.56e-24	1.32e-18	44.9798	0.104537	0.0697383	-0.0347985	7	100798367	R	I	AP1S1	Body	island	Body-island	chr7:100797532-100798479
cg00772714	-0.0464454	0.162443	-14.3058	1.57e-24	1.32e-18	44.9786	0.192339	0.145893	-0.0464454	1	15479360	F	I	TMEM51	TSS1500	island	TSS1500-island	chr1:15479219-15481471	rs550235388	28
cg23214166	-0.0381371	0.091676	-14.3053	1.57e-24	1.33e-18	44.9762	0.116224	0.0780869	-0.0381371	1	26606872	F	I	SH3BGRL3	Body	island	Body-island	chr1:26606362-26606913	rs565943002;rs116774094	11;15
cg26933384	0.119549	0.668892	14.3033	1.58e-24	1.34e-18	44.9678	0.59194	0.71149	0.119549	19	41188655	F	II	NUMBL	Body	shore	Body-shore	chr19:41190249-41190460	rs146670642;rs140220287;rs144164476;rs558947604	5;11;37;41
cg14135988	-0.033176	0.0863871	-14.3025	1.59e-24	1.34e-18	44.9645	0.107742	0.0745658	-0.033176	18	52495796	F	I	RAB27B	TSS200	island	TSS200-island	chr18:52495604-52496007
cg18106991	-0.0255981	0.0645532	-14.3023	1.59e-24	1.34e-18	44.9636	0.0810302	0.055432	-0.0255981	19	33072230	R	I	PDCD5	1stExon	island	1stExon-island	chr19:33071875-33072808	rs75015964;rs200986517	19;8
cg15766595	-0.0364129	0.0902055	-14.3021	1.59e-24	1.34e-18	44.9626	0.113644	0.0772308	-0.0364129	6	28890891	F	I	TRIM27	Body	shore	Body-shore	chr6:28890951-28892013	rs561032508	0
cg16423137	-0.0330783	0.0761958	-14.301	1.6e-24	1.35e-18	44.9578	0.0974875	0.0644093	-0.0330783	9	138392358	F	I	C9orf116	TSS1500	island	TSS1500-island	chr9:138391394-138393271	rs10481727	0
cg02984193	-0.0360754	0.0857514	-14.3005	1.6e-24	1.35e-18	44.9555	0.108972	0.0728969	-0.0360754	15	91260561	R	I	BLM	TSS200	island	TSS200-island	chr15:91260384-91260919	rs555381080;rs573282445;rs540762872	47;32;30
cg16725050	-0.0480396	0.165723	-14.2998	1.61e-24	1.36e-18	44.9528	0.196645	0.148605	-0.0480396	2	220117771	F	I	TUBA4B	TSS200	shore	TSS200-shore	chr2:220117937-220119334	rs555802911	10
cg21518432	-0.0422207	0.131905	-14.2981	1.62e-24	1.37e-18	44.9453	0.159082	0.116861	-0.0422207	15	49255364	F	I	SHC4	5'UTR	island	5'UTR-island	chr15:49254984-49255564	rs562020081	38
cg10905031	-0.0404196	0.125852	-14.2978	1.62e-24	1.37e-18	44.9442	0.151869	0.11145	-0.0404196	6	28891240	R	I	TRIM27	1stExon	island	1stExon-island	chr6:28890951-28892013	rs551789847;rs571571755	50;9
cg09889663	-0.0356924	0.100915	-14.2977	1.62e-24	1.37e-18	44.9438	0.12389	0.0881972	-0.0356924	9	86322943	F	I	UBQLN1	1stExon	island	1stExon-island	chr9:86322017-86323215	rs527440076;rs552053737;rs144783332;rs76213075	3;13;14;43
cg12299026	-0.0437987	0.145826	-14.296	1.63e-24	1.38e-18	44.9365	0.174018	0.130219	-0.0437987	11	67195829	R	I	RPS6KB2	TSS200	island	TSS200-island	chr11:67195800-67196190
cg22947676	-0.0432585	0.129729	-14.2957	1.64e-24	1.38e-18	44.935	0.157574	0.114315	-0.0432585	14	104029489	R	I	BAG5	TSS1500	island	TSS1500-island	chr14:104028308-104029671	rs200407081;rs2274267;rs187660587;rs2274266;rs191175359	49;42;41;24;12
cg24540521	-0.0307022	0.0783603	-14.2917	1.66e-24	1.4e-18	44.918	0.0981227	0.0674204	-0.0307022	1	151882287	F	I	THEM4	TSS200	island	TSS200-island	chr1:151881763-151882407	rs139694624;rs563145974;rs577014720	31;42;44
cg06826278	-0.0513985	0.270801	-14.2869	1.7e-24	1.43e-18	44.8974	0.303885	0.252486	-0.0513985	15	53078121	R	I	ONECUT1	Body	shore	Body-shore	chr15:53079220-53079579	rs147534255;rs565724172	17;1
cg13378865	-0.0366731	0.111951	-14.2852	1.71e-24	1.44e-18	44.8902	0.135557	0.0988836	-0.0366731	6	26660005	F	I	ZNF322A	TSS200	island	TSS200-island	chr6:26659536-26660165	rs112244261	17
cg12095720	-0.038535	0.118313	-14.2848	1.71e-24	1.45e-18	44.8883	0.143117	0.104582	-0.038535	17	72978304	F	I		IGR	island	IGR-island	chr17:72978235-72978632
cg05730215	-0.0477185	0.217642	-14.2844	1.72e-24	1.45e-18	44.8868	0.248357	0.200638	-0.0477185	2	27435253	F	I	SLC5A6	TSS200	island	TSS200-island	chr2:27434432-27435720	rs185160026;rs201763328;rs201498828;rs188379657	8;12;15;16
cg00841452	-0.0409926	0.138847	-14.2812	1.74e-24	1.47e-18	44.8729	0.165234	0.124241	-0.0409926	19	10535506	F	I	PDE4A	Body	island	Body-island	chr19:10535139-10535507
cg02429398	-0.037648	0.121211	-14.2805	1.75e-24	1.47e-18	44.8698	0.145444	0.107796	-0.037648	16	53536813	F	I	AKTIP	5'UTR	island	5'UTR-island	chr16:53536501-53537685
cg12838192	-0.0461717	0.160651	-14.2802	1.75e-24	1.48e-18	44.8685	0.19037	0.144199	-0.0461717	4	121993196	F	I	C4orf31	1stExon	island	1stExon-island	chr4:121992003-121993703	rs574495598	5
cg26618056	-0.0376872	0.105633	-14.2777	1.77e-24	1.49e-18	44.8581	0.129891	0.0922041	-0.0376872	16	25043323	R	I		IGR	island	IGR-island	chr16:25043130-25043439	rs11074669;rs536560795;rs556321902;rs538902138	48;25;24;18
cg20846447	-0.0496259	0.139031	-14.2731	1.8e-24	1.52e-18	44.838	0.170974	0.121348	-0.0496259	1	177140305	R	I	FAM5B	TSS1500	island	TSS1500-island	chr1:177140120-177140323	rs543687229	2
cg12950166	-0.0451313	0.164794	-14.272	1.81e-24	1.53e-18	44.8334	0.193844	0.148712	-0.0451313	12	122517149	F	I	MLXIP	1stExon	island	1stExon-island	chr12:122516193-122517207	rs527745882;rs192516463	43;45
cg19177722	-0.0320923	0.0620151	-14.2701	1.82e-24	1.54e-18	44.8252	0.0826722	0.0505799	-0.0320923	6	10414485	F	I	TFAP2A	Body	island	Body-island	chr6:10414216-10414498	rs574714278	33
cg20437495	-0.0282124	0.0814154	-14.2618	1.89e-24	1.6e-18	44.7898	0.0995752	0.0713627	-0.0282124	19	16296106	F	I	FAM32A	TSS200	shore	TSS200-shore	chr19:16296300-16296742	rs563249188;rs532145255	15;32
cg16527491	-0.0445609	0.141844	-14.2598	1.91e-24	1.61e-18	44.781	0.170527	0.125966	-0.0445609	14	38065127	R	I	FOXA1	TSS1500	island	TSS1500-island	chr14:38063663-38065665	rs576423403;rs545109584;rs116107219	29;19;13
cg25024354	-0.0340706	0.102503	-14.2548	1.95e-24	1.65e-18	44.7594	0.124433	0.0903624	-0.0340706	7	135662081	F	I	MTPN	1stExon	island	1stExon-island	chr7:135661841-135662272	rs565516799;rs572551045;rs541568220;rs113378605	1;26;41;44
cg17632233	-0.0286719	0.0695751	-14.252	1.97e-24	1.66e-18	44.7474	0.0880306	0.0593587	-0.0286719	11	62439667	R	I	C11orf48	TSS1500	island	TSS1500-island	chr11:62439047-62439803
cg07589846	-0.0270809	0.0642365	-14.2519	1.97e-24	1.67e-18	44.747	0.0816679	0.054587	-0.0270809	1	212872696	R	I	BATF3	Body	island	Body-island	chr1:212872460-212874048	rs568446332	50
cg16451430	-0.039832	0.137371	-14.2513	1.98e-24	1.67e-18	44.7446	0.16301	0.123178	-0.039832	20	42940032	F	I	FITM2	TSS200	island	TSS200-island	chr20:42939450-42940043	rs181852232	42
cg13495574	-0.0344155	0.112702	-14.2465	2.02e-24	1.7e-18	44.7239	0.134855	0.100439	-0.0344155	1	173793781	R	I	CENPL	TSS1500	island	TSS1500-island	chr1:173793288-173794095	rs544280201	3
cg02658437	-0.0308603	0.0915942	-14.2456	2.03e-24	1.71e-18	44.7198	0.111458	0.080598	-0.0308603	20	61339804	R	I	NTSR1	TSS1500	shore	TSS1500-shore	chr20:61339858-61341220	rs556488720	22
cg08375754	-0.045408	0.163909	-14.2454	2.03e-24	1.71e-18	44.719	0.193137	0.147729	-0.045408	19	40724375	F	I	TTC9B	TSS200	island	TSS200-island	chr19:40723104-40724389	rs539604061	22
cg03799957	-0.0335802	0.0902392	-14.245	2.03e-24	1.72e-18	44.7174	0.111854	0.0782739	-0.0335802	8	42249026	F	I	VDAC3	TSS1500	shore	TSS1500-shore	chr8:42249055-42249849
cg26477593	-0.0379112	0.106178	-14.2443	2.04e-24	1.72e-18	44.7146	0.130581	0.0926695	-0.0379112	11	66610592	R	I	RCE1	TSS1500	island	TSS1500-island	chr11:66610366-66611267	rs561266928;rs566996819;rs535562833;rs555761287	41;30;23;2
cg23055081	-0.0506377	0.146888	-14.2433	2.05e-24	1.73e-18	44.7101	0.179483	0.128845	-0.0506377	6	30181315	R	I	TRIM26	TSS200	island	TSS200-island	chr6:30180933-30182187	rs3094614;rs574162583	42;17
cg06850548	-0.0228052	0.0595507	-14.2422	2.06e-24	1.74e-18	44.7056	0.0742299	0.0514247	-0.0228052	1	151138564	F	I	LYSMD1	TSS200	opensea	TSS200-opensea		rs41268542;rs587670289;rs188622485	3;30;45
cg16364833	-0.033507	0.0874112	-14.2409	2.07e-24	1.75e-18	44.7	0.108979	0.0754719	-0.033507	2	70121066	F	I	SNRNP27	TSS200	opensea	TSS200-opensea		rs200252128	48
cg17015897	-0.0421561	0.129509	-14.2401	2.07e-24	1.75e-18	44.6964	0.156643	0.114487	-0.0421561	1	155293692	F	I	RUSC1	Body	island	Body-island	chr1:155292469-155295433
cg06010356	-0.0435259	0.195449	-14.2393	2.08e-24	1.76e-18	44.6931	0.223466	0.17994	-0.0435259	16	74847234	F	I		IGR	opensea	IGR-opensea
cg08038761	-0.0406896	0.112863	-14.2375	2.1e-24	1.77e-18	44.6854	0.139054	0.0983648	-0.0406896	19	42829919	F	I	MEGF8	1stExon	island	1stExon-island	chr19:42829555-42830597
cg24012110	-0.0380037	0.110414	-14.2367	2.1e-24	1.78e-18	44.682	0.134876	0.0968726	-0.0380037	21	19191848	F	I	C21orf91	TSS200	island	TSS200-island	chr21:19191095-19191952	rs76336369;rs546078724	19;40
cg09090048	-0.0549728	0.187156	-14.2362	2.11e-24	1.78e-18	44.6798	0.22254	0.167568	-0.0549728	11	134093731	F	I	VPS26B	TSS1500	island	TSS1500-island	chr11:134093696-134095491
cg24318263	-0.0411968	0.132846	-14.2358	2.11e-24	1.78e-18	44.678	0.159364	0.118167	-0.0411968	17	18163735	F	I	SMCR7	TSS200	island	TSS200-island	chr17:18163685-18164672
cg21725888	-0.0528619	0.165568	-14.2323	2.15e-24	1.81e-18	44.6627	0.199594	0.146732	-0.0528619	6	43253015	F	I	TTBK1	Body	island	Body-island	chr6:43252734-43253476
cg19532091	-0.0465114	0.138659	-14.23	2.17e-24	1.83e-18	44.653	0.168597	0.122086	-0.0465114	19	2984130	F	I	TLE6	5'UTR	opensea	5'UTR-opensea		rs545004753	41
cg17430818	-0.0276832	0.0808259	-14.2295	2.17e-24	1.83e-18	44.6508	0.098645	0.0709618	-0.0276832	5	145583220	R	I	RBM27	5'UTR	island	5'UTR-island	chr5:145582725-145583511	rs561740866;rs530508006;rs550680381;rs563730909;rs532778746	49;34;27;23;5
cg18595293	-0.0297956	0.0910204	-14.2266	2.2e-24	1.86e-18	44.6385	0.110199	0.0804035	-0.0297956	21	44527201	R	I	U2AF1	5'UTR	island	5'UTR-island	chr21:44527163-44528066	rs373092293;rs572019790	33;17
cg20982412	-0.0468233	0.284817	-14.225	2.21e-24	1.87e-18	44.6315	0.314956	0.268133	-0.0468233	3	54155626	R	I	CACNA2D3	TSS1500	island	TSS1500-island	chr3:54155239-54157025	rs571363244;rs369449194;rs553100181	42;41;11
cg19325947	-0.0256338	0.0563667	-14.2199	2.26e-24	1.91e-18	44.6095	0.0728666	0.0472328	-0.0256338	9	35665192	R	I	ARHGEF39	1stExon	island	1stExon-island	chr9:35665059-35665364	rs373262290;rs45567235;rs566551560;rs144117839	50;41;27;14
cg11564042	-0.0482625	0.161766	-14.2181	2.28e-24	1.92e-18	44.602	0.192832	0.144569	-0.0482625	3	150479915	R	I	SIAH2	Body	island	Body-island	chr3:150479734-150481888	rs532250574	1
cg21150049	-0.0297986	0.0764396	-14.2166	2.29e-24	1.94e-18	44.5952	0.0956203	0.0658217	-0.0297986	12	50677498	R	I	LIMA1	TSS200	opensea	TSS200-opensea		rs534451920;rs12300744;rs575287276	50;40;2
cg26013357	-0.0297351	0.0733191	-14.2108	2.35e-24	1.99e-18	44.5704	0.092459	0.0627239	-0.0297351	11	2951060	F	I	PHLDA2	TSS1500	island	TSS1500-island	chr11:2949788-2951756	rs545270613;rs553746580;rs571729158;rs73406321;rs560658762	6;32;36;43;45
cg13751489	-0.0435908	0.125802	-14.2099	2.36e-24	1.99e-18	44.5668	0.153861	0.11027	-0.0435908	11	126152840	R	I	TIRAP	TSS200	island	TSS200-island	chr11:126152722-126153400	rs532296481;rs546285736	42;38
cg12098645	-0.0487143	0.145583	-14.2096	2.36e-24	2e-18	44.5651	0.17694	0.128225	-0.0487143	12	69326716	F	I	CPM	5'UTR	shore	5'UTR-shore	chr12:69327021-69327532	rs7974965;rs553163563;rs577894376	16;44;50
cg06742800	-0.0482684	0.136626	-14.2074	2.39e-24	2.01e-18	44.556	0.167696	0.119427	-0.0482684	2	27255708	F	I	TMEM214	TSS200	island	TSS200-island	chr2:27255600-27256121	rs57063187	5
cg14728310	-0.0473489	0.192761	-14.206	2.4e-24	2.03e-18	44.55	0.223238	0.175889	-0.0473489	19	9879317	F	I	ZNF846	1stExon	island	1stExon-island	chr19:9879152-9879736	rs535021237;rs573919952;rs574372333;rs139114763;rs111302538;rs575397813	8;14;30;38;43;47
cg21761427	-0.0323195	0.0919172	-14.2011	2.45e-24	2.07e-18	44.5286	0.112721	0.080401	-0.0323195	6	28220064	F	I	ZKSCAN4	TSS200	shore	TSS200-shore	chr6:28219523-28219745	rs534929687;rs557927861;rs146004617	1;20;46
cg13674271	-0.0378447	0.124376	-14.2002	2.46e-24	2.08e-18	44.5246	0.148736	0.110891	-0.0378447	18	5895990	F	I		IGR	island	IGR-island	chr18:5894866-5896249	rs569205750;rs537867380	2;33
cg07996577	-0.0357639	0.0893406	-14.1989	2.47e-24	2.09e-18	44.5194	0.112361	0.0765972	-0.0357639	7	100888156	F	I	FIS1	Body	island	Body-island	chr7:100888069-100888488	rs563838581;rs373501530	9;15
cg23922560	-0.0495532	0.207676	-14.1984	2.48e-24	2.09e-18	44.5172	0.239573	0.19002	-0.0495532	14	37117375	R	I		IGR	island	IGR-island	chr14:37116188-37117628	rs542963578	40
cg24435866	-0.041232	0.140267	-14.1944	2.52e-24	2.13e-18	44.5	0.166807	0.125576	-0.041232	1	154976595	F	I	ZBTB7B	5'UTR	island	5'UTR-island	chr1:154975697-154976624
cg17723299	-0.037275	0.127539	-14.1878	2.6e-24	2.19e-18	44.4715	0.151532	0.114257	-0.037275	1	197744929	R	I	DENND1B	TSS1500	shore	TSS1500-shore	chr1:197743931-197744788	rs529242317;rs114353656;rs562977121	50;44;19
cg00561562	-0.030642	0.0959805	-14.1866	2.61e-24	2.2e-18	44.4662	0.115704	0.0850621	-0.030642	4	144435738	R	I	SMARCA5	Body	shore	Body-shore	chr4:144434249-144435343	rs566463951;rs527474624	30;25
cg21789229	-0.0390091	0.138981	-14.1828	2.65e-24	2.24e-18	44.4501	0.164091	0.125082	-0.0390091	4	54232186	F	I	SCFD2	5'UTR	island	5'UTR-island	chr4:54231708-54232320	rs559683344	46
cg25997666	-0.0326601	0.0996568	-14.1825	2.65e-24	2.24e-18	44.4489	0.120679	0.0880193	-0.0326601	9	36258645	R	I	GNE	TSS200	island	TSS200-island	chr9:36258170-36258886	rs183468942;rs114756676;rs566088689	36;17;11
cg11523538	-0.0228549	0.0513615	-14.1824	2.66e-24	2.24e-18	44.4483	0.0660727	0.0432178	-0.0228549	1	244013970	R	I		IGR	island	IGR-island	chr1:244013802-244014592	rs541430825;rs200286951;rs561310736	44;42;8
cg06341370	-0.0388229	0.102738	-14.18	2.68e-24	2.27e-18	44.438	0.127727	0.0889042	-0.0388229	2	179345001	R	I	MIR548N	Body	island	Body-island	chr2:179344852-179345483	rs183806575	28
cg23597057	-0.0349333	0.100923	-14.1792	2.69e-24	2.27e-18	44.4345	0.123408	0.0884751	-0.0349333	1	154733198	F	I	KCNN3	Body	island	Body-island	chr1:154732822-154733436	rs553166783;rs10908437	17;25
cg04266864	-0.0544529	0.175758	-14.1791	2.69e-24	2.28e-18	44.434	0.210808	0.156355	-0.0544529	17	27224823	F	I	FLOT2	TSS200	island	TSS200-island	chr17:27224005-27224873	rs527411580	24
cg05328482	-0.0345549	0.095142	-14.1782	2.7e-24	2.28e-18	44.4302	0.117384	0.0828293	-0.0345549	8	110552207	F	I	EBAG9	TSS1500	island	TSS1500-island	chr8:110551736-110552643	rs59326650;rs538909633	45;48
cg07102345	-0.0276485	0.0797635	-14.1782	2.71e-24	2.28e-18	44.43	0.0975602	0.0699118	-0.0276485	9	111696472	F	I	IKBKAP	5'UTR	island	5'UTR-island	chr9:111695774-111696956
cg07744623	-0.0318919	0.0838764	-14.1764	2.73e-24	2.3e-18	44.4225	0.104405	0.0725126	-0.0318919	20	44462345	F	I	SNX21	TSS200	shore	TSS200-shore	chr20:44462383-44463169	rs373639326;rs577511381	0;39
cg02884346	-0.0296899	0.073504	-14.1758	2.73e-24	2.31e-18	44.4196	0.0926147	0.0629248	-0.0296899	4	6271501	R	I	WFS1	TSS200	island	TSS200-island	chr4:6271280-6272182	rs535759422;rs555744606;rs71537683;rs534851620	40;23;20;19
cg11777782	-0.0433312	0.144819	-14.1726	2.77e-24	2.34e-18	44.4059	0.17271	0.129379	-0.0433312	19	18284937	R	I	IFI30	Body	island	Body-island	chr19:18284521-18285023	rs531983625;rs575909363	46;9
cg10040682	-0.0358158	0.104439	-14.1706	2.79e-24	2.36e-18	44.3976	0.127493	0.0916768	-0.0358158	19	58239003	R	I	ZNF671	TSS200	island	TSS200-island	chr19:58238585-58239028	rs572460288;rs544614688	49;9
cg05020775	-0.0394354	0.158495	-14.1702	2.8e-24	2.36e-18	44.3956	0.183879	0.144444	-0.0394354	20	1246934	F	I	SNPH	TSS200	island	TSS200-island	chr20:1246693-1247485	rs371202703	22
cg05504685	-0.0465382	0.217196	-14.169	2.81e-24	2.38e-18	44.3904	0.247152	0.200614	-0.0465382	17	33700513	R	I	SLFN11	5'UTR	island	5'UTR-island	chr17:33700487-33700760	rs66756976;rs530909773;rs545597832	45;22;14
cg22862244	-0.0321562	0.0849958	-14.1687	2.82e-24	2.38e-18	44.3894	0.105694	0.0735379	-0.0321562	19	36266333	R	I	SNX26	TSS200	island	TSS200-island	chr19:36266234-36266622
cg09112760	-0.0401276	0.0995614	-14.1664	2.85e-24	2.4e-18	44.3794	0.125391	0.0852631	-0.0401276	6	29760675	R	I	HCG4	Body	island	Body-island	chr6:29759946-29760903	rs573236288;rs545423096;rs374378520;rs150137997	50;49;18;13
cg17193163	-0.0349755	0.100097	-14.1626	2.89e-24	2.44e-18	44.363	0.12261	0.0876348	-0.0349755	11	66056724	R	I	YIF1A	TSS200	island	TSS200-island	chr11:66056209-66057324
cg20801718	-0.0307171	0.0857626	-14.1622	2.9e-24	2.45e-18	44.3614	0.105534	0.0748174	-0.0307171	1	25255314	R	I	RUNX3	Body	shore	Body-shore	chr1:25255527-25259005	rs556741164	38
cg27513809	-0.0399064	0.0992476	-14.1587	2.94e-24	2.48e-18	44.3461	0.124934	0.085028	-0.0399064	8	101920704	F	I		IGR	opensea	IGR-opensea		rs2102291;rs555624319	20;24
cg12498409	-0.0471855	0.194577	-14.1569	2.96e-24	2.5e-18	44.3383	0.22495	0.177764	-0.0471855	7	40174463	F	I	C7orf10	TSS200	island	TSS200-island	chr7:40173881-40175018	rs545074042	5
cg12195820	-0.0366419	0.109361	-14.1553	2.98e-24	2.52e-18	44.3316	0.132947	0.0963052	-0.0366419	8	42698243	F	I	THAP1	1stExon	island	1stExon-island	chr8:42697869-42698326	rs368815106	34
cg21932384	-0.0345606	0.0984298	-14.1548	2.99e-24	2.53e-18	44.3292	0.120676	0.0861151	-0.0345606	15	32321686	R	I	CHRNA7	TSS1500	shore	TSS1500-shore	chr15:32322164-32323060	rs140203468	41
cg15717853	-0.0397564	0.0926469	-14.1523	3.02e-24	2.55e-18	44.3188	0.118237	0.0784808	-0.0397564	1	182573596	R	I	RGS16	TSS200	island	TSS200-island	chr1:182573375-182573760	rs547969202;rs560059335	44;21
cg09438836	-0.0357985	0.0946965	-14.1503	3.05e-24	2.57e-18	44.3102	0.117739	0.0819407	-0.0357985	17	48046342	R	I	DLX4	TSS1500	island	TSS1500-island	chr17:48045788-48047207	rs8066930;rs117827495	37;29
cg26870803	-0.0357517	0.117693	-14.1491	3.07e-24	2.59e-18	44.3047	0.140706	0.104954	-0.0357517	11	66624853	R	I	PC	Body	island	Body-island	chr11:66623620-66626614
cg15730116	-0.032913	0.0847331	-14.1485	3.07e-24	2.59e-18	44.3025	0.105918	0.0730054	-0.032913	12	76953768	F	I	OSBPL8	TSS200	island	TSS200-island	chr12:76952707-76953830	rs570618189;rs554961294;rs190698150;rs74105525;rs12425055	13;14;43;46;47
cg01402409	-0.0453311	0.306266	-14.1484	3.07e-24	2.6e-18	44.3019	0.335444	0.290113	-0.0453311	4	78978133	R	I	FRAS1	TSS1500	shore	TSS1500-shore	chr4:78978365-78979256	rs561334301;rs530228772	27;17
cg10459717	-0.0530946	0.20664	-14.1483	3.08e-24	2.6e-18	44.3014	0.240816	0.187722	-0.0530946	5	6633577	R	I	NSUN2	TSS1500	island	TSS1500-island	chr5:6632740-6634162	rs540541359;rs553765471	51;41
cg03698702	-0.0391884	0.128933	-14.148	3.08e-24	2.6e-18	44.3003	0.154158	0.114969	-0.0391884	19	36236336	F	I	PSENEN	TSS200	island	TSS200-island	chr19:36235807-36236548	rs140009818;rs544628742;rs564878802	21;27;50
cg22731452	-0.0292459	0.0829972	-14.1475	3.09e-24	2.61e-18	44.2979	0.101822	0.0725762	-0.0292459	14	58766245	R	I	PSMA3-AS1	TSS1500	island	TSS1500-island	chr14:58765173-58766386	rs555037470	23
cg27079446	-0.041288	0.097831	-14.1468	3.1e-24	2.61e-18	44.2948	0.124407	0.0831192	-0.041288	18	3449844	F	I	TGIF1	5'UTR	island	5'UTR-island	chr18:3448006-3452360	rs238133	33
cg21654314	-0.0374191	0.110637	-14.146	3.11e-24	2.62e-18	44.2916	0.134722	0.0973033	-0.0374191	17	78965791	R	I	CHMP6	Body	island	Body-island	chr17:78965416-78966484	rs531055555;rs549254852	43;22
cg27256523	-0.0311236	0.0963462	-14.1459	3.11e-24	2.62e-18	44.2911	0.11638	0.0852562	-0.0311236	13	48877460	R	I	RB1	TSS1500	island	TSS1500-island	chr13:48877459-48878501	rs4151417	44
cg05167392	-0.0404394	0.109408	-14.1454	3.11e-24	2.63e-18	44.2891	0.135438	0.0949982	-0.0404394	10	103874593	F	I	LDB1	1stExon	opensea	1stExon-opensea		rs563886285;rs575832338	12;37
cg23276047	-0.0269812	0.0712879	-14.1448	3.12e-24	2.64e-18	44.2864	0.0886551	0.0616739	-0.0269812	10	114711288	R	I	TCF7L2	Body	shore	Body-shore	chr10:114712115-114712544	rs201733753	22
cg05420668	-0.0351465	0.0899217	-14.1366	3.23e-24	2.73e-18	44.2511	0.112545	0.0773983	-0.0351465	16	28891176	R	I	ATP2A1	Body	island	Body-island	chr16:28890954-28891868
cg08008854	-0.0317355	0.100319	-14.1351	3.25e-24	2.75e-18	44.2447	0.120746	0.0890109	-0.0317355	1	146643751	R	I	PRKAB2	5'UTR	island	5'UTR-island	chr1:146643470-146644501
cg07155478	-0.0565763	0.198213	-14.1344	3.26e-24	2.76e-18	44.2416	0.23463	0.178053	-0.0565763	3	197283151	F	I	BDH1	TSS1500	shore	TSS1500-shore	chr3:197281605-197283128	rs141890120	4
cg17767319	-0.0444201	0.198255	-14.1338	3.27e-24	2.76e-18	44.2387	0.226847	0.182427	-0.0444201	12	121124020	R	I	MLEC	TSS1500	shore	TSS1500-shore	chr12:121124111-121125479	rs557594044	41
cg06653773	-0.0360331	0.107407	-14.1305	3.32e-24	2.8e-18	44.2248	0.130601	0.0945681	-0.0360331	17	41856528	F	I	DUSP3	TSS200	island	TSS200-island	chr17:41856470-41856687	rs553283640	11
cg04534198	-0.0416018	0.114665	-14.1301	3.33e-24	2.81e-18	44.2229	0.141444	0.0998418	-0.0416018	3	130745460	R	I	NEK11	TSS1500	island	TSS1500-island	chr3:130745388-130745840	rs564307373	26
cg26011771	-0.0309899	0.0688285	-14.1297	3.33e-24	2.81e-18	44.2212	0.088776	0.0577861	-0.0309899	1	32671304	R	I	IQCC	1stExon	island	1stExon-island	chr1:32670569-32671885	rs372465027;rs543621660;rs201919712;rs375057557;rs201299782	49;35;30;23;22
cg03990266	-0.027787	0.0811027	-14.1291	3.34e-24	2.82e-18	44.2187	0.0989886	0.0712015	-0.027787	5	78809674	R	I	HOMER1	TSS200	island	TSS200-island	chr5:78809347-78810468	rs561009845	44
cg24666276	-0.0471854	0.175735	-14.1276	3.36e-24	2.84e-18	44.2123	0.206107	0.158921	-0.0471854	8	128748214	F	I	MYC	TSS200	island	TSS200-island	chr8:128747805-128751279	rs556426105;rs548552831	0;42
cg26522244	-0.0283865	0.0688696	-14.1239	3.42e-24	2.88e-18	44.1961	0.0871414	0.0587549	-0.0283865	16	71323122	R	I	FTSJD1	5'UTR	island	5'UTR-island	chr16:71323115-71323514
cg17823076	-0.0427512	0.138625	-14.1222	3.44e-24	2.9e-18	44.1889	0.166143	0.123392	-0.0427512	12	53574937	R	I	ZNF740	5'UTR	island	5'UTR-island	chr12:53574025-53575150	rs534831669	50
cg11149768	-0.0427961	0.135574	-14.1221	3.44e-24	2.91e-18	44.1886	0.163121	0.120325	-0.0427961	20	4129361	R	I	SMOX	TSS200	shore	TSS200-shore	chr20:4129482-4130412	rs546377381;rs557962429;rs551385553;rs540298393	25;16;8;3
cg08924777	-0.0379831	0.099623	-14.1202	3.47e-24	2.93e-18	44.1803	0.124072	0.0860888	-0.0379831	16	48278166	R	I	LONP2	TSS200	island	TSS200-island	chr16:48278058-48278655	rs558481899;rs570497763;rs539418755;rs556167847;rs576102884	47;45;38;33;13
cg13137376	-0.0421388	0.11877	-14.1192	3.48e-24	2.94e-18	44.176	0.145894	0.103755	-0.0421388	6	30712221	R	I	IER3	1stExon	island	1stExon-island	chr6:30710307-30712440	rs201638828;rs545367921	21;11
cg22513729	-0.0321542	0.089236	-14.1189	3.49e-24	2.95e-18	44.1745	0.109933	0.0777788	-0.0321542	9	116102716	F	I	WDR31	TSS200	island	TSS200-island	chr9:116102409-116102717	rs566033365;rs141972027	22;40
cg26817334	-0.0405202	0.137858	-14.1139	3.57e-24	3.01e-18	44.153	0.16394	0.12342	-0.0405202	2	119613580	F	I		IGR	island	IGR-island	chr2:119613031-119615565	rs191608801;rs144906989;rs111935407	41;42;43
cg02239805	-0.0392997	0.114961	-14.1138	3.57e-24	3.01e-18	44.1529	0.140258	0.100958	-0.0392997	7	114562316	F	I	MDFIC	5'UTR	island	5'UTR-island	chr7:114562170-114563193	rs369210354;rs533762388;rs146405038	16;18;42
cg20111187	-0.0451597	0.152876	-14.1138	3.57e-24	3.01e-18	44.1527	0.181944	0.136784	-0.0451597	4	3882339	F	I		IGR	opensea	IGR-opensea		rs192825509	25
cg06542865	-0.0430587	0.248496	-14.1116	3.6e-24	3.04e-18	44.1432	0.276211	0.233153	-0.0430587	20	2733698	F	I	EBF4	Body	shore	Body-shore	chr20:2732746-2733630	rs182100374;rs528347005;rs546435324;rs561534826	9;11;20;32
cg26529833	-0.0372863	0.0998896	-14.1107	3.61e-24	3.05e-18	44.1395	0.12389	0.0866036	-0.0372863	12	49483619	F	I	DHH	3'UTR	island	3'UTR-island	chr12:49483601-49484255	rs148718628;rs188288381	11;12
cg12596782	-0.0324866	0.075293	-14.1092	3.64e-24	3.07e-18	44.1328	0.0962039	0.0637173	-0.0324866	5	96144134	F	I	ERAP1	TSS1500	shore	TSS1500-shore	chr5:96143102-96143885	rs554370549;rs531106541	0;21
cg03605226	-0.0409566	0.13103	-14.1069	3.67e-24	3.1e-18	44.1228	0.157393	0.116437	-0.0409566	16	87637261	R	I	JPH3	Body	island	Body-island	chr16:87636506-87637284
cg07316263	-0.0292743	0.0805777	-14.1063	3.68e-24	3.11e-18	44.1203	0.099421	0.0701466	-0.0292743	16	67193999	R	I	TRADD	TSS200	island	TSS200-island	chr16:67193546-67194039	rs532606041	47
cg04024572	-0.0437936	0.157087	-14.1	3.78e-24	3.2e-18	44.0932	0.185276	0.141482	-0.0437936	11	65657704	F	I	CCDC85B	TSS200	shore	TSS200-shore	chr11:65657874-65658970	rs536475562;rs556322261	25;49
cg06441968	-0.0355213	0.114012	-14.0981	3.82e-24	3.22e-18	44.0849	0.136876	0.101355	-0.0355213	1	40627537	R	I	RLF	Body	island	Body-island	chr1:40626913-40627612
cg14962283	0.0512031	0.909422	14.0954	3.86e-24	3.26e-18	44.0733	0.876464	0.927667	0.0512031	6	31613287	F	II	BAG6	Body	opensea	Body-opensea
cg16780939	-0.0313188	0.106421	-14.0916	3.92e-24	3.31e-18	44.0569	0.12658	0.0952616	-0.0313188	12	56753945	F	I	STAT2	TSS200	island	TSS200-island	chr12:56753861-56754323	rs142834371;rs11575222	48;49
cg00402069	-0.0435214	0.158459	-14.0911	3.93e-24	3.32e-18	44.0546	0.186473	0.142952	-0.0435214	5	89770788	F	I	POLR3G	5'UTR	island	5'UTR-island	chr5:89769625-89770856
cg16627395	-0.0365289	0.10848	-14.0886	3.97e-24	3.36e-18	44.044	0.131993	0.0954644	-0.0365289	3	158288958	R	I	MLF1	5'UTR	island	5'UTR-island	chr3:158288800-158289271	rs554854703	11
cg13497563	-0.0419044	0.104776	-14.0881	3.98e-24	3.36e-18	44.0419	0.131749	0.089845	-0.0419044	6	29760435	F	I	HCG4	Body	island	Body-island	chr6:29759946-29760903	rs575330236;rs530025498;rs61729757;rs566495294	0;13;27;30
cg02534360	-0.0465679	0.136954	-14.0876	3.99e-24	3.37e-18	44.0395	0.166928	0.120361	-0.0465679	17	66507883	R	I	PRKAR1A	TSS1500	island	TSS1500-island	chr17:66507790-66508956	rs557829063	19
cg09481234	-0.0347334	0.119511	-14.0855	4.03e-24	3.4e-18	44.0307	0.141868	0.107134	-0.0347334	17	8013680	R	I	ALOXE3	Body	shore	Body-shore	chr17:8012474-8012846	rs111777470;rs199898759;rs562968496;rs533555282;rs372005041	28;20;17;11;6
cg12394426	-0.0437944	0.149316	-14.0853	4.03e-24	3.41e-18	44.0295	0.177505	0.133711	-0.0437944	11	64009745	F	I	FKBP2	5'UTR	island	5'UTR-island	chr11:64009698-64009999
cg10003909	-0.0464869	0.168352	-14.0821	4.09e-24	3.45e-18	44.016	0.198274	0.151787	-0.0464869	11	67030336	R	I		IGR	shelf	IGR-shelf	chr11:67033675-67034660	rs77293637;rs530601763;rs549096488;rs567339845	47;41;21;9
cg13815390	-0.0463372	0.13521	-14.0801	4.12e-24	3.48e-18	44.0071	0.165036	0.118699	-0.0463372	20	61568896	R	I	DIDO1	5'UTR	island	5'UTR-island	chr20:61568678-61569916	rs534767087;rs552777442;rs574279391	48;27;24
cg21115608	-0.0350527	0.098629	-14.0794	4.14e-24	3.49e-18	44.0041	0.121192	0.0861389	-0.0350527	13	20735860	R	I	GJA3	TSS1500	island	TSS1500-island	chr13:20735043-20736157	rs183323880;rs536510403	43;21
cg24631450	-0.0368126	0.113375	-14.0769	4.18e-24	3.53e-18	43.9933	0.13707	0.100258	-0.0368126	2	234262952	R	I	DGKD	TSS200	opensea	TSS200-opensea		rs115485962	34
cg04045089	-0.04042	0.16843	-14.0765	4.19e-24	3.54e-18	43.9917	0.194448	0.154028	-0.04042	16	21170107	R	I	DNAH3	Body	island	Body-island	chr16:21169810-21170278	rs540571857;rs373976308	45;28
cg21040775	-0.0716989	0.183337	-14.0764	4.19e-24	3.54e-18	43.9913	0.229489	0.15779	-0.0716989	6	10383669	F	I		IGR	island	IGR-island	chr6:10383525-10384114	rs148462096;rs142628038	42;43
cg22922226	-0.0375317	0.114705	-14.0743	4.23e-24	3.57e-18	43.9821	0.138863	0.101331	-0.0375317	14	96505373	R	I	C14orf132	TSS1500	island	TSS1500-island	chr14:96505311-96506402	rs576254145;rs543638233	47;30
cg18018245	-0.0369026	0.1057	-14.0738	4.24e-24	3.58e-18	43.9801	0.129453	0.0925505	-0.0369026	1	167906535	F	I	BRP44	TSS1500	island	TSS1500-island	chr1:167905027-167906801
cg14806103	-0.0260939	0.067954	-14.0709	4.29e-24	3.62e-18	43.9676	0.0847501	0.0586562	-0.0260939	8	121457329	R	I	MTBP	TSS1500	shore	TSS1500-shore	chr8:121457353-121457657	rs142551534	17
cg25757017	-0.0495267	0.189533	-14.0695	4.32e-24	3.64e-18	43.9615	0.221412	0.171885	-0.0495267	12	10306462	F	I		IGR	opensea	IGR-opensea		rs11836012	33
cg04913913	-0.0343377	0.108319	-14.0676	4.35e-24	3.67e-18	43.9532	0.130422	0.096084	-0.0343377	6	31126599	R	I	CCHCR1	TSS1500	shore	TSS1500-shore	chr6:31125894-31126561	rs192930725	3
cg08625590	-0.0492263	0.11373	-14.0673	4.36e-24	3.68e-18	43.952	0.145416	0.0961897	-0.0492263	10	20104948	F	I	PLXDC2	TSS1500	island	TSS1500-island	chr10:20104451-20106105	rs556384085	35
cg26412722	-0.0393849	0.125336	-14.0671	4.36e-24	3.68e-18	43.9511	0.150688	0.111303	-0.0393849	21	27012615	R	I	JAM2	Body	shore	Body-shore	chr21:27011624-27012398	rs549844859	27
cg20015168	-0.0349993	0.0875994	-14.065	4.4e-24	3.71e-18	43.9422	0.110128	0.0751284	-0.0349993	14	57046681	R	I	C14orf101	1stExon	island	1stExon-island	chr14:57046472-57046804	rs570577303;rs534691891	21;18
cg21625563	-0.042666	0.143083	-14.0617	4.46e-24	3.77e-18	43.9276	0.170546	0.12788	-0.042666	22	39152448	R	I	UNC84B	TSS1500	island	TSS1500-island	chr22:39151457-39152476	rs7284966;rs529349475	38;21
cg25179358	-0.0439362	0.167795	-14.0582	4.53e-24	3.83e-18	43.9125	0.196076	0.15214	-0.0439362	12	49741623	R	I	DNAJC22	5'UTR	shore	5'UTR-shore	chr12:49738680-49740841	rs113571265;rs547611556	32;22
cg17809276	-0.0438577	0.156227	-14.0581	4.53e-24	3.83e-18	43.9122	0.184457	0.1406	-0.0438577	1	172501547	F	I	C1orf9	TSS1500	shore	TSS1500-shore	chr1:172501910-172502545	rs559025885;rs147229107;rs73032187;rs375631991;rs148679568	1;5;9;20;50
cg10416622	-0.0251619	0.0659745	-14.055	4.59e-24	3.88e-18	43.8987	0.0821707	0.0570088	-0.0251619	8	99057820	R	I	RPL30	TSS200	island	TSS200-island	chr8:99057537-99057900	rs142660222;rs118025902	40;25
cg17181325	-0.0415243	0.124852	-14.0537	4.62e-24	3.9e-18	43.8932	0.15158	0.110056	-0.0415243	17	1613831	R	I	TLCD2	TSS200	island	TSS200-island	chr17:1613226-1614110	rs571228524;rs537012089	33;14
cg14967814	-0.0357372	0.0932277	-14.0529	4.63e-24	3.91e-18	43.8899	0.116231	0.0804938	-0.0357372	3	179041370	R	I	ZNF639	TSS200	island	TSS200-island	chr3:179040466-179041632	rs533967861;rs56210820	40;18
cg07700962	-0.0360851	0.112143	-14.0516	4.66e-24	3.94e-18	43.8842	0.13537	0.0992848	-0.0360851	1	174968950	R	I	CACYBP	5'UTR	island	5'UTR-island	chr1:174968490-174969624	rs536236832;rs184014500;rs576845016;rs188762152	47;45;15;9
cg05520308	-0.0491137	0.205059	-14.0514	4.66e-24	3.94e-18	43.8835	0.236672	0.187558	-0.0491137	17	77904256	F	I		IGR	island	IGR-island	chr17:77903887-77904397
cg14039343	-0.044288	0.126581	-14.0512	4.67e-24	3.94e-18	43.8825	0.155089	0.110801	-0.044288	6	33267684	R	I	TAPBP	3'UTR	shore	3'UTR-shore	chr6:33266302-33267582	rs1059288;rs190079478	14;13
cg22397944	-0.0384033	0.127929	-14.0507	4.68e-24	3.95e-18	43.8802	0.152649	0.114245	-0.0384033	11	237014	F	I	PSMD13	5'UTR	island	5'UTR-island	chr11:235918-237290	rs529977921;rs12293349;rs560188941;rs532287958	0;16;20;44
cg21019315	-0.0395065	0.0923611	-14.0494	4.7e-24	3.97e-18	43.8749	0.117791	0.0782841	-0.0395065	8	133687545	R	I	LRRC6	Body	shore	Body-shore	chr8:133687573-133687998
cg18968729	-0.0502255	0.14945	-14.0468	4.76e-24	4.02e-18	43.8635	0.181779	0.131553	-0.0502255	1	228870821	R	I	RHOU	TSS200	island	TSS200-island	chr1:228870810-228872297	rs373338705	28
cg20598768	-0.044534	0.157902	-14.0466	4.76e-24	4.02e-18	43.8627	0.186568	0.142034	-0.044534	1	154193039	R	I	C1orf43	1stExon	island	1stExon-island	chr1:154192843-154193852	rs577368300;rs544910425;rs563231443;rs530979752	42;35;31;29
cg11208259	-0.0325646	0.0884231	-14.0445	4.81e-24	4.06e-18	43.8535	0.109384	0.0768196	-0.0325646	10	61122518	F	I	FAM13C	TSS200	island	TSS200-island	chr10:61122306-61122536
cg21904937	-0.0382851	0.0933864	-14.0444	4.81e-24	4.06e-18	43.853	0.11803	0.0797446	-0.0382851	3	24563068	R	I		IGR	island	IGR-island	chr3:24562863-24563576	rs74928881	49
cg21012729	-0.0340142	0.0893417	-14.0432	4.83e-24	4.08e-18	43.848	0.111236	0.0772217	-0.0340142	14	51297401	R	I	NIN	5'UTR	island	5'UTR-island	chr14:51296727-51298477
cg14551323	-0.0348057	0.0957019	-14.0432	4.83e-24	4.08e-18	43.848	0.118106	0.0832999	-0.0348057	8	81490635	R	I		IGR	shore	IGR-shore	chr8:81490977-81491336	rs565633413	51
cg00762468	-0.0443075	0.133642	-14.0431	4.83e-24	4.08e-18	43.8476	0.162162	0.117854	-0.0443075	16	103568	F	I	POLR3K	1stExon	island	1stExon-island	chr16:103424-104190	rs200993647;rs149953038;rs550404473;rs375083401;rs538613887;rs547422102;rs565817267	5;7;10;24;28;39;47
cg20366284	-0.0419168	0.140477	-14.0427	4.84e-24	4.09e-18	43.8457	0.167458	0.125541	-0.0419168	2	136876766	R	I	CXCR4	TSS1500	island	TSS1500-island	chr2:136876711-136877051	rs74348454	43
cg12027761	-0.0497764	0.239578	-14.0389	4.92e-24	4.16e-18	43.8293	0.271618	0.221842	-0.0497764	17	38279750	F	I	MSL1	5'UTR	shore	5'UTR-shore	chr17:38277760-38279504	rs550647725;rs554034989	0;45
cg25703309	-0.0365677	0.112778	-14.0388	4.93e-24	4.16e-18	43.8288	0.136316	0.0997485	-0.0365677	16	8962583	R	I	CARHSP1	TSS1500	island	TSS1500-island	chr16:8962189-8963190
cg24609530	-0.0394066	0.110057	-14.0362	4.98e-24	4.21e-18	43.8178	0.135422	0.0960153	-0.0394066	11	18610297	R	I	UEVLD	TSS200	island	TSS200-island	chr11:18610010-18610463	rs189844410;rs537496233	19;2
cg04965246	-0.0352782	0.10771	-14.0348	5.01e-24	4.23e-18	43.8115	0.130417	0.0951392	-0.0352782	12	110562200	R	I	IFT81	1stExon	island	1stExon-island	chr12:110562095-110562700	rs548957614	2
cg15536165	-0.0457962	0.18202	-14.0335	5.04e-24	4.26e-18	43.8059	0.211498	0.165702	-0.0457962	11	35639492	R	I	FJX1	TSS1500	shore	TSS1500-shore	chr11:35639629-35641485
cg19972591	-0.0298017	0.0726031	-14.0331	5.05e-24	4.26e-18	43.8042	0.0917858	0.0619841	-0.0298017	12	120966863	R	I	COQ5	1stExon	island	1stExon-island	chr12:120966788-120967038	rs528137911;rs139184415;rs199752578;rs201359580	51;28;20;12
cg23812393	-0.0480852	0.139447	-14.0329	5.05e-24	4.27e-18	43.8033	0.170398	0.122313	-0.0480852	1	92949959	F	I	GFI1	5'UTR	island	5'UTR-island	chr1:92945907-92952609	rs536264882	33
cg18857021	-0.0324235	0.0733587	-14.0318	5.08e-24	4.29e-18	43.7985	0.094229	0.0618055	-0.0324235	5	53606705	R	I	ARL15	TSS1500	island	TSS1500-island	chr5:53605932-53606798
cg23097686	-0.0325174	0.0835175	-14.0283	5.15e-24	4.35e-18	43.7836	0.104448	0.0719308	-0.0325174	12	98910128	R	I	TMPO	Body	island	Body-island	chr12:98909052-98910261	rs554898455	29
cg13646470	-0.0419926	0.103228	-14.0236	5.26e-24	4.44e-18	43.7632	0.130258	0.0882656	-0.0419926	14	89291237	R	I	TTC8	Body	island	Body-island	chr14:89290918-89291355	rs201398625;rs145728823	50;45
cg00496805	-0.028242	0.0871924	-14.0188	5.37e-24	4.53e-18	43.7424	0.105371	0.0771292	-0.028242	19	57901154	R	I	ZNF548	TSS200	island	TSS200-island	chr19:57901091-57901517	rs189047970	42
cg00844600	-0.0401992	0.116642	-14.0188	5.37e-24	4.53e-18	43.7423	0.142518	0.102319	-0.0401992	19	52839603	F	I	ZNF610	5'UTR	island	5'UTR-island	chr19:52839444-52839937	rs112450527;rs536468153	8;14
cg03530756	-0.046846	0.210439	-14.0109	5.55e-24	4.69e-18	43.7082	0.240592	0.193746	-0.046846	16	3285262	F	I	ZNF200	5'UTR	island	5'UTR-island	chr16:3284639-3285511	rs537337081	28
cg17037963	-0.0363293	0.128499	-14.0093	5.59e-24	4.72e-18	43.7012	0.151883	0.115554	-0.0363293	12	30949050	F	I		IGR	island	IGR-island	chr12:30948548-30949757	rs149918046;rs564733186	5;16
cg12850793	-0.0368936	0.111537	-14.0085	5.61e-24	4.74e-18	43.698	0.135284	0.0983907	-0.0368936	11	9287054	F	I	DENND5A	TSS200	island	TSS200-island	chr11:9286273-9287091	rs563346198;rs576785716;rs61877916	1;31;41
cg09239144	-0.038754	0.0916629	-13.9995	5.83e-24	4.93e-18	43.6589	0.116608	0.077854	-0.038754	11	123524633	R	I	SCN3B	1stExon	shore	1stExon-shore	chr11:123524733-123525685
cg17495154	-0.0387844	0.0942563	-13.9959	5.92e-24	5e-18	43.6435	0.119221	0.0804366	-0.0387844	1	160040403	F	I	KCNJ10	TSS1500	island	TSS1500-island	chr1:160040128-160040668	rs551082701;rs12081490	12;38
cg04101050	-0.0511468	0.164841	-13.9955	5.94e-24	5.01e-18	43.6414	0.197763	0.146616	-0.0511468	21	40984700	R	I	C21orf88	Body	opensea	Body-opensea		rs558664236	49
cg15534086	-0.0462204	0.20275	-13.9925	6.01e-24	5.08e-18	43.6287	0.232501	0.186281	-0.0462204	14	61120234	F	I		IGR	shelf	IGR-shelf	chr14:61123613-61124613	rs574644357	6
cg10494282	-0.033589	0.117173	-13.992	6.02e-24	5.09e-18	43.6267	0.138794	0.105205	-0.033589	1	44440945	R	I	ATP6V0B	5'UTR	island	5'UTR-island	chr1:44440142-44441256
cg18764438	-0.0319642	0.0779884	-13.9855	6.2e-24	5.23e-18	43.5985	0.0985631	0.0665989	-0.0319642	3	125238508	R	I	SNX4	Body	island	Body-island	chr3:125238496-125239201	rs76226218	48
cg18228683	-0.0220049	0.0588982	-13.9842	6.23e-24	5.26e-18	43.5926	0.0730623	0.0510574	-0.0220049	2	242674560	R	I	D2HGDH	5'UTR	island	5'UTR-island	chr2:242673653-242675106	rs146482048;rs62191976;rs560355552	18;13;5
cg16552437	-0.0412986	0.125736	-13.9838	6.24e-24	5.27e-18	43.5909	0.152319	0.111021	-0.0412986	5	139554476	R	I	C5orf32	TSS200	island	TSS200-island	chr5:139554389-139555457	rs528093975;rs541289920	9;1
cg16629158	-0.0473502	0.161304	-13.9822	6.29e-24	5.31e-18	43.584	0.191782	0.144432	-0.0473502	2	122042988	F	I	TFCP2L1	TSS1500	island	TSS1500-island	chr2:122042066-122043093	rs574432063;rs541483388	5;8
cg12056857	-0.0391821	0.0983316	-13.9805	6.33e-24	5.35e-18	43.5769	0.123552	0.0843701	-0.0391821	12	100593408	R	I	ACTR6	TSS1500	island	TSS1500-island	chr12:100593253-100593814	rs560730414;rs186126331;rs546370799	27;19;12
cg24054649	-0.0459932	0.228859	-13.9791	6.37e-24	5.38e-18	43.5708	0.258463	0.21247	-0.0459932	14	24604912	F	I	PSME1	TSS1500	shore	TSS1500-shore	chr14:24605082-24605760	rs145716277	16
cg27319192	-0.0273887	0.063581	-13.9791	6.37e-24	5.38e-18	43.5705	0.0812105	0.0538218	-0.0273887	12	96883564	F	I		IGR	island	IGR-island	chr12:96883286-96883737	rs555535124	23
cg19571046	-0.0453311	0.131747	-13.9789	6.38e-24	5.38e-18	43.5699	0.160926	0.115595	-0.0453311	19	12175719	R	I	ZNF844	Body	island	Body-island	chr19:12175460-12176057
cg07550921	-0.0364731	0.0960436	-13.9778	6.41e-24	5.41e-18	43.5649	0.119521	0.0830474	-0.0364731	8	122651520	F	I	HAS2	5'UTR	shore	5'UTR-shore	chr8:122651665-122652389
cg24987806	-0.0383416	0.0922561	-13.9749	6.49e-24	5.48e-18	43.5525	0.116936	0.0785942	-0.0383416	2	209130885	R	I	PIKFYVE	TSS200	island	TSS200-island	chr2:209130748-209131065	rs569722660;rs535722075	33;24
cg02307605	-0.0402453	0.127659	-13.9708	6.6e-24	5.58e-18	43.5346	0.153564	0.113319	-0.0402453	13	28364079	F	I		IGR	island	IGR-island	chr13:28363743-28364269
cg03515980	-0.0412614	0.100002	-13.9701	6.62e-24	5.59e-18	43.5315	0.126561	0.0852997	-0.0412614	2	105488847	R	I		IGR	island	IGR-island	chr2:105488368-105489991	rs145345473;rs572908486	30;26
cg10490227	-0.0553038	0.204413	-13.9696	6.64e-24	5.61e-18	43.5295	0.240011	0.184707	-0.0553038	1	40348903	F	I	TRIT1	Body	shore	Body-shore	chr1:40348941-40349288	rs577197635	27
cg02718824	-0.0280916	0.0708565	-13.9683	6.67e-24	5.64e-18	43.524	0.0889385	0.0608468	-0.0280916	12	51442167	R	I	LETMD1	1stExon	island	1stExon-island	chr12:51441598-51442187	rs568004834;rs141650005;rs533783218;rs201975591;rs201124687	21;20;19;17;4
cg10652819	-0.0543923	0.150516	-13.9668	6.72e-24	5.67e-18	43.5175	0.185527	0.131134	-0.0543923	10	20105025	R	I	PLXDC2	TSS1500	island	TSS1500-island	chr10:20104451-20106105	rs556384085;rs13376807;rs13376964	44;6;5
cg22770727	-0.0253778	0.0546602	-13.966	6.74e-24	5.69e-18	43.5137	0.0709953	0.0456175	-0.0253778	20	4573424	F	I		IGR	island	IGR-island	chr20:4573176-4573496	rs188959131	50
cg10530644	-0.0272845	0.0631085	-13.9658	6.75e-24	5.7e-18	43.513	0.0806709	0.0533864	-0.0272845	1	212965113	R	I	NSL1	5'UTR	island	5'UTR-island	chr1:212964866-212965347	rs35464401;rs536304166;rs554367758;rs370513621;rs541215299;rs17856201;rs200591774;rs367616365	48;45;28;27;22;20;16;14
cg01660244	-0.0477868	0.135984	-13.9642	6.79e-24	5.74e-18	43.5063	0.166744	0.118957	-0.0477868	6	46620406	R	I	CYP39A1	5'UTR	shore	5'UTR-shore	chr6:46620541-46621189	rs548111993;rs72868094;rs142311340	22;11;7
cg26061548	-0.0426061	0.125382	-13.9634	6.82e-24	5.76e-18	43.5028	0.152807	0.110201	-0.0426061	3	132441248	R	I	NCRNA00119	Body	shore	Body-shore	chr3:132440713-132441213	rs28460105	2
cg11564392	-0.0353638	0.127622	-13.9595	6.93e-24	5.86e-18	43.4857	0.150385	0.115021	-0.0353638	11	117856881	F	I	IL10RA	TSS1500	island	TSS1500-island	chr11:117856638-117857298	rs554536297;rs574137681	47;49
cg19463247	-0.0355976	0.115684	-13.9581	6.98e-24	5.89e-18	43.4797	0.138598	0.103	-0.0355976	12	6644460	F	I	GAPDH	Body	island	Body-island	chr12:6643261-6644607	rs537878358	6
cg15121240	-0.0270436	0.063796	-13.9576	6.99e-24	5.9e-18	43.4774	0.0812034	0.0541598	-0.0270436	3	119182653	F	I	TMEM39A	TSS200	opensea	TSS200-opensea		rs578004025;rs539139171	35;43
cg11117633	-0.0445202	0.116357	-13.9564	7.03e-24	5.93e-18	43.4721	0.145014	0.100494	-0.0445202	4	87515279	R	I	PTPN13	TSS200	island	TSS200-island	chr4:87515183-87515735	rs554883403	11
cg08937831	-0.0438	0.202203	-13.9557	7.05e-24	5.95e-18	43.4692	0.230396	0.186596	-0.0438	22	47158601	R	I	TBC1D22A	TSS1500	island	TSS1500-island	chr22:47158067-47158980	rs573216056;rs373746195;rs565078395;rs118038913	20;18;11;3
cg08866597	-0.0310234	0.082495	-13.9537	7.11e-24	6e-18	43.4604	0.102464	0.0714406	-0.0310234	13	77901206	F	I	MYCBP2	TSS200	shore	TSS200-shore	chr13:77900504-77901140	rs533994056;rs549073042;rs567499901	15;32;45
cg24370247	-0.0432424	0.108733	-13.9504	7.21e-24	6.09e-18	43.4465	0.136567	0.0933247	-0.0432424	8	21646946	R	I	GFRA2	TSS1500	island	TSS1500-island	chr8:21644908-21647845
cg15063798	-0.0267802	0.072193	-13.9493	7.25e-24	6.12e-18	43.4414	0.0894308	0.0626506	-0.0267802	21	26979963	R	I	MRPL39	TSS200	island	TSS200-island	chr21:26979577-26980252	rs569751688	9
cg00570896	-0.0399493	0.113212	-13.9479	7.29e-24	6.16e-18	43.4354	0.138927	0.0989775	-0.0399493	1	51443449	F	I		IGR	island	IGR-island	chr1:51443311-51444036
cg08187083	-0.0358505	0.0950999	-13.9472	7.31e-24	6.17e-18	43.4326	0.118176	0.0823255	-0.0358505	17	30186506	R	I	C17orf79	TSS200	island	TSS200-island	chr17:30185764-30186580
cg00182534	-0.0333786	0.0698232	-13.9471	7.31e-24	6.18e-18	43.4321	0.0913083	0.0579297	-0.0333786	12	5541234	F	I	NTF3	TSS200	island	TSS200-island	chr12:5541210-5542973	rs186403623	30
cg17667217	-0.0292239	0.0756193	-13.9471	7.31e-24	6.18e-18	43.432	0.0944301	0.0652062	-0.0292239	5	77071570	R	I	TBCA	Body	shore	Body-shore	chr5:77071645-77072303
cg08339719	-0.0308586	0.0733181	-13.9461	7.35e-24	6.2e-18	43.4279	0.0931811	0.0623225	-0.0308586	10	103347733	R	I	POLL	5'UTR	island	5'UTR-island	chr10:103347679-103348215
cg04319464	-0.0416797	0.123572	-13.9459	7.35e-24	6.21e-18	43.4267	0.1504	0.10872	-0.0416797	6	144385609	F	I	PLAGL1	1stExon	island	1stExon-island	chr6:144384894-144385888	rs573789329;rs3734225	7;15
cg14470594	-0.0455895	0.169629	-13.9436	7.43e-24	6.27e-18	43.417	0.198974	0.153385	-0.0455895	3	196014778	R	I	PCYT1A	TSS200	island	TSS200-island	chr3:196014248-196015104	rs554577988	48
cg06972182	-0.0456547	0.148541	-13.9422	7.47e-24	6.31e-18	43.4106	0.177928	0.132273	-0.0456547	14	56047764	F	I	C14orf33	TSS1500	island	TSS1500-island	chr14:56046634-56047986	rs7141976;rs148673846	17;30
cg17738503	-0.0351276	0.103463	-13.9408	7.52e-24	6.35e-18	43.4048	0.126074	0.0909464	-0.0351276	17	49244158	F	I	NME2	5'UTR	island	5'UTR-island	chr17:49243620-49244647	rs200352081;rs199806386;rs570700392	11;15;33
cg04810377	-0.0396973	0.135029	-13.9396	7.55e-24	6.38e-18	43.3997	0.160581	0.120884	-0.0396973	16	11761964	F	I	SNN	TSS1500	island	TSS1500-island	chr16:11761859-11762127	rs542539555	5
cg02744793	-0.0532334	0.205448	-13.9396	7.56e-24	6.38e-18	43.3995	0.239713	0.18648	-0.0532334	10	35378717	R	I	CUL2	5'UTR	shore	5'UTR-shore	chr10:35378834-35379632	rs141222936	18
cg00261688	-0.032723	0.115154	-13.9386	7.59e-24	6.41e-18	43.3954	0.136217	0.103494	-0.032723	2	190305566	F	I	WDR75	TSS1500	shore	TSS1500-shore	chr2:190306157-190306433
cg17105151	-0.0409027	0.122085	-13.9385	7.59e-24	6.41e-18	43.3949	0.148413	0.10751	-0.0409027	1	32666292	F	I	CCDC28B	1stExon	island	1stExon-island	chr1:32666231-32666460	rs531293703;rs549816572	24;39
cg10963192	-0.0504951	0.232507	-13.9362	7.67e-24	6.47e-18	43.3848	0.26501	0.214515	-0.0504951	14	100751514	F	I		IGR	shore	IGR-shore	chr14:100751672-100752339
cg03907077	-0.0498751	0.178239	-13.9359	7.68e-24	6.48e-18	43.3835	0.210343	0.160468	-0.0498751	14	21539025	F	I	NDRG2	1stExon	shore	1stExon-shore	chr14:21538006-21538665	rs546562960	45
cg03237412	-0.0333542	0.0957109	-13.9322	7.8e-24	6.59e-18	43.3674	0.11718	0.083826	-0.0333542	15	44069622	R	I	ELL3	TSS200	island	TSS200-island	chr15:44068586-44069792
cg15201549	-0.0339779	0.0853696	-13.9317	7.82e-24	6.6e-18	43.3655	0.10724	0.0732625	-0.0339779	16	14723996	R	I	PARN	5'UTR	island	5'UTR-island	chr16:14723602-14724048	rs559617389	30
cg18159740	-0.045674	0.190159	-13.9316	7.82e-24	6.6e-18	43.365	0.219558	0.173884	-0.045674	13	30881703	R	I	KATNAL1	TSS200	island	TSS200-island	chr13:30880899-30881939	rs564278654;rs149417687;rs566788482	48;32;8
cg06287951	-0.0422385	0.1807	-13.9308	7.85e-24	6.63e-18	43.3614	0.207888	0.165649	-0.0422385	17	48047336	F	I	DLX4	Body	shore	Body-shore	chr17:48048953-48050616
cg19770541	-0.0389713	0.119931	-13.9304	7.86e-24	6.64e-18	43.3598	0.145016	0.106045	-0.0389713	4	48491968	F	I	ZAR1	TSS1500	shore	TSS1500-shore	chr4:48492117-48493589	rs573819844;rs541037116;rs112405418	2;25;26
cg01981601	-0.0336801	0.0986788	-13.9304	7.86e-24	6.64e-18	43.3597	0.120358	0.0866779	-0.0336801	8	60032607	R	I	TOX	TSS1500	island	TSS1500-island	chr8:60032532-60032746
cg05127153	-0.0376101	0.122438	-13.9303	7.86e-24	6.64e-18	43.3594	0.146647	0.109037	-0.0376101	1	6452942	R	I	ACOT7	Body	island	Body-island	chr1:6452814-6454185	rs189624576	18
cg10582045	-0.0368894	0.118237	-13.9301	7.87e-24	6.65e-18	43.3583	0.141982	0.105092	-0.0368894	15	43477796	R	I	CCNDBP1	1stExon	island	1stExon-island	chr15:43477588-43477816	rs28365865	18
cg10612046	-0.0287852	0.077382	-13.9294	7.9e-24	6.67e-18	43.3552	0.0959104	0.0671252	-0.0287852	4	39640456	R	I	C4orf34	5'UTR	island	5'UTR-island	chr4:39640156-39640923	rs554064931	50
cg17099671	-0.0305284	0.0902987	-13.9291	7.91e-24	6.68e-18	43.354	0.109949	0.0794208	-0.0305284	1	2517236	R	I	C1orf93	TSS1500	shore	TSS1500-shore	chr1:2517397-2518892
cg04838747	-0.0300123	0.0834653	-13.9286	7.92e-24	6.69e-18	43.3518	0.102784	0.0727712	-0.0300123	1	92950450	R	I	GFI1	5'UTR	island	5'UTR-island	chr1:92945907-92952609	rs61779244	48
cg17378691	-0.0329538	0.0905758	-13.9197	8.23e-24	6.95e-18	43.3132	0.111787	0.0788336	-0.0329538	6	32820942	F	I	PSMB9	TSS1500	island	TSS1500-island	chr6:32820849-32822370	rs56016563;rs78410191;rs144830209;rs55702652	7;34;35;49
cg01457413	-0.0541657	0.259754	-13.9165	8.35e-24	7.05e-18	43.2994	0.29462	0.240454	-0.0541657	19	9879603	R	I	ZNF846	TSS200	island	TSS200-island	chr19:9879152-9879736	rs2336090;rs180712512;rs114578493	21;19;13
cg18564448	-0.0267149	0.0678633	-13.9148	8.41e-24	7.1e-18	43.2922	0.0850591	0.0583442	-0.0267149	14	77564276	F	I	KIAA1737	TSS1500	island	TSS1500-island	chr14:77563965-77564697	rs570064976;rs534425846;rs143964323	5;39;49
cg23209537	-0.051801	0.274533	-13.9133	8.47e-24	7.15e-18	43.2854	0.307876	0.256075	-0.051801	7	5463409	R	I	TNRC18	TSS1500	island	TSS1500-island	chr7:5458503-5469256	rs181252775	35
cg14853922	-0.0236285	0.0507212	-13.9127	8.49e-24	7.17e-18	43.2829	0.0659304	0.0423019	-0.0236285	1	179051253	R	I	TOR3A	1stExon	island	1stExon-island	chr1:179051075-179051948	rs535429860	16
cg05377161	-0.0441066	0.149446	-13.9125	8.5e-24	7.17e-18	43.2819	0.177837	0.13373	-0.0441066	11	75294346	R	I		IGR	island	IGR-island	chr11:75294067-75294815	rs1793395;rs187142375;rs531869080	15;7;1
cg10265472	-0.0321336	0.0950593	-13.9081	8.66e-24	7.31e-18	43.2632	0.115743	0.0836094	-0.0321336	16	20753215	F	I	THUMPD1	TSS200	island	TSS200-island	chr16:20752646-20753280	rs141591505;rs571224585	0;30
cg04513185	-0.0391314	0.123571	-13.9075	8.68e-24	7.33e-18	43.2606	0.148759	0.109627	-0.0391314	2	136876652	R	I	CXCR4	TSS1500	shore	TSS1500-shore	chr2:136876711-136877051
cg06758670	-0.0461788	0.145421	-13.9048	8.78e-24	7.42e-18	43.2485	0.175146	0.128967	-0.0461788	16	10276383	F	I	GRIN2A	TSS1500	island	TSS1500-island	chr16:10273943-10277424
cg16141325	-0.0452513	0.138818	-13.9041	8.81e-24	7.44e-18	43.2457	0.167945	0.122694	-0.0452513	8	90914397	R	I	OSGIN2	5'UTR	island	5'UTR-island	chr8:90914197-90915340	rs114975927	8
cg11733294	-0.0446954	0.126684	-13.9021	8.88e-24	7.5e-18	43.2371	0.155453	0.110758	-0.0446954	11	118123053	R	I	MPZL3	TSS200	opensea	TSS200-opensea		rs544422914;rs564571949	38;15
cg03590216	-0.0277735	0.0697184	-13.9012	8.92e-24	7.53e-18	43.2331	0.0875956	0.0598221	-0.0277735	20	5931285	F	I	MCM8	TSS200	island	TSS200-island	chr20:5930962-5931623	rs187144719;rs150650433	4;46
cg02213260	-0.0509732	0.162838	-13.9004	8.95e-24	7.56e-18	43.2295	0.195648	0.144675	-0.0509732	14	23834995	F	I	EFS	TSS200	island	TSS200-island	chr14:23834435-23835947
cg11896821	-0.0444576	0.152608	-13.8988	9.01e-24	7.61e-18	43.2224	0.181224	0.136767	-0.0444576	3	155462974	R	I		IGR	shore	IGR-shore	chr3:155461917-155462561
cg08844988	-0.0432347	0.10789	-13.8973	9.07e-24	7.66e-18	43.216	0.135719	0.0924846	-0.0432347	16	24741147	F	I	TNRC6A	1stExon	island	1stExon-island	chr16:24740666-24741802	rs548250426	7
cg00504134	-0.0308215	0.0680453	-13.8967	9.09e-24	7.68e-18	43.2137	0.0878845	0.057063	-0.0308215	3	152552530	R	I	P2RY1	TSS1500	shore	TSS1500-shore	chr3:152552602-152553712	rs114394060;rs7624866;rs112887671;rs79596928;rs567057639	32;20;18;13;8
cg19628164	-0.0365874	0.108977	-13.8961	9.12e-24	7.7e-18	43.2109	0.132527	0.0959397	-0.0365874	3	143689916	R	I	C3orf58	TSS1500	island	TSS1500-island	chr3:143689733-143692279	rs142784359	11
cg13484608	-0.0260895	0.0755047	-13.8923	9.27e-24	7.83e-18	43.1946	0.0922979	0.0662084	-0.0260895	17	21191452	R	I	MAP2K3	Body	shelf	Body-shelf	chr17:21187552-21188443	rs542638973;rs561191238	40;18
cg20090957	-0.0729605	0.218186	-13.891	9.32e-24	7.87e-18	43.1887	0.265149	0.192189	-0.0729605	12	112279883	R	I	MAPKAPK5	TSS1500	island	TSS1500-island	chr12:112279692-112280714	rs535039791;rs553298425;rs11066043	49;12;10
cg06635552	-0.0256197	0.0583994	-13.8903	9.35e-24	7.89e-18	43.186	0.0748903	0.0492706	-0.0256197	4	104119320	R	I	CENPE	Body	island	Body-island	chr4:104119319-104119663	rs112161799	45
cg19330592	-0.046755	0.280873	-13.8879	9.45e-24	7.98e-18	43.1755	0.310968	0.264213	-0.046755	14	91580380	R	I	C14orf159	1stExon	opensea	1stExon-opensea		rs528163679	2
cg14294200	-0.0466338	0.158762	-13.8874	9.47e-24	7.99e-18	43.1733	0.188779	0.142146	-0.0466338	18	45663756	R	I	ZBTB7C	TSS200	shore	TSS200-shore	chr18:45662314-45663520	rs533985356;rs547487094;rs567380270	36;27;25
cg08802696	-0.045976	0.123334	-13.8838	9.62e-24	8.12e-18	43.1575	0.152928	0.106952	-0.045976	7	44240534	F	I	YKT6	TSS200	island	TSS200-island	chr7:44240418-44240729	rs532404895;rs35832856	18;29
cg08261032	-0.0386761	0.0887114	-13.8834	9.63e-24	8.13e-18	43.1558	0.113606	0.0749303	-0.0386761	1	23886002	F	I	ID3	1stExon	island	1stExon-island	chr1:23885682-23886212	rs531034988;rs181251708	3;35
cg18049142	-0.0282045	0.0687591	-13.8833	9.64e-24	8.14e-18	43.1556	0.0869137	0.0587092	-0.0282045	17	73043160	R	I	ATP5H	TSS200	island	TSS200-island	chr17:73042577-73043316
cg25782445	-0.0461863	0.215175	-13.8822	9.68e-24	8.18e-18	43.1505	0.244904	0.198718	-0.0461863	7	99006594	R	I	BUD31	TSS200	island	TSS200-island	chr7:99005784-99006859	rs73397435;rs552019567;rs528847539;rs183627992;rs142526691;rs568006715	43;37;18;9;2;1
cg02847760	-0.0381723	0.11328	-13.8809	9.74e-24	8.22e-18	43.1448	0.137851	0.0996787	-0.0381723	15	40453199	R	I	BUB1B	TSS200	island	TSS200-island	chr15:40453005-40453685	rs497215;rs28526743;rs372272350	47;46;7
cg12429444	-0.0266485	0.0713526	-13.8776	9.88e-24	8.34e-18	43.1307	0.0885057	0.0618572	-0.0266485	1	20988133	R	I	DDOST	TSS200	island	TSS200-island	chr1:20987516-20988238	rs3753831;rs564698935;rs577108911	40;29;16
cg07763516	-0.0437843	0.153647	-13.8775	9.88e-24	8.35e-18	43.1302	0.18183	0.138045	-0.0437843	16	71496321	R	I	ZNF23	TSS1500	shore	TSS1500-shore	chr16:71495773-71496260	rs372317109;rs527689891	18;2
cg26103560	-0.0272143	0.0729166	-13.8764	9.93e-24	8.38e-18	43.1255	0.0904338	0.0632195	-0.0272143	3	57583429	R	I	ARF4	TSS1500	island	TSS1500-island	chr3:57583020-57583611	rs567527488;rs536258109;rs112103786	48;37;8
cg06468809	-0.0484025	0.205844	-13.8704	1.02e-23	8.61e-18	43.0993	0.236999	0.188597	-0.0484025	16	4378402	R	I		IGR	shore	IGR-shore	chr16:4377508-4378162	rs578113968	45
cg27590859	-0.0394586	0.117365	-13.8679	1.03e-23	8.7e-18	43.0885	0.142763	0.103305	-0.0394586	20	54967608	R	I	AURKA	TSS1500	island	TSS1500-island	chr20:54967036-54968001	rs2236207	45
cg05130304	-0.0431885	0.103871	-13.8674	1.03e-23	8.72e-18	43.0865	0.13167	0.0884819	-0.0431885	3	44379503	F	I	C3orf23	TSS1500	shore	TSS1500-shore	chr3:44379532-44380310
cg17838705	-0.0450061	0.153097	-13.8654	1.04e-23	8.79e-18	43.0776	0.182066	0.13706	-0.0450061	1	112298602	R	I	DDX20	1stExon	island	1stExon-island	chr1:112298041-112298992	rs572170693;rs541174569;rs147141523;rs197392;rs115027355;rs140608681;rs562851417	43;37;23;22;13;8;4
cg08715791	-0.0302653	0.0731619	-13.8652	1.04e-23	8.8e-18	43.077	0.092643	0.0623777	-0.0302653	11	66189297	F	I	NPAS4	Body	island	Body-island	chr11:66188130-66189397	rs527490324;rs547077798;rs567067815	20;26;36
cg21224977	-0.051635	0.205086	-13.8645	1.05e-23	8.83e-18	43.0737	0.238323	0.186688	-0.051635	9	135037343	R	I	NTNG2	1stExon	island	1stExon-island	chr9:135036713-135038933	rs549743757	21
cg02843503	-0.0493426	0.19913	-13.8625	1.05e-23	8.91e-18	43.065	0.230891	0.181549	-0.0493426	7	6865989	F	I	C7orf28B	TSS200	island	TSS200-island	chr7:6865701-6866094	rs559498543	0
cg08396704	-0.0270831	0.0713179	-13.8569	1.08e-23	9.13e-18	43.0405	0.0887507	0.0616676	-0.0270831	7	135243380	F	I	NUP205	Body	opensea	Body-opensea		rs561877592;rs530679745	11;47
cg24038058	-0.0516436	0.142868	-13.8568	1.08e-23	9.13e-18	43.0404	0.17611	0.124466	-0.0516436	6	1611745	F	I	FOXC1	1stExon	island	1stExon-island	chr6:1604606-1615866	rs569734753;rs535065221	0;44
cg00050247	-0.0319441	0.0712737	-13.8537	1.1e-23	9.25e-18	43.0269	0.0918355	0.0598914	-0.0319441	6	33216585	F	I		IGR	island	IGR-island	chr6:33216103-33217463
cg22256604	-0.0285545	0.068648	-13.8531	1.1e-23	9.27e-18	43.0242	0.0870279	0.0584734	-0.0285545	17	37793295	R	I	STARD3	TSS200	island	TSS200-island	chr17:37793265-37793722	rs75714877;rs186923813	32;31
cg24381933	-0.0285792	0.0777403	-13.8525	1.1e-23	9.3e-18	43.0216	0.0961361	0.0675569	-0.0285792	10	103348238	R	I	POLL	TSS1500	shore	TSS1500-shore	chr10:103347679-103348215	rs200103612	44
cg13881199	-0.0502337	0.205662	-13.8516	1.11e-23	9.34e-18	43.0177	0.237996	0.187763	-0.0502337	1	231298177	F	I	TRIM67	TSS1500	island	TSS1500-island	chr1:231297812-231299777	rs533018657;rs546297097	19;21
cg10145436	-0.0521936	0.17699	-13.8506	1.11e-23	9.38e-18	43.0133	0.210586	0.158392	-0.0521936	10	94833054	F	I	CYP26A1	TSS1500	shore	TSS1500-shore	chr10:94833272-94835256	rs578010792	25
cg10693065	-0.0443928	0.1418	-13.85	1.11e-23	9.4e-18	43.0106	0.170374	0.125982	-0.0443928	11	8008448	R	I	EIF3F	TSS1500	shore	TSS1500-shore	chr11:8009047-8009251
cg23176270	-0.0331526	0.0765703	-13.8498	1.11e-23	9.41e-18	43.0098	0.0979099	0.0647573	-0.0331526	14	23476067	R	I	C14orf93	5'UTR	island	5'UTR-island	chr14:23475922-23476427	rs3751498;rs562560455;rs555847059;rs572451921	43;39;11;8
cg01567634	-0.0475062	0.162928	-13.849	1.12e-23	9.44e-18	43.0063	0.193506	0.146	-0.0475062	1	114696671	F	I	SYT6	TSS200	island	TSS200-island	chr1:114695136-114696672	rs554032137;rs184676602;rs561146731	46;49;51
cg05224190	-0.0364669	0.0942139	-13.8459	1.13e-23	9.57e-18	42.9929	0.117687	0.08122	-0.0364669	7	139168523	F	I	KLRG2	TSS200	island	TSS200-island	chr7:139167480-139168712	rs369534482;rs532648395;rs145523352;rs80317718;rs111803252;rs376722064	9;23;36;37;37;41
cg06671069	-0.0281696	0.0800347	-13.8451	1.14e-23	9.6e-18	42.9896	0.0981669	0.0699973	-0.0281696	10	91174283	F	I	IFIT5	TSS200	shore	TSS200-shore	chr10:91174405-91175166	rs375085576;rs61855170	12;37
cg18553762	-0.0305619	0.0870231	-13.8436	1.14e-23	9.67e-18	42.9828	0.106695	0.0761332	-0.0305619	2	234763269	F	I	HJURP	TSS200	island	TSS200-island	chr2:234762496-234763579	rs558644362;rs568933695	33;34
cg22331106	-0.0344652	0.0886376	-13.843	1.15e-23	9.69e-18	42.9802	0.110822	0.0763568	-0.0344652	13	45563688	F	I	KIAA1704	5'UTR	island	5'UTR-island	chr13:45563288-45564002	rs556036149;rs146353579;rs544453157;rs563018974;rs575027716;rs117400731	1;15;19;21;36;44
cg19452853	-0.031781	0.111964	-13.8429	1.15e-23	9.69e-18	42.98	0.132421	0.10064	-0.031781	22	24552846	F	I	CABIN1	Body	shore	Body-shore	chr22:24551813-24552696	rs879756	26
cg20874811	-0.0393047	0.141129	-13.8428	1.15e-23	9.7e-18	42.9793	0.166429	0.127124	-0.0393047	17	54991629	F	I	TRIM25	TSS1500	island	TSS1500-island	chr17:54990832-54991771	rs547413452;rs189974	33;37
cg10557515	-0.0265955	0.0779389	-13.8417	1.15e-23	9.74e-18	42.9747	0.0950579	0.0684624	-0.0265955	17	45000596	R	I	GOSR2	Body	island	Body-island	chr17:45000214-45000698	rs183199;rs12944167;rs573306680	51;33;3
cg03533123	-0.02753	0.0629919	-13.8404	1.16e-23	9.8e-18	42.969	0.0807124	0.0531824	-0.02753	14	55368924	F	I	GCH1	Body	island	Body-island	chr14:55368547-55369913	rs534139027	39
cg23529699	-0.0450244	0.130561	-13.8398	1.16e-23	9.82e-18	42.9664	0.159542	0.114518	-0.0450244	12	83079969	R	I	TMTC2	TSS1500	shore	TSS1500-shore	chr12:83080662-83081646
cg27137280	-0.0505182	0.202403	-13.8376	1.17e-23	9.92e-18	42.9571	0.234921	0.184402	-0.0505182	6	31634141	F	I	BAT4	TSS1500	shore	TSS1500-shore	chr6:31632815-31634093	rs188971209	46
cg19374457	-0.0270442	0.0669778	-13.8371	1.18e-23	9.94e-18	42.9548	0.0843856	0.0573414	-0.0270442	1	44412380	R	I	IPO13	TSS200	island	TSS200-island	chr1:44412073-44412804
cg02529627	-0.0350561	0.114972	-13.835	1.19e-23	1e-17	42.9454	0.137536	0.10248	-0.0350561	17	1618713	F	I	C17orf91	Body	shore	Body-shore	chr17:1619204-1620062	rs547431271;rs570544853;rs538330349	18;25;33
cg03774484	-0.0284556	0.0661549	-13.8347	1.19e-23	1e-17	42.9444	0.0844712	0.0560156	-0.0284556	12	7079822	R	I	PHB2	1stExon	island	1stExon-island	chr12:7079500-7080129
cg11255154	-0.0366919	0.109134	-13.8272	1.23e-23	1.04e-17	42.9118	0.132751	0.0960595	-0.0366919	2	191879104	F	I	STAT1	TSS200	island	TSS200-island	chr2:191878608-191879253	rs36234022	35
cg05134026	-0.0384705	0.119769	-13.8269	1.23e-23	1.04e-17	42.9103	0.144531	0.106061	-0.0384705	14	20774101	R	I	TTC5	5'UTR	opensea	5'UTR-opensea		rs34675160;rs545002295;rs150322535;rs556970179;rs138814507	48;24;10;2;1
cg00377757	-0.0297044	0.0882765	-13.8249	1.24e-23	1.05e-17	42.9017	0.107397	0.0776922	-0.0297044	17	76921538	R	I	TIMP2	TSS200	island	TSS200-island	chr17:76920684-76921961	rs542453668	43
cg03485028	-0.0288335	0.076252	-13.8235	1.25e-23	1.05e-17	42.8958	0.0948115	0.065978	-0.0288335	17	30228906	R	I	UTP6	TSS200	island	TSS200-island	chr17:30228604-30228962	rs576212565;rs2074102;rs555673151	28;24;7
cg13077517	-0.047551	0.135499	-13.8216	1.26e-23	1.06e-17	42.8873	0.166107	0.118556	-0.047551	20	2082435	R	I	STK35	TSS200	island	TSS200-island	chr20:2082284-2084070
cg22629907	-0.0425562	0.157081	-13.8179	1.28e-23	1.08e-17	42.8712	0.184474	0.141918	-0.0425562	2	69871140	F	I	AAK1	TSS200	island	TSS200-island	chr2:69869986-69871716
cg05888201	-0.0383431	0.0901616	-13.8169	1.28e-23	1.08e-17	42.8669	0.114842	0.0764991	-0.0383431	5	74348621	R	I	LINC01336	TSS200	island	TSS200-island	chr5:74348241-74349681	rs573640049	12
cg25485991	-0.0313225	0.0922504	-13.8167	1.29e-23	1.09e-17	42.866	0.112412	0.0810895	-0.0313225	17	8066461	F	I	VAMP2	TSS200	island	TSS200-island	chr17:8065909-8066494
cg10105971	-0.0414429	0.126034	-13.8163	1.29e-23	1.09e-17	42.8644	0.15271	0.111267	-0.0414429	6	134638867	R	I	SGK1	1stExon	island	1stExon-island	chr6:134638797-134639021	rs541697774	19
cg07076358	-0.0553195	0.168587	-13.8141	1.3e-23	1.1e-17	42.8546	0.204195	0.148876	-0.0553195	16	80966491	F	I		IGR	shore	IGR-shore	chr16:80965952-80966478	rs562949907	45
cg12006425	-0.0465263	0.143232	-13.8119	1.31e-23	1.11e-17	42.8452	0.17318	0.126654	-0.0465263	10	81892446	R	I	PLAC9	5'UTR	island	5'UTR-island	chr10:81892222-81892640
cg20151668	-0.0456032	0.119534	-13.8106	1.32e-23	1.12e-17	42.8394	0.148888	0.103284	-0.0456032	10	27150052	F	I	ABI1	TSS200	island	TSS200-island	chr10:27149166-27150229	rs192742282;rs1409128	35;41
cg21129641	-0.0392727	0.111375	-13.807	1.34e-23	1.13e-17	42.8237	0.136654	0.0973813	-0.0392727	2	24232750	F	I	MFSD2B	TSS1500	island	TSS1500-island	chr2:24232680-24233260	rs113768802;rs139823867;rs578114510	22;23;27
cg15869463	-0.0547942	0.26155	-13.8069	1.34e-23	1.13e-17	42.8235	0.29682	0.242026	-0.0547942	17	62777690	R	I	LOC146880	Body	island	Body-island	chr17:62774366-62777797	rs114331438	49
cg27249304	-0.0418312	0.127753	-13.8068	1.34e-23	1.13e-17	42.823	0.154679	0.112848	-0.0418312	10	71906591	F	I	TYSND1	TSS200	island	TSS200-island	chr10:71905215-71906675	rs541340145;rs112196898	16;28
cg00767644	-0.0393993	0.112561	-13.8062	1.35e-23	1.14e-17	42.8204	0.137921	0.0985217	-0.0393993	1	174968745	R	I	CACYBP	1stExon	island	1stExon-island	chr1:174968490-174969624
cg02339752	-0.052044	0.21243	-13.806	1.35e-23	1.14e-17	42.8196	0.24593	0.193886	-0.052044	16	86549705	F	I		IGR	island	IGR-island	chr16:86549069-86550512	rs146317442;rs528517682;rs575789247	1;31;49
cg24258806	-0.0275251	0.0670775	-13.8006	1.38e-23	1.16e-17	42.7959	0.0847948	0.0572697	-0.0275251	11	14380041	R	I	RRAS2	Body	island	Body-island	chr11:14379808-14380737
cg10246531	-0.043627	0.157898	-13.7979	1.39e-23	1.18e-17	42.7844	0.185979	0.142352	-0.043627	16	88717628	F	I	CYBA	TSS200	shore	TSS200-shore	chr16:88716989-88717606	rs552515918;rs564337282;rs538298704	36;44;45
cg11601666	-0.0317415	0.0951889	-13.7971	1.4e-23	1.18e-17	42.7806	0.11562	0.0838787	-0.0317415	17	8286754	R	I	RPL26	TSS200	island	TSS200-island	chr17:8286376-8287336	rs570496658;rs370916608;rs552953734;rs574752379;rs542551520	49;48;30;20;13
cg05141147	-0.0372236	0.0906254	-13.7927	1.43e-23	1.2e-17	42.7618	0.114585	0.0773618	-0.0372236	12	113903386	R	I	LHX5	Body	island	Body-island	chr12:113900750-113906442	rs191814272;rs562602260	33;11
cg20000718	-0.0418751	0.159272	-13.7927	1.43e-23	1.21e-17	42.7615	0.186226	0.144351	-0.0418751	4	41869433	F	I		IGR	island	IGR-island	chr4:41869174-41869459
cg21668988	-0.0288818	0.0817007	-13.7918	1.43e-23	1.21e-17	42.7577	0.100291	0.0714095	-0.0288818	14	64970665	F	I	ZBTB1	TSS1500	island	TSS1500-island	chr14:64969967-64972180	rs575530514;rs543888083;rs563781143	7;8;11
cg16152424	-0.0361524	0.0924345	-13.7911	1.44e-23	1.21e-17	42.7546	0.115705	0.0795526	-0.0361524	4	78978848	R	I	FRAS1	5'UTR	island	5'UTR-island	chr4:78978365-78979256
cg18548362	-0.038436	0.147336	-13.791	1.44e-23	1.21e-17	42.7542	0.172076	0.13364	-0.038436	4	1857197	F	I	LETM1	Body	island	Body-island	chr4:1857065-1858887
cg26540054	-0.0368573	0.114383	-13.7877	1.46e-23	1.23e-17	42.7398	0.138107	0.10125	-0.0368573	6	17600348	R	I	FAM8A1	TSS200	shore	TSS200-shore	chr6:17600382-17601397	rs80204803	2
cg25260683	-0.046623	0.132207	-13.7795	1.51e-23	1.28e-17	42.7042	0.162218	0.115595	-0.046623	18	56887030	F	I	GRP	TSS1500	shore	TSS1500-shore	chr18:56887091-56887665	rs533778985;rs558205626;rs373782767	28;30;32
cg03637614	-0.0403584	0.09585	-13.7789	1.52e-23	1.28e-17	42.7015	0.121828	0.0814694	-0.0403584	7	129691233	F	I	ZC3HC1	TSS200	island	TSS200-island	chr7:129690960-129691326	rs199541050;rs200083472;rs546388739	0;17;34
cg01900965	-0.0459353	0.205631	-13.7787	1.52e-23	1.28e-17	42.7006	0.235199	0.189263	-0.0459353	4	2471727	R	I	RNF4	5'UTR	island	5'UTR-island	chr4:2470219-2471728	rs541465785	49
cg24015817	-0.05091	0.230941	-13.7773	1.53e-23	1.29e-17	42.6948	0.26371	0.2128	-0.05091	6	96025855	F	I	MANEA	5'UTR	island	5'UTR-island	chr6:96025241-96026042	rs531695429;rs551468109;rs571642388	22;28;51
cg11734862	-0.0273558	0.076689	-13.7772	1.53e-23	1.29e-17	42.6942	0.0942973	0.0669416	-0.0273558	6	26538671	R	I	HMGN4	5'UTR	island	5'UTR-island	chr6:26538496-26539015
cg04193218	-0.0376571	0.101296	-13.7759	1.53e-23	1.3e-17	42.6884	0.125535	0.0878783	-0.0376571	4	20701691	R	I	PACRGL	TSS1500	shore	TSS1500-shore	chr4:20701817-20702336	rs28638204;rs575275292	46;22
cg07063032	-0.0328349	0.0959064	-13.7745	1.54e-23	1.3e-17	42.6825	0.117041	0.0842066	-0.0328349	18	3450262	F	I	TGIF1	5'UTR	island	5'UTR-island	chr18:3448006-3452360	rs568572687;rs543055538	1;12
cg23075983	-0.0349324	0.0950585	-13.7743	1.55e-23	1.31e-17	42.6815	0.117544	0.0826113	-0.0349324	1	59281540	R	I		IGR	shore	IGR-shore	chr1:59281889-59282235	rs568856793;rs537396718	33;32
cg04509759	-0.0352239	0.109217	-13.773	1.55e-23	1.31e-17	42.6757	0.13189	0.0966663	-0.0352239	15	43212715	R	I	TTBK2	1stExon	island	1stExon-island	chr15:43212416-43213601
cg27277367	-0.0250332	0.057664	-13.7719	1.56e-23	1.32e-17	42.6712	0.0737773	0.0487441	-0.0250332	15	100106179	R	I	MEF2A	5'UTR	island	5'UTR-island	chr15:100105368-100107065	rs569618689;rs536610616;rs552323731	39;26;1
cg07723114	-0.0333584	0.116827	-13.7713	1.57e-23	1.32e-17	42.6687	0.138299	0.104941	-0.0333584	6	31864706	R	I	EHMT2	Body	shore	Body-shore	chr6:31864897-31865419	rs201468672;rs2844456;rs111309115;rs186541170;rs568631392	41;34;31;28;16
cg12020362	-0.0284302	0.0701971	-13.7705	1.57e-23	1.33e-17	42.6651	0.0884971	0.0600668	-0.0284302	12	51420198	F	I	SLC11A2	1stExon	island	1stExon-island	chr12:51419640-51420347
cg04130185	-0.0458265	0.134345	-13.7687	1.58e-23	1.34e-17	42.657	0.163843	0.118016	-0.0458265	10	102988251	F	I	LBX1	1stExon	island	1stExon-island	chr10:102984182-102990063	rs554998242;rs181600364	48;49
cg19309056	-0.0567659	0.206308	-13.7656	1.6e-23	1.36e-17	42.6438	0.242847	0.186081	-0.0567659	12	75603410	R	I	KCNC2	5'UTR	shore	5'UTR-shore	chr12:75602991-75603344	rs535738046	46
cg25856120	-0.0427385	0.141371	-13.7624	1.63e-23	1.37e-17	42.6298	0.168881	0.126143	-0.0427385	17	46970223	R	I	ATP5G1	1stExon	shore	1stExon-shore	chr17:46969695-46970125	rs66985080;rs570151987;rs367927302;rs552543003;rs571409703	50;29;14;10;4
cg07099588	-0.052493	0.225732	-13.762	1.63e-23	1.38e-17	42.6282	0.25952	0.207027	-0.052493	3	126006495	F	I		IGR	shore	IGR-shore	chr3:126006743-126006957	rs562073458;rs7612364;rs146885743	13;23;27
cg08486397	-0.0416324	0.163737	-13.7571	1.67e-23	1.41e-17	42.6064	0.190535	0.148902	-0.0416324	11	3186792	R	I	OSBPL5	TSS1500	shore	TSS1500-shore	chr11:3186131-3186768	rs560753047	20
cg24084504	-0.0295631	0.0812824	-13.7545	1.68e-23	1.42e-17	42.5952	0.100312	0.0707484	-0.0295631	4	42399699	R	I	SHISA3	TSS200	island	TSS200-island	chr4:42399152-42400802	rs563945855	21
cg17906269	-0.0334809	0.0846622	-13.7515	1.71e-23	1.44e-17	42.5824	0.106213	0.0727322	-0.0334809	1	149871404	R	I	BOLA1	5'UTR	island	5'UTR-island	chr1:149871079-149871946	rs141511794	19
cg04336164	-0.0308419	0.0779164	-13.7509	1.71e-23	1.44e-17	42.5796	0.0977687	0.0669268	-0.0308419	2	68478630	R	I	PPP3R1	Body	shore	Body-shore	chr2:68479061-68480040	rs539555691	7
cg10249489	-0.0299092	0.0893369	-13.7506	1.71e-23	1.45e-17	42.5783	0.108589	0.0786796	-0.0299092	3	110790945	F	I	PVRL3	1stExon	island	1stExon-island	chr3:110790149-110791401	rs577495163	32
cg10821925	-0.0315721	0.0808566	-13.7458	1.75e-23	1.48e-17	42.5575	0.101179	0.0696068	-0.0315721	12	29533733	R	I	ERGIC2	5'UTR	island	5'UTR-island	chr12:29533446-29533916
cg18047607	-0.0410805	0.175931	-13.743	1.77e-23	1.5e-17	42.545	0.202374	0.161293	-0.0410805	2	15701435	F	I	NBAS	5'UTR	island	5'UTR-island	chr2:15701139-15701517	rs531325297;rs372060208;rs569380337	6;15;33
cg18683143	-0.0467116	0.0984361	-13.741	1.79e-23	1.51e-17	42.5366	0.128503	0.0817917	-0.0467116	3	184429764	R	I	MAGEF1	1stExon	island	1stExon-island	chr3:184429366-184429907	rs12011;rs576400939;rs557801896;rs564993457	48;44;26;16
cg13460944	-0.026615	0.0700766	-13.7386	1.81e-23	1.52e-17	42.5258	0.0872081	0.0605931	-0.026615	1	51443441	F	I		IGR	island	IGR-island	chr1:51443311-51444036	rs1341982;rs111745215	0;6
cg09300623	-0.0367867	0.0967584	-13.7384	1.81e-23	1.53e-17	42.5253	0.120437	0.0836505	-0.0367867	17	72890018	R	I	FADS6	TSS200	island	TSS200-island	chr17:72889349-72890060
cg04672769	-0.0307774	0.0865586	-13.7377	1.81e-23	1.53e-17	42.522	0.106369	0.0755919	-0.0307774	5	140070921	F	I	HARS	5'UTR	island	5'UTR-island	chr5:140070804-140071328	rs113209109;rs548899931	32;48
cg00172376	-0.0521153	0.185999	-13.7362	1.82e-23	1.54e-17	42.5157	0.219545	0.167429	-0.0521153	21	32929871	R	I	TIAM1	5'UTR	shore	5'UTR-shore	chr21:32929927-32932017	rs141173971	20
cg04415694	0.0904304	0.719982	13.7357	1.83e-23	1.54e-17	42.5134	0.661774	0.752205	0.0904304	3	41143414	R	II		IGR	opensea	IGR-opensea		rs75801947;rs187864311	7;1
cg02438591	-0.0310026	0.0698824	-13.7345	1.84e-23	1.55e-17	42.5079	0.0898381	0.0588355	-0.0310026	16	2205559	F	I	TRAF7	TSS1500	island	TSS1500-island	chr16:2205207-2205902	rs557758733;rs538355483	50;51
cg08281564	-0.0241197	0.055678	-13.7292	1.88e-23	1.59e-17	42.485	0.0712033	0.0470836	-0.0241197	14	69658298	R	I	EXD2	1stExon	island	1stExon-island	chr14:69658127-69658773	rs565915431;rs144025537	33;11
cg08691479	-0.0342571	0.0716438	-13.7262	1.9e-23	1.61e-17	42.4721	0.0936944	0.0594372	-0.0342571	11	9595265	R	I	WEE1	1stExon	island	1stExon-island	chr11:9594346-9596536
cg21866596	-0.0267629	0.0702241	-13.7262	1.9e-23	1.61e-17	42.4721	0.0874508	0.0606879	-0.0267629	11	93474724	R	I	C11orf54	TSS200	island	TSS200-island	chr11:93474085-93475075	rs630648;rs16919288;rs562449909	48;38;27
cg09917486	-0.0347386	0.106862	-13.7257	1.91e-23	1.61e-17	42.4698	0.129223	0.0944839	-0.0347386	16	84538212	F	I	KIAA1609	5'UTR	shore	5'UTR-shore	chr16:84538884-84539115	rs185893480;rs374176244;rs565872244;rs79371595;rs188743275;rs578051365	1;10;18;20;24;40
cg01181492	-0.0300732	0.0757832	-13.7252	1.91e-23	1.62e-17	42.4678	0.0951407	0.0650675	-0.0300732	12	109531414	F	I	ALKBH2	TSS200	shore	TSS200-shore	chr12:109531107-109531359	rs549469427;rs112900073;rs571607908;rs142601141;rs554034531	8;12;22;25;32
cg17421506	-0.0422794	0.155753	-13.7235	1.93e-23	1.63e-17	42.4604	0.182968	0.140688	-0.0422794	11	18656159	R	I	SPTY2D1	TSS200	island	TSS200-island	chr11:18655811-18656482	rs541858935;rs560511844;rs527800250;rs546265218	50;36;20;3
cg05830473	-0.0422152	0.130948	-13.7229	1.93e-23	1.63e-17	42.4576	0.158121	0.115905	-0.0422152	16	58718573	R	I	SLC38A7	5'UTR	island	5'UTR-island	chr16:58718309-58718703	rs75275125	32
cg07128111	-0.0397704	0.109737	-13.7224	1.94e-23	1.63e-17	42.4555	0.135336	0.0955659	-0.0397704	5	37840158	R	I	GDNF	TSS1500	island	TSS1500-island	chr5:37836747-37840726	rs561743547	51
cg07655948	-0.0498265	0.158378	-13.7219	1.94e-23	1.64e-17	42.4531	0.19045	0.140624	-0.0498265	20	56725899	F	I	C20orf85	TSS200	island	TSS200-island	chr20:56725857-56726113	rs578206126;rs545451694	6;31
cg13067033	-0.0268891	0.0691634	-13.7191	1.96e-23	1.66e-17	42.4411	0.0864713	0.0595822	-0.0268891	17	8079864	R	I	TMEM107	TSS200	island	TSS200-island	chr17:8079490-8080125	rs530025675;rs118155463;rs563152155	47;24;7
cg20042171	-0.0374097	0.116799	-13.7186	1.97e-23	1.66e-17	42.4387	0.140879	0.10347	-0.0374097	12	48111464	F	I	ENDOU	Body	opensea	Body-opensea		rs150788691	44
cg03160342	-0.0330034	0.0960845	-13.7144	2e-23	1.69e-17	42.4207	0.117328	0.0843247	-0.0330034	19	12807165	R	I	FBXW9	1stExon	island	1stExon-island	chr19:12807005-12807561
cg11444135	-0.0401567	0.125399	-13.7144	2.01e-23	1.69e-17	42.4204	0.151247	0.11109	-0.0401567	17	72428287	R	I	GPRC5C	Body	island	Body-island	chr17:72426783-72428977	rs138266618	40
cg24889482	-0.0474804	0.20934	-13.7139	2.01e-23	1.7e-17	42.4182	0.239902	0.192421	-0.0474804	16	14726588	R	I	BFAR	TSS200	island	TSS200-island	chr16:14726516-14727366	rs534591231;rs552964941;rs574379156;rs535175426	48;34;30;25
cg06622468	-0.053408	0.170205	-13.7132	2.02e-23	1.7e-17	42.4154	0.204583	0.151175	-0.053408	19	10491460	R	I	TYK2	TSS1500	island	TSS1500-island	chr19:10491019-10491720	rs576771909;rs540938281;rs552803603	46;38;34
cg10481660	-0.0399461	0.169984	-13.7117	2.03e-23	1.71e-17	42.409	0.195697	0.155751	-0.0399461	7	155249746	R	I	EN2	TSS1500	island	TSS1500-island	chr7:155246390-155251955	rs548162233;rs569952857	51;32
cg06161752	-0.045297	0.150343	-13.7115	2.03e-23	1.71e-17	42.4077	0.1795	0.134203	-0.045297	1	100715424	R	I	DBT	TSS200	opensea	TSS200-opensea		rs535846297;rs192535519	24;22
cg01198338	-0.0317681	0.085292	-13.7103	2.04e-23	1.72e-17	42.4028	0.10574	0.0739723	-0.0317681	7	75508496	F	I	RHBDD2	1stExon	island	1stExon-island	chr7:75508166-75508759	rs575582380;rs546155399	20;51
cg02467646	-0.0346239	0.107321	-13.7048	2.09e-23	1.77e-17	42.3786	0.129607	0.0949836	-0.0346239	2	27546052	F	I	MPV17	TSS200	opensea	TSS200-opensea		rs576520006;rs529301479;rs143488606;rs562868297;rs3217473;rs190985336;rs551782838	16;17;23;26;35;39;50
cg00534550	-0.0336419	0.0939277	-13.7015	2.12e-23	1.79e-17	42.3644	0.115582	0.0819404	-0.0336419	6	33281526	F	I	TAPBP	Body	island	Body-island	chr6:33281112-33281827	rs145263363;rs117394742	10;50
cg22557641	-0.045539	0.175578	-13.7007	2.13e-23	1.8e-17	42.3607	0.20489	0.159351	-0.045539	10	22292012	R	I	DNAJC1	Body	shore	Body-shore	chr10:22292300-22292897
cg06136555	-0.0303963	0.0706478	-13.7002	2.13e-23	1.8e-17	42.3586	0.0902132	0.0598169	-0.0303963	12	112123888	R	I	ACAD10	5'UTR	island	5'UTR-island	chr12:112123246-112124059	rs559383968;rs527688294	43;22
cg07970400	-0.037838	0.129337	-13.6994	2.14e-23	1.81e-17	42.3549	0.153693	0.115855	-0.037838	15	40650285	R	I	DISP2	TSS200	island	TSS200-island	chr15:40650055-40651102	rs531864090;rs13380031	17;1
cg04244535	-0.0378641	0.0869319	-13.6988	2.15e-23	1.81e-17	42.3527	0.111304	0.0734401	-0.0378641	14	23236155	R	I	OXA1L	Body	island	Body-island	chr14:23235774-23236578	rs576492939;rs72681905;rs139459883;rs45616941	49;37;25;15
cg09861171	-0.0300553	0.0762686	-13.6975	2.16e-23	1.82e-17	42.3469	0.0956146	0.0655593	-0.0300553	8	95731968	R	I	DPY19L4	TSS200	island	TSS200-island	chr8:95731798-95732449	rs186358160	27
cg09446908	-0.0458442	0.143219	-13.6936	2.19e-23	1.85e-17	42.3298	0.172727	0.126883	-0.0458442	22	19512320	F	I	CLDN5	1stExon	shore	1stExon-shore	chr22:19510871-19512254
cg01911068	-0.0379762	0.110113	-13.6929	2.2e-23	1.86e-17	42.3269	0.134557	0.0965813	-0.0379762	13	67805634	R	I	PCDH9	TSS1500	shore	TSS1500-shore	chr13:67804593-67805459	rs112094747;rs530147802	37;5
cg21680979	-0.0396497	0.121516	-13.6926	2.2e-23	1.86e-17	42.3255	0.147038	0.107388	-0.0396497	1	204485559	R	I	MDM4	1stExon	island	1stExon-island	chr1:204485473-204485831
cg02001390	-0.0367852	0.137508	-13.6899	2.23e-23	1.88e-17	42.3134	0.161186	0.124401	-0.0367852	19	5338977	R	I	PTPRS	5'UTR	island	5'UTR-island	chr19:5338788-5339130	rs536941394;rs12985118;rs560475844	38;4;3
cg03278965	-0.0443941	0.138575	-13.6871	2.26e-23	1.91e-17	42.3014	0.16715	0.122756	-0.0443941	3	141595308	R	I	ATP1B3	TSS200	island	TSS200-island	chr3:141594486-141596288
cg15974085	-0.0321883	0.0830111	-13.6844	2.28e-23	1.93e-17	42.2894	0.10373	0.0715417	-0.0321883	18	71815641	F	I	C18orf55	TSS200	island	TSS200-island	chr18:71814555-71815716	rs377310433;rs568704369	0;31
cg21042539	-0.0309816	0.078014	-13.6788	2.34e-23	1.98e-17	42.2654	0.0979562	0.0669745	-0.0309816	5	176514085	R	I	FGFR4	5'UTR	island	5'UTR-island	chr5:176513886-176514433
cg15380114	-0.024345	0.0545153	-13.6765	2.36e-23	2e-17	42.2553	0.0701857	0.0458407	-0.024345	X	24168618	F	I	ZFX	TSS1500	island	TSS1500-island	chrX:24167563-24168785
cg08843001	-0.0455704	0.147585	-13.6764	2.36e-23	2e-17	42.2549	0.176918	0.131348	-0.0455704	8	30891486	R	I	WRN	1stExon	opensea	1stExon-opensea
cg06070291	-0.034771	0.104909	-13.6736	2.39e-23	2.02e-17	42.2425	0.12729	0.0925191	-0.034771	15	44828899	R	I	EIF3J	TSS1500	island	TSS1500-island	chr15:44828637-44829949	rs536682427	48
cg12582022	-0.0344013	0.0869942	-13.6736	2.39e-23	2.02e-17	42.2424	0.109138	0.0747362	-0.0344013	3	112738401	F	I	C3orf17	1stExon	island	1stExon-island	chr3:112738244-112738653	rs147428207;rs144842364;rs116311120;rs142836303	3;10;22;43
cg19796261	-0.0477183	0.158575	-13.6714	2.42e-23	2.04e-17	42.2328	0.18929	0.141572	-0.0477183	7	121946871	R	I	FEZF1-AS1	Body	shore	Body-shore	chr7:121945345-121946235	rs551866185	8
cg22137448	-0.0299878	0.0767217	-13.6706	2.43e-23	2.05e-17	42.2294	0.0960242	0.0660364	-0.0299878	16	2318988	R	I	RNPS1	TSS1500	island	TSS1500-island	chr16:2317445-2319000
cg03410231	-0.0328186	0.0882254	-13.6666	2.47e-23	2.08e-17	42.2121	0.10935	0.0765315	-0.0328186	7	143042798	F	I	CLCN1	Body	island	Body-island	chr7:143042508-143042867	rs73726622;rs2272251	21;39
cg18579396	-0.0342099	0.101203	-13.6605	2.53e-23	2.14e-17	42.1852	0.123223	0.0890129	-0.0342099	17	41623924	R	I	ETV4	TSS1500	island	TSS1500-island	chr17:41622604-41624165	rs546641993	36
cg25062778	-0.0525342	0.161679	-13.6595	2.55e-23	2.15e-17	42.1808	0.195494	0.14296	-0.0525342	14	57265268	F	I		IGR	island	IGR-island	chr14:57264638-57265561	rs114120764	9
cg18776992	-0.0431752	0.108048	-13.6591	2.55e-23	2.15e-17	42.179	0.135839	0.0926639	-0.0431752	19	48113764	R	I	GLTSCR1	5'UTR	shore	5'UTR-shore	chr19:48111351-48113685
cg12893361	-0.0339431	0.0979211	-13.6558	2.59e-23	2.18e-17	42.1649	0.11977	0.0858264	-0.0339431	12	122124854	F	I		IGR	island	IGR-island	chr12:122124839-122125216	rs578030703;rs545312031;rs563705130;rs111390724	7;14;22;48
cg05882426	-0.0318094	0.0681016	-13.6549	2.6e-23	2.19e-17	42.1606	0.0885766	0.0567672	-0.0318094	22	25961001	F	I	ADRBK2	1stExon	island	1stExon-island	chr22:25960959-25961368	rs559915130;rs1044801	1;24
cg08386886	-0.0503793	0.167271	-13.6524	2.63e-23	2.22e-17	42.1497	0.199699	0.14932	-0.0503793	17	41277274	F	I	BRCA1	5'UTR	shore	5'UTR-shore	chr17:41278134-41278460	rs273898672;rs544342552	3;36
cg24034412	-0.0355404	0.111357	-13.6507	2.64e-23	2.23e-17	42.1427	0.134234	0.0986933	-0.0355404	19	49122294	F	I	RPL18	Body	island	Body-island	chr19:49122277-49122923	rs534494967;rs559017735	7;23
cg02522952	-0.0292711	0.0772604	-13.6462	2.7e-23	2.28e-17	42.123	0.0961016	0.0668305	-0.0292711	6	119671260	R	I	MAN1A1	TSS1500	island	TSS1500-island	chr6:119669589-119671424
cg12267222	-0.0251838	0.0640064	-13.6451	2.71e-23	2.29e-17	42.1182	0.0802166	0.0550329	-0.0251838	1	203296843	F	I		IGR	island	IGR-island	chr1:203296277-203296929	rs537935193	22
cg17308661	-0.0493542	0.186306	-13.6356	2.82e-23	2.38e-17	42.0767	0.218075	0.16872	-0.0493542	14	57857235	F	I	NAA30	TSS200	island	TSS200-island	chr14:57856944-57858351
cg06485940	-0.0442	0.132868	-13.6355	2.83e-23	2.39e-17	42.0762	0.161318	0.117118	-0.0442	4	40859293	F	I	APBB2	Body	shore	Body-shore	chr4:40858884-40859162	rs566630310;rs182311557;rs186975330	3;13;27
cg02092906	-0.0390755	0.100907	-13.6354	2.83e-23	2.39e-17	42.0756	0.12606	0.086984	-0.0390755	6	83903419	F	I	PGM3	TSS1500	island	TSS1500-island	chr6:83902606-83903777	rs141031218;rs550928579	0;12
cg17522984	-0.0453562	0.187406	-13.6354	2.83e-23	2.39e-17	42.0756	0.216601	0.171244	-0.0453562	10	51572458	R	I	NCOA4	5'UTR	island	5'UTR-island	chr10:51572198-51572620	rs559065853	45
cg19582256	-0.0418119	0.148607	-13.6343	2.84e-23	2.4e-17	42.071	0.17552	0.133708	-0.0418119	6	37137824	F	I	PIM1	TSS200	island	TSS200-island	chr6:37137070-37139434
cg22197824	-0.0447412	0.120258	-13.6311	2.88e-23	2.43e-17	42.0567	0.149057	0.104316	-0.0447412	11	65431114	R	I	RELA	TSS1500	shore	TSS1500-shore	chr11:65430142-65431079	rs565379228	34
cg16456337	-0.0427887	0.11936	-13.631	2.88e-23	2.43e-17	42.0562	0.146902	0.104113	-0.0427887	5	112312164	F	I	DCP2	TSS1500	shore	TSS1500-shore	chr5:112312387-112313006	rs368741754;rs550190807;rs569131829;rs117366930	19;20;29;33
cg16361301	-0.0313533	0.0717447	-13.6252	2.96e-23	2.5e-17	42.0309	0.0919262	0.0605729	-0.0313533	1	218519549	R	I	TGFB2	1stExon	island	1stExon-island	chr1:218519057-218519674	rs546214861	27
cg26129545	-0.0272261	0.0706268	-13.6243	2.97e-23	2.51e-17	42.027	0.0881517	0.0609256	-0.0272261	5	149792330	F	I	CD74	1stExon	opensea	1stExon-opensea		rs55796634;rs556953829;rs201173431	7;19;22
cg24356321	-0.0363848	0.0875468	-13.6201	3.02e-23	2.55e-17	42.009	0.110967	0.0745821	-0.0363848	1	186344702	F	I	TPR	TSS1500	island	TSS1500-island	chr1:186344124-186344848	rs371268243	12
cg26671652	-0.0457498	0.126608	-13.6191	3.04e-23	2.56e-17	42.0044	0.156056	0.110307	-0.0457498	19	58446312	F	I	ZNF418	5'UTR	shore	5'UTR-shore	chr19:58446336-58446800	rs540530129	25
cg08607533	-0.0396795	0.0994991	-13.6122	3.13e-23	2.64e-17	41.9744	0.12504	0.0853604	-0.0396795	12	132991766	R	I		IGR	shore	IGR-shore	chr12:132990777-132990987	rs184380132;rs543527492;rs563327657;rs115851217;rs542510019;rs559263304	47;43;18;11;10;2
cg05304622	-0.0443451	0.178104	-13.6116	3.14e-23	2.65e-17	41.9715	0.206648	0.162303	-0.0443451	19	38924282	R	I	RYR1	TSS200	island	TSS200-island	chr19:38924239-38924519
cg10992198	0.0879649	0.743838	13.6098	3.16e-23	2.67e-17	41.9637	0.687217	0.775182	0.0879649	19	36552038	F	II	WDR62	Body	opensea	Body-opensea		rs551478006;rs188750668;rs6510516	5;14;43
cg05608694	-0.035101	0.107682	-13.6097	3.16e-23	2.67e-17	41.9635	0.130275	0.0951745	-0.035101	5	141303209	F	I	KIAA0141	TSS200	island	TSS200-island	chr5:141303119-141303634
cg01856141	-0.0268003	0.0655994	-13.6094	3.17e-23	2.67e-17	41.9618	0.0828501	0.0560498	-0.0268003	3	52804944	F	I	NEK4	5'UTR	island	5'UTR-island	chr3:52804559-52805128	rs572102412;rs200367292;rs569469744;rs561387843	8;17;23;31
cg04371319	-0.0345161	0.0998089	-13.6092	3.17e-23	2.68e-17	41.9612	0.122026	0.08751	-0.0345161	15	75249125	F	I	RPP25	1stExon	island	1stExon-island	chr15:75248277-75249922	rs150819960	14
cg15500862	-0.0317062	0.0948359	-13.609	3.17e-23	2.68e-17	41.9603	0.115244	0.0835383	-0.0317062	3	32612681	F	I	DYNC1LI1	TSS1500	island	TSS1500-island	chr3:32611700-32612763
cg22705228	-0.030633	0.0897225	-13.6088	3.18e-23	2.68e-17	41.9593	0.10944	0.0788073	-0.030633	6	37400926	R	I	FTSJD2	5'UTR	island	5'UTR-island	chr6:37400847-37401367	rs572365730;rs75733982;rs554689072	30;26;21
cg13566851	-0.0417151	0.126162	-13.6074	3.19e-23	2.7e-17	41.9532	0.153013	0.111298	-0.0417151	6	143857813	R	I		IGR	island	IGR-island	chr6:143857743-143858751	rs552030076	19
cg03447967	-0.0432743	0.139127	-13.6068	3.2e-23	2.7e-17	41.9507	0.166982	0.123708	-0.0432743	2	45163099	F	I		IGR	shore	IGR-shore	chr2:45164561-45166567
cg22650648	-0.0531159	0.155834	-13.604	3.24e-23	2.74e-17	41.9385	0.190023	0.136908	-0.0531159	4	144257103	R	I	GAB1	TSS1500	island	TSS1500-island	chr4:144256931-144258527	rs28680635;rs28377860	26;4
cg13749494	-0.0348543	0.0868545	-13.6029	3.26e-23	2.75e-17	41.9334	0.109289	0.0744352	-0.0348543	2	105489649	R	I		IGR	island	IGR-island	chr2:105488368-105489991	rs115102610	11
cg15081119	-0.035011	0.104053	-13.6004	3.29e-23	2.78e-17	41.9228	0.126588	0.0915774	-0.035011	11	44971888	R	I	TP53I11	5'UTR	island	5'UTR-island	chr11:44971048-44972685	rs7937798;rs536084964;rs553941279	36;21;5
cg21412928	-0.0352077	0.0936304	-13.599	3.31e-23	2.8e-17	41.9163	0.116293	0.0810851	-0.0352077	6	30640498	R	I	DHX16	1stExon	island	1stExon-island	chr6:30640431-30640853	rs138442334;rs34921364;rs147370327	32;22;20
cg10881360	-0.0442233	0.152958	-13.5974	3.34e-23	2.82e-17	41.9097	0.181423	0.1372	-0.0442233	1	24069720	R	I	TCEB3	TSS200	island	TSS200-island	chr1:24069695-24070615	rs563082501	10
cg24806126	-0.0479026	0.190591	-13.5974	3.34e-23	2.82e-17	41.9094	0.221425	0.173522	-0.0479026	5	14581620	F	I	FAM105A	TSS1500	island	TSS1500-island	chr5:14581497-14582569	rs546649033	1
cg20327061	-0.0411617	0.141243	-13.5953	3.37e-23	2.84e-17	41.9002	0.167738	0.126576	-0.0411617	1	6640478	F	I	ZBTB48	5'UTR	shore	5'UTR-shore	chr1:6639427-6640361	rs12043303;rs563390976;rs111627062	5;7;43
cg07473001	-0.036829	0.114954	-13.5942	3.38e-23	2.86e-17	41.8954	0.13866	0.101831	-0.036829	8	73920952	R	I	TERF1	TSS200	island	TSS200-island	chr8:73920858-73921552	rs56249802;rs113877406	22;15
cg03069383	-0.0473566	0.1654	-13.5928	3.4e-23	2.87e-17	41.8894	0.195883	0.148526	-0.0473566	2	18741691	F	I	RDH14	1stExon	island	1stExon-island	chr2:18741356-18741964	rs531378672;rs541421774;rs201401944	21;22;37
cg22535057	-0.0485157	0.256271	-13.5919	3.42e-23	2.89e-17	41.8853	0.2875	0.238984	-0.0485157	3	9542104	R	I	LHFPL4	3'UTR	opensea	3'UTR-opensea
cg04996668	-0.0349839	0.0956059	-13.591	3.43e-23	2.9e-17	41.8815	0.118124	0.0831403	-0.0349839	22	24093433	F	I	ZNF70	TSS200	island	TSS200-island	chr22:24093026-24093621
cg15840022	-0.034544	0.10667	-13.5908	3.43e-23	2.9e-17	41.8805	0.128905	0.0943615	-0.034544	17	7359155	R	I	CHRNB1	Body	opensea	Body-opensea		rs143027754;rs202144045;rs565845217;rs79145124;rs76927517	38;37;23;13;3
cg05321721	-0.0495644	0.161385	-13.5887	3.47e-23	2.93e-17	41.8714	0.193289	0.143725	-0.0495644	14	104094918	R	I	KLC1	TSS1500	island	TSS1500-island	chr14:104094551-104096361	rs545707152;rs562613435;rs187111201;rs548120421	50;46;28;11
cg02576345	-0.0281024	0.0789532	-13.586	3.51e-23	2.96e-17	41.8598	0.0970421	0.0689397	-0.0281024	2	37311098	R	I	CCDC75	TSS1500	island	TSS1500-island	chr2:37311072-37311893	rs17020189	34
cg25526243	-0.0363611	0.0867426	-13.5858	3.51e-23	2.96e-17	41.8586	0.110147	0.0737863	-0.0363611	8	146018053	R	I	MIR6850	TSS1500	island	TSS1500-island	chr8:146016927-146018664	rs539014905	1
cg00260888	-0.0240647	0.0542198	-13.5807	3.59e-23	3.03e-17	41.8362	0.0697098	0.045645	-0.0240647	20	30865478	R	I	KIF3B	1stExon	shore	1stExon-shore	chr20:30865547-30865791	rs533318359	14
cg15764386	-0.0337265	0.0938742	-13.578	3.63e-23	3.07e-17	41.8246	0.115583	0.0818567	-0.0337265	16	31470228	F	I	ARMC5	TSS200	island	TSS200-island	chr16:31469982-31471302	rs536450954;rs555193042;rs573349325	0;8;42
cg04382470	-0.0304125	0.09055	-13.5749	3.68e-23	3.11e-17	41.8111	0.110126	0.0797134	-0.0304125	17	43974975	R	I	MAPT	5'UTR	island	5'UTR-island	chr17:43971410-43975040	rs73984638	27
cg25250853	-0.0316345	0.0800665	-13.5747	3.68e-23	3.11e-17	41.8101	0.100429	0.0687945	-0.0316345	2	85822726	R	I	RNF181	TSS200	island	TSS200-island	chr2:85822404-85822983	rs2232739	46
cg26571942	-0.025498	0.0750594	-13.5741	3.69e-23	3.12e-17	41.8075	0.0914719	0.0659739	-0.025498	2	30455099	R	I	LBH	Body	island	Body-island	chr2:30453566-30455655	rs145614823;rs554383187	30;21
cg26884886	-0.0370042	0.129744	-13.574	3.7e-23	3.12e-17	41.807	0.153563	0.116558	-0.0370042	6	32097857	F	I	FKBPL	5'UTR	island	5'UTR-island	chr6:32097820-32098086	rs547947060;rs566262258;rs169494;rs204892	7;14;19;34
cg22407090	-0.0216167	0.0583708	-13.5736	3.7e-23	3.13e-17	41.8052	0.072285	0.0506683	-0.0216167	2	61765448	R	I	XPO1	TSS200	island	TSS200-island	chr2:61765406-61766091	rs565941202;rs533050821;rs552169771	45;44;1
cg05996326	-0.0293901	0.0841388	-13.5728	3.72e-23	3.14e-17	41.8016	0.103057	0.0736665	-0.0293901	11	94227411	R	I	ANKRD49	5'UTR	island	5'UTR-island	chr11:94226672-94227412	rs563669721;rs531527344	45;42
cg10860647	-0.0364133	0.0883749	-13.5706	3.75e-23	3.17e-17	41.7922	0.111813	0.0754001	-0.0364133	11	9385980	R	I		IGR	island	IGR-island	chr11:9385837-9386241	rs144751836	31
cg08455380	-0.0286473	0.0876151	-13.5677	3.8e-23	3.21e-17	41.7795	0.106055	0.0774074	-0.0286473	3	49044317	R	I	P4HTM	Body	island	Body-island	chr3:49044132-49045576	rs200144003;rs150242336	29;10
cg20149956	-0.0333067	0.105045	-13.5637	3.87e-23	3.26e-17	41.7619	0.126484	0.0931772	-0.0333067	1	249132233	R	I	ZNF672	TSS1500	island	TSS1500-island	chr1:249132080-249133310	rs533543735;rs113644713;rs567355036	38;14;5
cg22479576	-0.0344419	0.0991156	-13.5623	3.89e-23	3.28e-17	41.7559	0.121285	0.0868432	-0.0344419	17	41466010	R	I	LOC100130581	Body	opensea	Body-opensea		rs34919770;rs531988024	33;31
cg03904586	-0.0407278	0.104749	-13.5613	3.91e-23	3.3e-17	41.7513	0.130965	0.0902369	-0.0407278	7	559740	F	I	PDGFA	TSS1500	island	TSS1500-island	chr7:556611-562845
cg03119288	-0.0295648	0.0908983	-13.5607	3.92e-23	3.31e-17	41.7489	0.109929	0.0803637	-0.0295648	19	10829265	R	I	DNM2	Body	island	Body-island	chr19:10828657-10829340
cg19881050	-0.0299868	0.0771665	-13.5598	3.93e-23	3.32e-17	41.7451	0.0964683	0.0664815	-0.0299868	20	32700182	F	I	EIF2S2	TSS200	island	TSS200-island	chr20:32699257-32700281	rs367593700	16
cg00135870	-0.0349161	0.0921822	-13.5567	3.99e-23	3.37e-17	41.7313	0.114657	0.0797408	-0.0349161	16	22203854	R	I		IGR	shore	IGR-shore	chr16:22201388-22202791	rs74810714	30
cg01294582	-0.0409439	0.11403	-13.5553	4.01e-23	3.39e-17	41.7254	0.140385	0.099441	-0.0409439	9	130617057	R	I	ENG	TSS200	shore	TSS200-shore	chr9:130616619-130616858	rs563275772	45
cg23932593	-0.0320089	0.078939	-13.555	4.01e-23	3.39e-17	41.7239	0.0995424	0.0675335	-0.0320089	6	133135524	F	I	RPS12	TSS200	island	TSS200-island	chr6:133135364-133135829
cg08693231	-0.0498212	0.219413	-13.5523	4.06e-23	3.43e-17	41.7119	0.251482	0.201661	-0.0498212	6	34216354	F	I	C6orf1	5'UTR	shore	5'UTR-shore	chr6:34216408-34217348
cg07319108	-0.0290093	0.0808674	-13.5516	4.07e-23	3.44e-17	41.7092	0.0995401	0.0705307	-0.0290093	16	83932528	F	I	MLYCD	TSS1500	island	TSS1500-island	chr16:83932382-83933411	rs539759236;rs553060619	0;21
cg17649836	-0.0282807	0.077334	-13.55	4.1e-23	3.46e-17	41.702	0.0955377	0.067257	-0.0282807	12	50135968	R	I	TMBIM6	5'UTR	island	5'UTR-island	chr12:50135029-50136043	rs554476789;rs181478191	18;2
cg03551162	-0.0380703	0.120951	-13.5494	4.11e-23	3.47e-17	41.6993	0.145456	0.107385	-0.0380703	5	16617361	R	I	FAM134B	TSS200	island	TSS200-island	chr5:16616509-16617428	rs554697624	38
cg04296778	-0.0400577	0.122985	-13.5485	4.13e-23	3.49e-17	41.6954	0.148769	0.108712	-0.0400577	1	94344488	R	I	DNTTIP2	Body	shore	Body-shore	chr1:94344507-94344822	rs574831428;rs183218475	16;1
cg19812495	-0.035333	0.109513	-13.5451	4.19e-23	3.54e-17	41.6804	0.132256	0.0969233	-0.035333	5	71616193	F	I	MRPS27	TSS200	island	TSS200-island	chr5:71616007-71616345	rs562827569;rs574908266	14;38
cg02501463	-0.0448073	0.172754	-13.5431	4.23e-23	3.57e-17	41.6717	0.201595	0.156788	-0.0448073	20	30063609	R	I	REM1	5'UTR	shore	5'UTR-shore	chr20:30062969-30063281	rs538311591	39
cg10792864	-0.0419484	0.105926	-13.5427	4.24e-23	3.58e-17	41.6699	0.132927	0.0909786	-0.0419484	6	32940589	R	I	BRD2	5'UTR	island	5'UTR-island	chr6:32939275-32940954	rs11555088;rs78280497;rs564641147;rs576387027;rs540613957;rs558971120;rs200590068	39;37;30;18;17;10;2
cg15164871	-0.0436982	0.117539	-13.5412	4.26e-23	3.6e-17	41.6635	0.145666	0.101968	-0.0436982	12	123380523	F	I	VPS37B	1stExon	island	1stExon-island	chr12:123380333-123380894	rs147592834;rs200331838;rs199843497	31;32;41
cg25561913	-0.0470371	0.156761	-13.5399	4.29e-23	3.62e-17	41.6578	0.187038	0.140001	-0.0470371	10	77161129	F	I	ZNF503	1stExon	island	1stExon-island	chr10:77155128-77169600	rs537447500;rs555427152	23;32
cg14790772	-0.0437995	0.183273	-13.5374	4.33e-23	3.66e-17	41.6469	0.211466	0.167666	-0.0437995	1	193090742	R	I	CDC73	TSS1500	island	TSS1500-island	chr1:193090728-193091224	rs563715786;rs577363831;rs543103720;rs78381914	33;20;16;14
cg04174309	-0.054706	0.205507	-13.5369	4.34e-23	3.67e-17	41.6448	0.24072	0.186014	-0.054706	11	117102980	F	I	RNF214	TSS1500	island	TSS1500-island	chr11:117102742-117103452	rs569304868	32
cg07160044	-0.0440721	0.149444	-13.5353	4.37e-23	3.69e-17	41.6378	0.177812	0.13374	-0.0440721	13	24735301	F	I	SPATA13	5'UTR	island	5'UTR-island	chr13:24734771-24735538	rs141594325	2
cg03324123	-0.0407891	0.129227	-13.5332	4.42e-23	3.73e-17	41.6284	0.155482	0.114693	-0.0407891	1	231004380	F	I	C1orf198	5'UTR	island	5'UTR-island	chr1:231003631-231004655	rs1202587	51
cg27497049	-0.0374174	0.104938	-13.5326	4.43e-23	3.74e-17	41.6256	0.129023	0.0916057	-0.0374174	8	94712646	F	I	FAM92A1	TSS200	island	TSS200-island	chr8:94712366-94713345	rs559101616;rs572650937	9;34
cg09221314	-0.0361705	0.105961	-13.5304	4.47e-23	3.77e-17	41.6162	0.129243	0.0930725	-0.0361705	3	69063234	F	I	C3orf64	TSS1500	shore	TSS1500-shore	chr3:69062159-69063190	rs143087574;rs114118067	2;7
cg21189727	-0.0390537	0.107761	-13.5296	4.49e-23	3.79e-17	41.6125	0.132899	0.093845	-0.0390537	8	67940950	F	I	LRRC67	TSS200	island	TSS200-island	chr8:67940691-67940997	rs185462761;rs528728202	44;48
cg12477288	-0.0266346	0.0603372	-13.5284	4.51e-23	3.81e-17	41.6074	0.0774813	0.0508468	-0.0266346	6	135503465	F	I	MYB	Body	island	Body-island	chr6:135501988-135504245	rs556453005	16
cg23647191	-0.0392778	0.113644	-13.5188	4.7e-23	3.97e-17	41.5653	0.138926	0.0996485	-0.0392778	1	71513494	R	I	PTGER3	TSS200	island	TSS200-island	chr1:71512224-71513804	rs565233252	25
cg16439512	-0.0501037	0.177659	-13.5174	4.73e-23	3.99e-17	41.5593	0.20991	0.159806	-0.0501037	15	57598924	F	I	LOC283663	Body	island	Body-island	chr15:57598538-57599313	rs567222437	4
cg15412728	-0.0212397	0.0567027	-13.5158	4.76e-23	4.02e-17	41.5522	0.0703742	0.0491345	-0.0212397	14	24563430	R	I	PCK2	TSS200	island	TSS200-island	chr14:24563256-24563886	rs528193973	21
cg02138756	-0.0392111	0.126531	-13.5158	4.76e-23	4.02e-17	41.5522	0.15177	0.112559	-0.0392111	12	685505	F	I	NINJ2	Body	opensea	Body-opensea		rs529486260	26
cg09433135	-0.0584376	0.190887	-13.5152	4.78e-23	4.03e-17	41.5495	0.228502	0.170064	-0.0584376	19	46002123	R	I	FLJ40125	1stExon	island	1stExon-island	chr19:46001830-46002686	rs553673397	12
cg25012761	-0.0223325	0.0551818	-13.5139	4.8e-23	4.06e-17	41.5437	0.0695568	0.0472243	-0.0223325	4	111120000	F	I	ELOVL6	TSS1500	island	TSS1500-island	chr4:111119187-111120084
cg19611786	-0.0286506	0.0715795	-13.5131	4.82e-23	4.07e-17	41.5402	0.0900212	0.0613706	-0.0286506	2	61698739	R	I	USP34	TSS1500	opensea	TSS1500-opensea		rs368831055	3
cg20610891	-0.0410792	0.147461	-13.5121	4.84e-23	4.09e-17	41.5359	0.173902	0.132823	-0.0410792	12	52463737	R	I	C12orf44	TSS200	island	TSS200-island	chr12:52463348-52464202
cg02487767	-0.0299703	0.0947682	-13.512	4.84e-23	4.09e-17	41.5354	0.114059	0.0840891	-0.0299703	7	27282925	F	I	EVX1-AS	Body	island	Body-island	chr7:27282086-27283136
cg05995172	-0.0435597	0.139322	-13.5119	4.85e-23	4.09e-17	41.535	0.16736	0.1238	-0.0435597	11	57434667	F	I	ZDHHC5	TSS1500	island	TSS1500-island	chr11:57434542-57434788
cg20683799	-0.0346073	0.108292	-13.5104	4.88e-23	4.12e-17	41.5287	0.130568	0.0959603	-0.0346073	1	63989117	F	I	ITGB3BP	TSS1500	opensea	TSS1500-opensea		rs565505946;rs577497884;rs186661974	2;8;34
cg13829597	-0.0351257	0.0962254	-13.5104	4.88e-23	4.12e-17	41.5284	0.118835	0.0837094	-0.0351257	17	42264871	F	I	TMUB2	5'UTR	shore	5'UTR-shore	chr17:42263945-42264804	rs567553210;rs74490235	1;15
cg12654612	-0.0282482	0.070653	-13.5102	4.88e-23	4.12e-17	41.5277	0.0888358	0.0605876	-0.0282482	19	57106562	R	I	ZNF71	TSS200	shore	TSS200-shore	chr19:57106575-57106896
cg01719979	-0.0283119	0.0765494	-13.5096	4.9e-23	4.13e-17	41.5249	0.0947731	0.0664613	-0.0283119	1	161015883	F	I	USF1	TSS200	opensea	TSS200-opensea		rs549949632	5
cg19758054	-0.0275656	0.0617751	-13.5095	4.9e-23	4.14e-17	41.5246	0.0795185	0.0519528	-0.0275656	2	176032603	F	I	ATF2	5'UTR	island	5'UTR-island	chr2:176032385-176033275	rs187791635	39
cg13544847	-0.035997	0.104856	-13.5095	4.9e-23	4.14e-17	41.5244	0.128027	0.0920297	-0.035997	8	22549964	F	I	EGR3	Body	island	Body-island	chr8:22547486-22553427
cg00529946	-0.0365023	0.0939374	-13.5084	4.92e-23	4.16e-17	41.5195	0.117433	0.0809308	-0.0365023	2	26568848	R	I	SELI	TSS200	island	TSS200-island	chr2:26568408-26569366	rs560878254;rs529223558;rs190970827;rs555263781	36;11;1;1
cg21646326	-0.0372514	0.105984	-13.5064	4.96e-23	4.19e-17	41.5111	0.129962	0.0927103	-0.0372514	4	77227811	R	I	STBD1	1stExon	island	1stExon-island	chr4:77227354-77228482	rs542373372	15
cg27118968	-0.0482312	0.144395	-13.5042	5.01e-23	4.23e-17	41.5011	0.17544	0.127209	-0.0482312	3	161090472	F	I	C3orf57	TSS1500	island	TSS1500-island	chr3:161089626-161090649
cg06341821	-0.0516706	0.188773	-13.5006	5.09e-23	4.3e-17	41.4855	0.222033	0.170362	-0.0516706	4	38869561	F	I	MIR574	TSS200	island	TSS200-island	chr4:38869401-38869780	rs75372916;rs183655383;rs527334893	1;29;42
cg13699414	-0.043486	0.116405	-13.4989	5.13e-23	4.33e-17	41.4779	0.144396	0.10091	-0.043486	5	178957880	R	I		IGR	island	IGR-island	chr5:178957433-178957900	rs375679183	23
cg04332287	-0.026544	0.0707361	-13.495	5.22e-23	4.41e-17	41.461	0.0878219	0.0612779	-0.026544	19	19774523	F	I	ATP13A1	TSS200	island	TSS200-island	chr19:19773991-19774767
cg12335422	-0.0309688	0.0850587	-13.4915	5.3e-23	4.47e-17	41.4457	0.104993	0.0740238	-0.0309688	16	77756433	F	I	NUDT7	5'UTR	island	5'UTR-island	chr16:77756416-77756681	rs114814225;rs199913954;rs554150697;rs190725619;rs545982146	0;18;19;28;40
cg22888029	-0.0477363	0.13939	-13.4894	5.35e-23	4.52e-17	41.4365	0.170117	0.122381	-0.0477363	1	200589959	F	I	KIF14	TSS200	island	TSS200-island	chr1:200589552-200590124	rs553331067;rs568269339;rs183966293	1;15;27
cg15830509	-0.0444181	0.217846	-13.4875	5.39e-23	4.55e-17	41.4279	0.246437	0.202019	-0.0444181	12	54367008	F	I	HOXC11	5'UTR	island	5'UTR-island	chr12:54366815-54369103	rs200921214;rs201521088;rs34028255	11;29;35
cg08265500	-0.0403234	0.126608	-13.4871	5.4e-23	4.56e-17	41.4263	0.152563	0.11224	-0.0403234	8	21999416	F	I	REEP4	1stExon	island	1stExon-island	chr8:21998711-21999544	rs547808928	48
cg25014117	-0.0297753	0.0862996	-13.4868	5.41e-23	4.57e-17	41.425	0.105465	0.0756901	-0.0297753	17	26733068	R	I	SLC46A1	1stExon	island	1stExon-island	chr17:26732812-26733396	rs41297067;rs566104551	22;18
cg07786256	-0.0364178	0.103264	-13.4845	5.46e-23	4.61e-17	41.415	0.126706	0.090288	-0.0364178	1	223254824	F	I		IGR	island	IGR-island	chr1:223254818-223255041	rs569353219;rs532073977	14;24
cg03661616	-0.0455734	0.159258	-13.4825	5.51e-23	4.65e-17	41.4061	0.188593	0.143019	-0.0455734	10	112327538	F	I	SMC3	5'UTR	island	5'UTR-island	chr10:112327072-112327870	rs374449319;rs563293860	2;5
cg07485155	-0.0439425	0.140132	-13.4793	5.59e-23	4.72e-17	41.392	0.168417	0.124474	-0.0439425	18	72921310	R	I	TSHZ1	TSS1500	island	TSS1500-island	chr18:72919914-72921785
cg25583983	-0.0433356	0.124798	-13.4776	5.63e-23	4.75e-17	41.3847	0.152692	0.109356	-0.0433356	6	31371820	F	I	MICA	Body	island	Body-island	chr6:31370915-31371917	rs545861514;rs377595076	43;49
cg18701481	-0.0803991	0.226451	-13.4774	5.64e-23	4.76e-17	41.3836	0.278202	0.197803	-0.0803991	5	150632526	F	II	GM2A	TSS200	opensea	TSS200-opensea		rs552719540;rs571028592	12;35
cg18131530	-0.0318417	0.0791666	-13.4768	5.65e-23	4.77e-17	41.381	0.0996624	0.0678207	-0.0318417	22	50312233	R	I	ALG12	TSS200	island	TSS200-island	chr22:50311768-50312953	rs552217494;rs9616380	33;10
cg18330675	-0.0455053	0.1038	-13.4763	5.66e-23	4.78e-17	41.3789	0.133091	0.0875854	-0.0455053	4	180980172	F	I		IGR	island	IGR-island	chr4:180979038-180980619	rs112300033;rs541742970	42;51
cg21986422	-0.0318789	0.0999004	-13.476	5.67e-23	4.79e-17	41.3776	0.12042	0.0885412	-0.0318789	20	44519582	F	I	CTSA	TSS200	island	TSS200-island	chr20:44518897-44520361	rs546934216;rs571518624;rs539041700	1;19;51
cg08889044	-0.0423587	0.146322	-13.4736	5.73e-23	4.84e-17	41.3668	0.173588	0.131229	-0.0423587	22	42949946	R	I	SERHL2	1stExon	island	1stExon-island	chr22:42949592-42950304	rs546227637	38
cg00106685	-0.0775009	0.406258	-13.4728	5.75e-23	4.85e-17	41.3637	0.456143	0.378642	-0.0775009	3	52720133	R	II	GNL3	1stExon	island	1stExon-island	chr3:52719934-52720335	rs549660436;rs368025635	42;16
cg26313349	-0.0385642	0.120147	-13.4713	5.79e-23	4.89e-17	41.3571	0.144969	0.106405	-0.0385642	1	145589328	F	I	NUDT17	1stExon	island	1stExon-island	chr1:145589135-145589535
cg23222197	-0.0374992	0.104639	-13.4708	5.8e-23	4.9e-17	41.3546	0.128777	0.0912776	-0.0374992	11	64578325	R	I	MEN1	TSS200	island	TSS200-island	chr11:64577277-64578349	rs650277;rs550656113;rs11231874	32;30;22
cg01501135	-0.0310449	0.0884805	-13.4702	5.82e-23	4.91e-17	41.3521	0.108463	0.0774185	-0.0310449	17	16342235	F	I	NCRNA00188	TSS200	shore	TSS200-shore	chr17:16342504-16342897	rs547182395;rs144209033;rs529687795	2;13;45
cg19250764	-0.0419297	0.130762	-13.4685	5.86e-23	4.95e-17	41.3448	0.157751	0.115822	-0.0419297	7	66461952	R	I	TYW1	1stExon	island	1stExon-island	chr7:66461857-66462107	rs368618506;rs376084852;rs199630262;rs533264652	35;30;29;7
cg26081613	-0.0317239	0.10197	-13.4662	5.92e-23	5e-17	41.3347	0.12239	0.090666	-0.0317239	14	71375319	R	I	PCNX	Body	island	Body-island	chr14:71373964-71375402	rs545805405;rs564096323	51;30
cg14291066	-0.029624	0.0814739	-13.466	5.92e-23	5e-17	41.3335	0.100542	0.0709183	-0.029624	18	5238200	R	I	C18orf18	TSS200	island	TSS200-island	chr18:5237723-5238674
cg18194821	-0.0318469	0.0846145	-13.4657	5.93e-23	5.01e-17	41.3322	0.105114	0.0732668	-0.0318469	1	52456341	F	I	RAB3B	1stExon	island	1stExon-island	chr1:52455970-52456453	rs543286677;rs535823834;rs75532249	0;1;28
cg16595365	-0.0309087	0.078077	-13.4637	5.98e-23	5.05e-17	41.3234	0.0979723	0.0670636	-0.0309087	8	140716505	F	I	KCNK9	TSS1500	island	TSS1500-island	chr8:140714585-140718259	rs566796591;rs542526130	4;26
cg11728497	-0.0447803	0.140568	-13.4592	6.1e-23	5.15e-17	41.3037	0.169392	0.124612	-0.0447803	12	12871887	R	I	CDKN1B	3'UTR	shore	3'UTR-shore	chr12:12869798-12871248	rs73281150;rs201701670;rs112962540;rs200321335	29;27;19;2
cg06207432	-0.0404172	0.12152	-13.4591	6.1e-23	5.15e-17	41.3036	0.147536	0.107118	-0.0404172	10	97804280	F	I	CCNJ	Body	shore	Body-shore	chr10:97802871-97804262	rs566721187;rs150165230	38;44
cg13607555	-0.0346802	0.0900239	-13.4577	6.14e-23	5.19e-17	41.2972	0.112347	0.0776665	-0.0346802	6	31430946	F	I	HCP5	TSS200	opensea	TSS200-opensea		rs45533135	5
cg02133224	-0.0454189	0.104476	-13.4555	6.2e-23	5.24e-17	41.2877	0.133712	0.0882927	-0.0454189	7	54827052	F	I	SEC61G	TSS200	island	TSS200-island	chr7:54826581-54827188	rs113189971;rs537670183;rs549586400;rs75821627	1;4;24;38
cg04622777	-0.0526747	0.190619	-13.4545	6.23e-23	5.26e-17	41.2831	0.224525	0.17185	-0.0526747	16	55357776	R	I	IRX6	TSS1500	island	TSS1500-island	chr16:55357521-55359040	rs31077;rs575157318	44;15
cg14872693	-0.0220491	0.0561569	-13.4528	6.28e-23	5.3e-17	41.2756	0.0703495	0.0483003	-0.0220491	11	65190203	F	I	NEAT1	TSS200	island	TSS200-island	chr11:65189463-65190295	rs142696440;rs200791923;rs577650068;rs146942143;rs183088432	20;22;25;26;27
cg06135480	-0.0360862	0.115729	-13.4518	6.3e-23	5.32e-17	41.2713	0.138957	0.10287	-0.0360862	16	85644718	R	I	KIAA0182	TSS1500	shore	TSS1500-shore	chr16:85644947-85649027	rs74031888;rs561435119	39;2
cg23176806	-0.0455515	0.151489	-13.4503	6.35e-23	5.36e-17	41.2645	0.18081	0.135258	-0.0455515	5	92947818	F	I		IGR	opensea	IGR-opensea
cg27294841	-0.0322566	0.0878181	-13.4489	6.38e-23	5.39e-17	41.2586	0.108581	0.0763244	-0.0322566	11	33722046	R	I	C11orf91	1stExon	shore	1stExon-shore	chr11:33722142-33722599	rs534797181;rs568375498	49;46
cg10497162	-0.0295651	0.0785882	-13.4472	6.43e-23	5.43e-17	41.2512	0.0976186	0.0680536	-0.0295651	6	28109624	R	I	ZNF192	TSS200	island	TSS200-island	chr6:28109365-28109939	rs547134881	44
cg13737695	-0.0243748	0.0803645	-13.4401	6.63e-23	5.6e-17	41.22	0.0960541	0.0716792	-0.0243748	9	88713895	F	I	GOLM1	5'UTR	island	5'UTR-island	chr9:88713705-88714908	rs575576041	2
cg09000165	-0.0271901	0.068076	-13.4398	6.64e-23	5.61e-17	41.2187	0.0855776	0.0583876	-0.0271901	20	3388460	R	I	C20orf194	TSS200	island	TSS200-island	chr20:3387965-3388901
cg19879479	-0.0511196	0.26996	-13.435	6.79e-23	5.73e-17	41.1973	0.302865	0.251745	-0.0511196	6	80246572	R	I	LCA5	5'UTR	shore	5'UTR-shore	chr6:80246909-80247420	rs576324401;rs542011439;rs561972083	51;23;4
cg07880337	-0.0365792	0.105946	-13.4347	6.79e-23	5.74e-17	41.1961	0.129491	0.092912	-0.0365792	3	194304578	R	I		IGR	island	IGR-island	chr3:194304551-194305051	rs141063298;rs575006658	31;3
cg02754167	-0.0388806	0.109428	-13.4331	6.84e-23	5.78e-17	41.189	0.134454	0.0955735	-0.0388806	17	79828581	R	I	ARHGDIA	Body	shore	Body-shore	chr17:79826700-79827675
cg17183414	-0.0313488	0.0863895	-13.4327	6.85e-23	5.79e-17	41.1873	0.106568	0.0752193	-0.0313488	1	17446073	F	I	PADI2	TSS200	island	TSS200-island	chr1:17445651-17446088
cg21903994	-0.0313399	0.0776566	-13.4312	6.9e-23	5.83e-17	41.1807	0.0978294	0.0664895	-0.0313399	17	7977111	F	I	ALOX12B	Body	opensea	Body-opensea		rs78234608;rs571659729;rs149842738	16;21;44
cg13319278	-0.0381726	0.110741	-13.4302	6.93e-23	5.85e-17	41.1766	0.135312	0.0971393	-0.0381726	19	633649	R	I	POLRMT	TSS200	island	TSS200-island	chr19:632697-633678	rs531730662;rs9304925;rs569097691	51;33;5
cg21719787	-0.0274915	0.0797257	-13.4286	6.98e-23	5.89e-17	41.1696	0.0974214	0.0699299	-0.0274915	7	100303228	R	I	POP7	TSS1500	island	TSS1500-island	chr7:100303014-100304079	rs118114270	1
cg10457397	-0.0295405	0.0873538	-13.4281	6.99e-23	5.9e-17	41.1673	0.106368	0.0768278	-0.0295405	4	110624915	R	I	CASP6	TSS1500	shore	TSS1500-shore	chr4:110623959-110624831	rs530844768;rs190586268	49;14
cg18425696	-0.0361154	0.114112	-13.4265	7.04e-23	5.95e-17	41.1601	0.137359	0.101243	-0.0361154	14	61190401	R	I	SIX4	1stExon	island	1stExon-island	chr14:61188116-61190772	rs551373303	1
cg27614445	-0.0748773	0.184939	-13.4219	7.19e-23	6.07e-17	41.14	0.233136	0.158259	-0.0748773	3	179041226	R	I	ZNF639	TSS1500	island	TSS1500-island	chr3:179040466-179041632	rs539302717	9
cg06444282	-0.0435244	0.122899	-13.4214	7.2e-23	6.08e-17	41.1379	0.150915	0.10739	-0.0435244	1	20669975	F	I	VWA5B1	Body	island	Body-island	chr1:20669566-20670018
cg18382599	-0.0504853	0.186197	-13.4196	7.26e-23	6.13e-17	41.13	0.218693	0.168208	-0.0504853	1	43124310	R	I	PPIH	Body	island	Body-island	chr1:43123977-43124422	rs114212268;rs576840273;rs369783846	51;41;13
cg09071838	-0.0331349	0.0996482	-13.4174	7.33e-23	6.19e-17	41.1201	0.120976	0.0878415	-0.0331349	13	25497213	F	I	CENPJ	TSS200	island	TSS200-island	chr13:25496588-25497299	rs540689938;rs560569446;rs529453334;rs549346065;rs562774119;rs372364808;rs551812016	4;22;23;27;30;41;50
cg22986271	-0.024541	0.066259	-13.4133	7.46e-23	6.3e-17	41.1023	0.0820555	0.0575145	-0.024541	3	45730975	F	I	SACM1L	1stExon	island	1stExon-island	chr3:45730615-45731294	rs148929521;rs535347679	7;35
cg27120649	-0.0657364	0.387134	-13.4115	7.52e-23	6.35e-17	41.0944	0.429447	0.36371	-0.0657364	7	94286261	F	I	SGCE	TSS1500	island	TSS1500-island	chr7:94284858-94286527	rs149820543	1
cg09131629	-0.0227965	0.0601967	-13.4102	7.57e-23	6.39e-17	41.0884	0.0748703	0.0520738	-0.0227965	2	128433309	F	I	LIMS2	TSS1500	island	TSS1500-island	chr2:128433010-128433490
cg00547077	-0.0454462	0.163171	-13.4087	7.61e-23	6.43e-17	41.0821	0.192424	0.146978	-0.0454462	19	58951756	R	I	ZNF132	TSS200	island	TSS200-island	chr19:58951214-58952250	rs188503136;rs543555700	24;11
cg16449592	-0.0351184	0.120752	-13.4052	7.73e-23	6.53e-17	41.0665	0.143357	0.108238	-0.0351184	14	105331435	R	I	CEP170B	TSS1500	island	TSS1500-island	chr14:105330514-105332186
cg10725952	-0.0458823	0.152136	-13.4046	7.75e-23	6.55e-17	41.0638	0.181669	0.135787	-0.0458823	11	110582878	F	I	ARHGAP20	TSS200	island	TSS200-island	chr11:110581839-110583883	rs188060195;rs565528039	7;35
cg16695597	-0.0394035	0.104805	-13.4027	7.82e-23	6.6e-17	41.0554	0.130168	0.0907647	-0.0394035	4	142557614	F	I	IL15	TSS200	island	TSS200-island	chr4:142557388-142558323	rs183459080;rs186831062;rs574384264	0;45;46
cg10109442	-0.0295739	0.0700801	-13.402	7.84e-23	6.62e-17	41.0524	0.0891162	0.0595423	-0.0295739	3	50358887	F	I	HYAL2	5'UTR	island	5'UTR-island	chr3:50358378-50359606
cg11437374	-0.0411514	0.147753	-13.4006	7.89e-23	6.66e-17	41.0464	0.174241	0.13309	-0.0411514	5	169010780	R	I	CCDC99	1stExon	island	1stExon-island	chr5:169010593-169011175	rs553576493;rs10073958;rs536153076	44;36;9
cg08379212	-0.0474787	0.19038	-13.3982	7.97e-23	6.73e-17	41.0357	0.220941	0.173463	-0.0474787	10	97803058	R	I	CCNJ	TSS200	island	TSS200-island	chr10:97802871-97804262
cg25649203	-0.0287777	0.0736376	-13.3972	8.01e-23	6.76e-17	41.0313	0.0921611	0.0633835	-0.0287777	7	42971699	R	I	MRPL32	TSS1500	island	TSS1500-island	chr7:42971634-42972299	rs543303729;rs200387373;rs113226771	32;11;3
cg21543987	-0.0270537	0.051179	-13.3943	8.11e-23	6.85e-17	41.0188	0.0685929	0.0415392	-0.0270537	7	1272486	R	I	UNCX	TSS200	island	TSS200-island	chr7:1269165-1282864	rs531433971;rs551568402;rs571325973	49;21;1
cg06531007	-0.0428221	0.153206	-13.391	8.23e-23	6.95e-17	41.0042	0.18077	0.137948	-0.0428221	1	207628110	F	I	CR2	Body	island	Body-island	chr1:207627531-207628280	rs547334222;rs567439866	1;5
cg13940160	-0.0504621	0.161498	-13.3902	8.26e-23	6.97e-17	41.0006	0.19398	0.143517	-0.0504621	20	49548413	R	I	ADNP	TSS1500	island	TSS1500-island	chr20:49548194-49548525	rs538165515;rs556565646;rs568472456;rs73265703	51;23;20;16
cg16876876	-0.03653	0.108773	-13.3898	8.27e-23	6.99e-17	40.9987	0.132287	0.0957569	-0.03653	7	99775179	R	I	STAG3	TSS1500	island	TSS1500-island	chr7:99774733-99775583	rs73713954	27
cg16703126	-0.0304574	0.086983	-13.3877	8.35e-23	7.05e-17	40.9894	0.106588	0.0761304	-0.0304574	22	38598924	F	I	MAFF	TSS200	island	TSS200-island	chr22:38597785-38598988	rs538288710	42
cg27053957	-0.0261719	0.076641	-13.3873	8.36e-23	7.06e-17	40.9877	0.0934873	0.0673154	-0.0261719	2	200775873	R	I	C2orf69	TSS200	island	TSS200-island	chr2:200775746-200776548	rs528426449	6
cg16785698	-0.0455778	0.163606	-13.3824	8.54e-23	7.21e-17	40.9664	0.192944	0.147366	-0.0455778	4	186456103	F	I	PDLIM3	Body	island	Body-island	chr4:186455983-186456864	rs564637541;rs533665700;rs543496524;rs78687507	1;6;12;50
cg23180600	-0.0551733	0.209496	-13.381	8.6e-23	7.26e-17	40.9599	0.24501	0.189836	-0.0551733	3	10780722	F	I		IGR	opensea	IGR-opensea		rs1682828;rs1655662	17;20
cg01755728	-0.0306259	0.091888	-13.3797	8.65e-23	7.3e-17	40.9543	0.111601	0.0809753	-0.0306259	3	49449714	F	I	TCTA	1stExon	island	1stExon-island	chr3:49448861-49449965	rs534355000;rs552828302	31;42
cg06652850	-0.0327391	0.0748785	-13.3792	8.66e-23	7.32e-17	40.9523	0.095952	0.0632128	-0.0327391	7	107384126	R	I	CBLL1	TSS200	island	TSS200-island	chr7:107383657-107385021	rs528260480;rs192852312;rs739518	37;14;1
cg27285761	-0.0325644	0.0977828	-13.3789	8.68e-23	7.33e-17	40.9508	0.118744	0.0861794	-0.0325644	7	4815811	F	I	KIAA0415	Body	shore	Body-shore	chr7:4815019-4815542	rs532100410;rs570870558;rs550329645;rs568696355	16;18;19;50
cg05838155	-0.034242	0.110876	-13.3782	8.7e-23	7.35e-17	40.9479	0.132916	0.0986745	-0.034242	17	37557276	R	I	FBXL20	Body	shore	Body-shore	chr17:37557366-37558982
cg15367698	0.0281275	0.893885	13.3777	8.72e-23	7.37e-17	40.9456	0.87578	0.903907	0.0281275	10	131450970	R	I	MGMT	Body	opensea	Body-opensea		rs188298162;rs543142989;rs559571679;rs564122167;rs528530284	31;27;26;24;2
cg23704627	-0.0374875	0.152461	-13.3777	8.72e-23	7.37e-17	40.9454	0.176591	0.139104	-0.0374875	22	39152758	F	I	UNC84B	TSS1500	shore	TSS1500-shore	chr22:39151457-39152476	rs574448583;rs535434151	22;38
cg14593956	-0.0327536	0.0748793	-13.3772	8.74e-23	7.38e-17	40.9432	0.095962	0.0632084	-0.0327536	5	138677986	R	I	PAIP2	TSS200	island	TSS200-island	chr5:138677333-138678248	rs574376387;rs541752880;rs181749178;rs575170750	21;15;14;12
cg26135012	-0.0454869	0.127655	-13.3748	8.83e-23	7.46e-17	40.9329	0.156934	0.111447	-0.0454869	11	110583599	R	I	ARHGAP20	TSS200	island	TSS200-island	chr11:110581839-110583883
cg05936555	-0.0288122	0.0719452	-13.3744	8.85e-23	7.47e-17	40.9309	0.090491	0.0616788	-0.0288122	6	30539508	F	I	ABCF1	Body	shore	Body-shore	chr6:30538983-30539487	rs535954430	42
cg04138155	-0.0248964	0.064191	-13.3742	8.86e-23	7.48e-17	40.9302	0.0802163	0.0553199	-0.0248964	1	243419250	F	I	SDCCAG8	TSS200	shore	TSS200-shore	chr1:243417741-243418775	rs150384996;rs556577432;rs576643855	33;38;40
cg03468541	-0.0429745	0.127675	-13.3735	8.88e-23	7.5e-17	40.9273	0.155337	0.112362	-0.0429745	14	89029199	R	I	ZC3H14	TSS200	island	TSS200-island	chr14:89029178-89029938	rs545076502;rs181826965;rs577757568	28;11;10
cg20161984	-0.04263	0.263188	-13.369	9.06e-23	7.65e-17	40.9071	0.290628	0.247998	-0.04263	4	84205961	F	I	COQ2	1stExon	island	1stExon-island	chr4:84205381-84206020	rs150145464;rs112033303;rs577996660	34;43;47
cg09055355	-0.0271882	0.0736082	-13.3679	9.11e-23	7.69e-17	40.9025	0.0911087	0.0639205	-0.0271882	8	130951979	F	I	FAM49B	1stExon	island	1stExon-island	chr8:130951372-130952651	rs572844321	45
cg04598719	-0.0325585	0.0844166	-13.3668	9.15e-23	7.73e-17	40.8978	0.105374	0.0728153	-0.0325585	11	74204211	F	I	LIPT2	Body	island	Body-island	chr11:74204135-74204856	rs542545447;rs75431095	3;25
cg11548363	-0.0363284	0.105053	-13.3664	9.17e-23	7.74e-17	40.8959	0.128437	0.0921085	-0.0363284	19	13068138	R	I	GADD45GIP1	TSS200	island	TSS200-island	chr19:13067585-13068152	rs575751935;rs557445034;rs572635257	48;32;2
cg06218473	-0.0256811	0.058949	-13.3663	9.17e-23	7.74e-17	40.8956	0.0754793	0.0497982	-0.0256811	1	53164143	F	I	C1orf163	TSS200	island	TSS200-island	chr1:53163688-53164180	rs113641395;rs567935787	7;35
cg00462492	-0.0368004	0.0669305	-13.3661	9.18e-23	7.75e-17	40.8947	0.090618	0.0538177	-0.0368004	3	157827761	R	II	RSRC1	TSS200	island	TSS200-island	chr3:157827760-157828197	rs560276682	6
cg22502206	-0.029791	0.098454	-13.3618	9.35e-23	7.9e-17	40.8756	0.11763	0.0878388	-0.029791	15	60690826	F	I	ANXA2	TSS1500	island	TSS1500-island	chr15:60690708-60690930	rs537064200	26
cg14759964	-0.0359417	0.0901425	-13.3594	9.45e-23	7.98e-17	40.8651	0.113277	0.0773357	-0.0359417	4	106395119	R	I	PPA2	1stExon	island	1stExon-island	chr4:106394551-106395322
cg10970399	-0.0280347	0.0682801	-13.3593	9.46e-23	7.99e-17	40.8646	0.0863254	0.0582908	-0.0280347	6	99963512	F	I	USP45	TSS1500	shore	TSS1500-shore	chr6:99962953-99963478
cg03855706	-0.0408921	0.105286	-13.3578	9.52e-23	8.04e-17	40.858	0.131608	0.0907156	-0.0408921	16	770778	F	I	FAM173A	TSS1500	island	TSS1500-island	chr16:770620-772158	rs545057822;rs560424180	0;17
cg03096401	-0.026315	0.065337	-13.3566	9.57e-23	8.08e-17	40.8526	0.0822753	0.0559603	-0.026315	17	47308460	R	I	PHOSPHO1	TSS1500	shore	TSS1500-shore	chr17:47307740-47308276
cg16758970	-0.0461072	0.202012	-13.3553	9.63e-23	8.13e-17	40.8468	0.23169	0.185583	-0.0461072	13	28527699	R	I		IGR	shore	IGR-shore	chr13:28527755-28528996	rs557067016;rs201154959	19;18
cg16355271	-0.0416711	0.149238	-13.3442	1.01e-22	8.53e-17	40.7982	0.17606	0.134389	-0.0416711	7	27283528	R	I	EVX1	Body	island	Body-island	chr7:27283408-27283614	rs534158493;rs17437824	49;32
cg00712686	-0.0391215	0.107257	-13.3433	1.01e-22	8.57e-17	40.794	0.132439	0.0933175	-0.0391215	17	46102784	R	I		IGR	island	IGR-island	chr17:46100797-46102904
cg10106505	-0.0366814	0.120887	-13.3427	1.02e-22	8.59e-17	40.7915	0.144498	0.107817	-0.0366814	16	84220380	R	I	TAF1C	5'UTR	island	5'UTR-island	chr16:84220196-84220779	rs4150115;rs2288026	50;38
cg06192289	-0.0285827	0.0680149	-13.3401	1.03e-22	8.69e-17	40.7799	0.0864129	0.0578303	-0.0285827	12	102513805	R	I	NUP37	TSS1500	island	TSS1500-island	chr12:102513668-102514076	rs539125645	39
cg10318121	-0.0302997	0.0881942	-13.3389	1.03e-22	8.73e-17	40.7749	0.107697	0.0773977	-0.0302997	1	161172291	R	I	NDUFS2	Body	shore	Body-shore	chr1:161171809-161172256	rs377100925	14
cg26881035	-0.0286738	0.0695794	-13.3366	1.04e-22	8.82e-17	40.7646	0.0880361	0.0593623	-0.0286738	2	95831417	R	I	ZNF2	1stExon	island	1stExon-island	chr2:95831157-95831833	rs118161769	50
cg00784581	-0.0344358	0.133022	-13.3362	1.05e-22	8.84e-17	40.7627	0.155188	0.120752	-0.0344358	1	20915592	F	I	CDA	1stExon	opensea	1stExon-opensea		rs397721610;rs200706553	0;31
cg25769020	-0.0251199	0.0747455	-13.3361	1.05e-22	8.84e-17	40.7623	0.0909146	0.0657948	-0.0251199	18	9137021	F	I	ANKRD12	5'UTR	island	5'UTR-island	chr18:9136088-9137594	rs547521141;rs147420162	24;26
cg09695362	-0.0275792	0.0777229	-13.333	1.06e-22	8.96e-17	40.7486	0.095475	0.0678959	-0.0275792	17	43324895	R	I	LOC100133991	TSS1500	island	TSS1500-island	chr17:43324689-43325729
cg10285337	-0.04754	0.124181	-13.3329	1.06e-22	8.97e-17	40.7482	0.154782	0.107242	-0.04754	7	84815543	F	I		IGR	island	IGR-island	chr7:84814839-84816242
cg11229284	-0.0273581	0.0781976	-13.331	1.07e-22	9.04e-17	40.7401	0.0958074	0.0684493	-0.0273581	3	122399506	F	I	PARP14	TSS200	shore	TSS200-shore	chr3:122399655-122400190	rs528655906;rs551658187	19;32
cg17144508	-0.0338276	0.0958926	-13.3299	1.08e-22	9.09e-17	40.7351	0.117667	0.0838391	-0.0338276	2	128283727	F	I	IWS1	Body	island	Body-island	chr2:128283578-128284524	rs531714849;rs138706801	1;20
cg16098064	-0.0291676	0.0726267	-13.3299	1.08e-22	9.09e-17	40.7349	0.0914012	0.0622336	-0.0291676	2	43823287	F	I	THADA	TSS200	island	TSS200-island	chr2:43822928-43823370	rs559365614	0
cg03146981	-0.0355951	0.0950713	-13.3298	1.08e-22	9.09e-17	40.7348	0.117983	0.082388	-0.0355951	16	70719277	F	I	MTSS1L	Body	island	Body-island	chr16:70719114-70720441
cg05944369	-0.0356865	0.0966833	-13.3269	1.09e-22	9.21e-17	40.7218	0.119654	0.0839674	-0.0356865	4	174255616	R	I	HMGB2	TSS1500	island	TSS1500-island	chr4:174254683-174256538	rs186481606	43
cg13944219	-0.0416489	0.111104	-13.3241	1.1e-22	9.32e-17	40.7096	0.137913	0.096264	-0.0416489	5	65440479	F	I	SFRS12	TSS200	island	TSS200-island	chr5:65439836-65440764	rs537163790;rs550775078	7;37
cg00825364	-0.0414676	0.147428	-13.3227	1.11e-22	9.38e-17	40.7034	0.17412	0.132652	-0.0414676	10	14996463	R	I	DCLRE1C	TSS200	shore	TSS200-shore	chr10:14995680-14996431	rs3814175;rs571486882	49;25
cg22888238	-0.0322876	0.07474	-13.3217	1.12e-22	9.42e-17	40.6989	0.0955229	0.0632353	-0.0322876	7	73256761	R	I	WBSCR27	5'UTR	island	5'UTR-island	chr7:73256704-73256926	rs547477472	16
cg14526800	-0.0327072	0.0876266	-13.321	1.12e-22	9.45e-17	40.6959	0.10868	0.0759723	-0.0327072	14	75079019	F	I	LTBP2	1stExon	island	1stExon-island	chr14:75077317-75079596	rs534913077	42
cg22401419	-0.0281197	0.0773271	-13.3204	1.12e-22	9.47e-17	40.6934	0.0954271	0.0673074	-0.0281197	1	24286091	F	I	PNRC2	TSS1500	island	TSS1500-island	chr1:24285785-24286701
cg08023374	-0.0319382	0.0930069	-13.3193	1.13e-22	9.52e-17	40.6883	0.113565	0.0816266	-0.0319382	11	64655435	R	I		IGR	opensea	IGR-opensea		rs554261705	25
cg18334142	-0.0229605	0.0570761	-13.3172	1.14e-22	9.6e-17	40.6793	0.0718553	0.0488948	-0.0229605	5	158636736	R	I		IGR	island	IGR-island	chr5:158636218-158636949	rs541268355	9
cg25539735	-0.0347146	0.114876	-13.3157	1.15e-22	9.67e-17	40.6725	0.137221	0.102507	-0.0347146	19	36248907	F	I	HSPB6	TSS1500	shore	TSS1500-shore	chr19:36248979-36249307	rs571999837;rs187606903;rs577337169	9;15;34
cg05270290	-0.0384638	0.108649	-13.3124	1.16e-22	9.81e-17	40.6578	0.133407	0.0949437	-0.0384638	15	29562120	F	I	NDNL2	TSS200	island	TSS200-island	chr15:29561494-29562143	rs547560525;rs561570119	10;40
cg23267966	-0.0327498	0.0892533	-13.3111	1.17e-22	9.87e-17	40.6524	0.110334	0.0775838	-0.0327498	12	57146137	R	I	PRIM1	1stExon	island	1stExon-island	chr12:57145948-57146333	rs543428814;rs199581527	27;17
cg17648537	-0.0246659	0.065033	-13.3103	1.17e-22	9.9e-17	40.6486	0.0809099	0.0562439	-0.0246659	2	86333281	R	I	PTCD3	TSS200	island	TSS200-island	chr2:86332659-86333650	rs566733287	12
cg22652733	-0.0326402	0.0875125	-13.31	1.17e-22	9.92e-17	40.6474	0.108522	0.0758821	-0.0326402	10	74452328	R	I	MCU	TSS200	island	TSS200-island	chr10:74451828-74452597
cg02310562	-0.0346024	0.103763	-13.3096	1.18e-22	9.93e-17	40.6457	0.126035	0.091433	-0.0346024	12	117348663	R	I	FBXW8	TSS200	island	TSS200-island	chr12:117348645-117349207	rs563926684	18
cg12612340	-0.0298284	0.090666	-13.3074	1.19e-22	1e-16	40.636	0.109866	0.0800375	-0.0298284	11	47664330	R	I	MTCH2	TSS200	island	TSS200-island	chr11:47663577-47664331	rs545189739;rs113612194;rs530777645	47;44;37
cg07284286	-0.0453949	0.237137	-13.3057	1.2e-22	1.01e-16	40.6285	0.266357	0.220962	-0.0453949	16	58662935	R	I	CNOT1	5'UTR	shore	5'UTR-shore	chr16:58662975-58664048	rs540610915	26
cg24980700	-0.0396601	0.131039	-13.3045	1.2e-22	1.02e-16	40.623	0.156567	0.116907	-0.0396601	20	30410739	R	I	MYLK2	Body	island	Body-island	chr20:30410547-30410832
cg20237707	-0.0344434	0.0897111	-13.3005	1.22e-22	1.03e-16	40.6054	0.111882	0.0774381	-0.0344434	13	111719772	R	I		IGR	island	IGR-island	chr13:111719704-111720014	rs569497957	45
cg16608636	-0.0276128	0.0639439	-13.2987	1.23e-22	1.04e-16	40.5975	0.0817177	0.0541049	-0.0276128	17	42201211	R	I	HDAC5	TSS200	island	TSS200-island	chr17:42200521-42201543	rs537329642	27
cg23599640	-0.0290869	0.0777107	-13.2987	1.23e-22	1.04e-16	40.5974	0.0964333	0.0673464	-0.0290869	2	127864941	F	I	BIN1	TSS200	island	TSS200-island	chr2:127863642-127865288
cg03051979	-0.0437171	0.25949	-13.2947	1.26e-22	1.06e-16	40.5799	0.28763	0.243913	-0.0437171	16	58283909	F	I	CCDC113	1stExon	island	1stExon-island	chr16:58283703-58284084	rs202020020	0
cg14183013	-0.024431	0.0670219	-13.2924	1.27e-22	1.07e-16	40.5697	0.0827476	0.0583166	-0.024431	20	45985553	F	I	ZMYND8	TSS200	opensea	TSS200-opensea
cg27551657	-0.0354785	0.109463	-13.2923	1.27e-22	1.07e-16	40.5694	0.1323	0.0968217	-0.0354785	1	109618774	F	I	TAF13	TSS200	island	TSS200-island	chr1:109618579-109618832	rs549199161;rs569411087;rs186887784;rs191549800;rs571523905	0;26;28;31;32
cg01911060	-0.0430583	0.0958792	-13.292	1.27e-22	1.07e-16	40.568	0.123595	0.0805366	-0.0430583	1	20126720	R	I	TMCO4	TSS1500	island	TSS1500-island	chr1:20126029-20126780	rs181955019;rs77977500	37;1
cg06489364	-0.0397807	0.116748	-13.2903	1.28e-22	1.08e-16	40.5607	0.142354	0.102573	-0.0397807	1	19578250	R	I	EMC1	TSS200	island	TSS200-island	chr1:19577884-19578708	rs529933563;rs41273199	35;29
cg16801093	-0.0201334	0.0673803	-13.2902	1.28e-22	1.08e-16	40.5602	0.0803397	0.0602063	-0.0201334	18	20513136	R	I	RBBP8	TSS1500	island	TSS1500-island	chr18:20513119-20513857
cg02435252	-0.0357385	0.116036	-13.2899	1.28e-22	1.08e-16	40.5587	0.13904	0.103302	-0.0357385	7	31232764	R	I		IGR	island	IGR-island	chr7:31232677-31232900	rs568502730	20
cg13316255	-0.0331036	0.100365	-13.2893	1.29e-22	1.09e-16	40.5563	0.121674	0.08857	-0.0331036	15	75165642	F	I	SCAMP2	5'UTR	island	5'UTR-island	chr15:75165373-75165903	rs564521289;rs532440677	25;26
cg14074052	-0.0361749	0.100853	-13.2892	1.29e-22	1.09e-16	40.5556	0.124138	0.0879628	-0.0361749	12	22094226	F	I		IGR	island	IGR-island	chr12:22093954-22095357	rs528830362;rs551676395	21;30
cg24222746	-0.0364551	0.0991872	-13.2882	1.29e-22	1.09e-16	40.5514	0.122652	0.0861974	-0.0364551	2	148779348	R	I	ORC4L	TSS1500	shore	TSS1500-shore	chr2:148778222-148778530	rs573106966	48
cg18356974	-0.0328075	0.0782973	-13.2879	1.29e-22	1.09e-16	40.5499	0.0994147	0.0666072	-0.0328075	7	128809100	R	I		IGR	island	IGR-island	chr7:128809089-128809393	rs117237846	35
cg13259296	-0.0344456	0.0585178	-13.2877	1.3e-22	1.09e-16	40.5492	0.0806896	0.0462441	-0.0344456	2	24232884	F	I	MFSD2B	TSS200	island	TSS200-island	chr2:24232680-24233260
cg01524091	-0.0426414	0.159821	-13.2858	1.31e-22	1.1e-16	40.5406	0.187269	0.144627	-0.0426414	6	44281032	F	I	AARS2	1stExon	island	1stExon-island	chr6:44280719-44281198	rs570367042;rs537231845;rs369453852	1;4;29
cg04721582	-0.0357545	0.100946	-13.2834	1.32e-22	1.11e-16	40.5303	0.123961	0.0882062	-0.0357545	2	178257292	R	I	LOC100130691	Body	island	Body-island	chr2:178257227-178257892	rs143997248	14
cg03338933	-0.0590149	0.209503	-13.2796	1.34e-22	1.13e-16	40.5133	0.24749	0.188475	-0.0590149	15	77287345	R	I	PSTPIP1	TSS200	opensea	TSS200-opensea		rs115845814;rs565073285;rs576919287	36;2;1
cg21910613	-0.040198	0.118757	-13.2772	1.36e-22	1.15e-16	40.5029	0.144632	0.104434	-0.040198	1	27191950	R	I		IGR	shore	IGR-shore	chr1:27189912-27190128	rs533940915;rs553707710	25;10
cg26955580	0.0305317	0.903881	13.2751	1.37e-22	1.16e-16	40.4935	0.884229	0.91476	0.0305317	16	84987894	R	I		IGR	opensea	IGR-opensea		rs148554732;rs74031081	40;1
cg02902800	-0.0334422	0.101281	-13.2749	1.37e-22	1.16e-16	40.4926	0.122807	0.0893649	-0.0334422	4	6784175	F	I	KIAA0232	TSS1500	island	TSS1500-island	chr4:6783872-6785283	rs575968055	11
cg05872513	-0.037518	0.106893	-13.2747	1.37e-22	1.16e-16	40.4918	0.131042	0.0935244	-0.037518	6	32811988	F	I	PSMB8	Body	shore	Body-shore	chr6:32811494-32811839
cg14499653	-0.0298409	0.0704309	-13.2746	1.37e-22	1.16e-16	40.4911	0.0896389	0.059798	-0.0298409	1	24740357	R	I	STPG1	TSS200	shore	TSS200-shore	chr1:24739857-24740262	rs531941135;rs139196091;rs57545686	24;16;1
cg13715209	-0.0249714	0.0647214	-13.2739	1.38e-22	1.16e-16	40.4883	0.080795	0.0558236	-0.0249714	12	27864005	F	I	MRPS35	Body	island	Body-island	chr12:27863633-27864081	rs113994993;rs113725799;rs566226051	4;12;50
cg13657655	-0.0447643	0.137868	-13.2719	1.39e-22	1.17e-16	40.4792	0.166682	0.121918	-0.0447643	11	94245566	R	I	C11orf97	TSS200	island	TSS200-island	chr11:94245546-94245891	rs184820091	14
cg15581185	-0.0301494	0.0998875	-13.2686	1.41e-22	1.19e-16	40.4649	0.119294	0.0891447	-0.0301494	11	19798999	F	I	NAV2	Body	shore	Body-shore	chr11:19798537-19798949
cg15733917	-0.0286088	0.0811739	-13.2682	1.41e-22	1.19e-16	40.463	0.0995888	0.07098	-0.0286088	2	109150694	R	I		IGR	island	IGR-island	chr2:109150330-109151301	rs372511789;rs6752157	48;11
cg02536026	-0.0299871	0.0757524	-13.268	1.41e-22	1.19e-16	40.4623	0.0950544	0.0650673	-0.0299871	11	75063569	F	I	ARRB1	TSS1500	shore	TSS1500-shore	chr11:75062224-75062977	rs533980541;rs553816013;rs577044930	0;7;43
cg04342698	-0.0359393	0.139772	-13.268	1.41e-22	1.19e-16	40.462	0.162906	0.126966	-0.0359393	1	156542440	R	I	IQGAP3	TSS200	island	TSS200-island	chr1:156542099-156542502	rs569554763;rs530443635	39;26
cg27535047	-0.0314776	0.0830785	-13.2679	1.41e-22	1.19e-16	40.4617	0.10334	0.0718624	-0.0314776	22	42228699	R	I	SREBF2	TSS1500	island	TSS1500-island	chr22:42228507-42229984
cg01196322	-0.0507647	0.249761	-13.2677	1.41e-22	1.19e-16	40.4608	0.282437	0.231673	-0.0507647	5	122435202	F	I	PRDM6	Body	island	Body-island	chr5:122433878-122435551	rs536837793;rs555188312	28;45
cg00995911	-0.035916	0.105886	-13.2676	1.41e-22	1.19e-16	40.4604	0.129004	0.0930883	-0.035916	19	45004602	R	I	ZNF180	TSS200	island	TSS200-island	chr19:45004129-45004846	rs529202149;rs548861665;rs569033852	35;18;3
cg01430633	-0.0386182	0.0947259	-13.2675	1.42e-22	1.2e-16	40.4601	0.119584	0.0809654	-0.0386182	9	138987312	R	I	NACC2	TSS200	island	TSS200-island	chr9:138985837-138987846	rs544187417;rs555935059	21;15
cg14543082	-0.0240542	0.0712763	-13.267	1.42e-22	1.2e-16	40.4578	0.0867595	0.0627053	-0.0240542	20	37359998	F	I		IGR	shore	IGR-shore	chr20:37359505-37359853	rs528892239;rs542293664	12;31
cg27343836	-0.0470171	0.226564	-13.2667	1.42e-22	1.2e-16	40.4563	0.256828	0.209811	-0.0470171	16	86549678	R	I		IGR	island	IGR-island	chr16:86549069-86550512	rs546313865;rs532443731	37;24
cg22988483	-0.0298984	0.0765824	-13.264	1.44e-22	1.21e-16	40.4445	0.0958273	0.0659289	-0.0298984	14	93581567	R	I	ITPK1	5'UTR	island	5'UTR-island	chr14:93581083-93582797	rs574731497;rs537244773	18;9
cg26989316	-0.0405923	0.135064	-13.2638	1.44e-22	1.22e-16	40.4434	0.161192	0.1206	-0.0405923	11	68607257	R	I	CPT1A	5'UTR	island	5'UTR-island	chr11:68606682-68607330	rs567586158;rs187144462	20;19
cg12496710	-0.0380365	0.124516	-13.2614	1.45e-22	1.23e-16	40.4328	0.149	0.110963	-0.0380365	17	8030076	F	I		IGR	island	IGR-island	chr17:8029673-8030090	rs141802224;rs543405071	14;29
cg16524332	-0.0234195	0.0679421	-13.2532	1.51e-22	1.27e-16	40.3968	0.0830167	0.0595972	-0.0234195	4	3075655	R	I	HTT	TSS1500	island	TSS1500-island	chr4:3075483-3075773
cg11690028	-0.0276169	0.0771398	-13.2486	1.54e-22	1.3e-16	40.3767	0.0949162	0.0672993	-0.0276169	1	169863189	R	I	SCYL3	TSS200	shore	TSS200-shore	chr1:169862455-169862722	rs75851226	26
cg11427616	-0.0371544	0.114474	-13.2483	1.54e-22	1.3e-16	40.3754	0.13839	0.101235	-0.0371544	1	70820518	F	I	ANKRD13C	TSS200	island	TSS200-island	chr1:70819733-70820719	rs575268207;rs191179772;rs557849190	39;48;51
cg20543431	-0.0204139	0.0506985	-13.2471	1.55e-22	1.31e-16	40.3699	0.0638385	0.0434246	-0.0204139	6	34857162	R	I	ANKS1A	5'UTR	island	5'UTR-island	chr6:34856826-34857664	rs532294567;rs537225614;rs558651772	39;32;8
cg23375783	-0.0389957	0.124381	-13.2453	1.56e-22	1.32e-16	40.3618	0.149482	0.110486	-0.0389957	17	73008576	F	I	ICT1	TSS1500	island	TSS1500-island	chr17:73008562-73009170	rs532823217	0
cg17154586	-0.0447174	0.148376	-13.2451	1.56e-22	1.32e-16	40.3612	0.17716	0.132442	-0.0447174	17	37753185	R	I		IGR	island	IGR-island	chr17:37752823-37753247	rs187953732	26
cg23839631	-0.0380886	0.124011	-13.2447	1.57e-22	1.32e-16	40.3591	0.148528	0.110439	-0.0380886	13	52703373	F	I	NEK5	TSS200	island	TSS200-island	chr13:52702773-52703387	rs558279266	14
cg00255925	-0.0324751	0.073448	-13.2445	1.57e-22	1.32e-16	40.3582	0.0943515	0.0618764	-0.0324751	1	223316634	F	I	TLR5	TSS200	island	TSS200-island	chr1:223316185-223316689	rs5744100;rs566254666;rs536641830;rs554712614;rs576466602;rs1773766	16;25;34;41;44;51
cg20694715	-0.0352783	0.102716	-13.2435	1.57e-22	1.33e-16	40.3539	0.125424	0.0901455	-0.0352783	12	10766273	R	I	MAGOHB	TSS200	island	TSS200-island	chr12:10765955-10766331	rs189387527;rs557150515;rs576900992;rs546283460;rs10772335;rs573182795;rs541905769;rs532675474;rs192655509	50;48;46;38;31;27;9;8;3
cg17036949	-0.0290704	0.0802396	-13.2425	1.58e-22	1.33e-16	40.3495	0.0989516	0.0698812	-0.0290704	4	2937134	F	I	MFSD10	TSS1500	shore	TSS1500-shore	chr4:2935461-2936974	rs562923625	26
cg20918128	-0.0383749	0.106812	-13.2418	1.58e-22	1.34e-16	40.3466	0.131513	0.0931385	-0.0383749	11	3663777	F	I	ART5	TSS1500	island	TSS1500-island	chr11:3663052-3663802	rs568380736;rs3813885;rs554596424;rs569613136;rs536887395;rs139422306	9;10;21;25;36;48
cg18835582	-0.0431619	0.136394	-13.2403	1.6e-22	1.35e-16	40.3397	0.164176	0.121014	-0.0431619	7	155258315	R	I		IGR	shore	IGR-shore	chr7:155258827-155261403	rs61364968;rs563789458;rs116937401;rs546087056	20;15;11;7
cg14371153	-0.0704543	0.271864	-13.2363	1.62e-22	1.37e-16	40.3224	0.317214	0.24676	-0.0704543	11	116658661	R	I	ZNF259	1stExon	island	1stExon-island	chr11:116658411-116658895	rs367894029;rs201399491	18;9
cg23026886	-0.0312783	0.0798693	-13.2363	1.62e-22	1.37e-16	40.3221	0.100002	0.0687241	-0.0312783	10	6019718	F	I	IL15RA	TSS200	island	TSS200-island	chr10:6018944-6020073	rs8177627;rs193159132	1;10
cg18400815	-0.0408023	0.130984	-13.2362	1.62e-22	1.37e-16	40.3219	0.157247	0.116445	-0.0408023	8	95651847	R	I	LOC100288748	TSS200	shore	TSS200-shore	chr8:95651206-95651760	rs114017939;rs559341036;rs16916937	28;27;4
cg09150905	-0.0405593	0.109521	-13.2351	1.63e-22	1.38e-16	40.3168	0.135628	0.0950684	-0.0405593	1	179851194	F	I	TOR1AIP1	TSS1500	shore	TSS1500-shore	chr1:179851482-179852371	rs111843260;rs111290962;rs566721632;rs529159515	7;18;46;48
cg13559336	-0.0417847	0.137196	-13.2319	1.66e-22	1.4e-16	40.3027	0.164092	0.122307	-0.0417847	3	38388076	R	I	XYLB	TSS200	shore	TSS200-shore	chr3:38388122-38388769	rs2234601	14
cg14123048	-0.0281267	0.0823685	-13.2302	1.67e-22	1.41e-16	40.2951	0.100473	0.0723464	-0.0281267	14	105957593	R	I	C14orf80	Body	island	Body-island	chr14:105956175-105958197
cg01395533	-0.0350928	0.0967399	-13.2278	1.69e-22	1.42e-16	40.2847	0.119328	0.0842356	-0.0350928	3	66024640	F	I	MAGI1	TSS200	island	TSS200-island	chr3:66023373-66025595
cg13620615	-0.0315058	0.0987247	-13.2247	1.71e-22	1.44e-16	40.2711	0.119004	0.0874985	-0.0315058	21	40555724	F	I	PSMG1	TSS1500	island	TSS1500-island	chr21:40554764-40556117	rs78807335	38
cg14314653	-0.0237824	0.0548973	-13.2215	1.73e-22	1.46e-16	40.2566	0.0702055	0.0464231	-0.0237824	6	105584709	F	I	BVES	TSS1500	island	TSS1500-island	chr6:105584148-105585621
cg11478910	-0.0513053	0.152779	-13.2166	1.77e-22	1.5e-16	40.2353	0.185803	0.134497	-0.0513053	9	125675613	F	I	ZBTB6	TSS200	opensea	TSS200-opensea		rs540451115;rs561758412	0;32
cg00521380	0.076705	0.85987	13.2155	1.78e-22	1.5e-16	40.2304	0.810497	0.887202	0.076705	5	31631074	R	II		IGR	opensea	IGR-opensea		rs550086922;rs117591761;rs532399557	51;37;15
cg11230222	-0.0257517	0.0663353	-13.2146	1.79e-22	1.51e-16	40.2266	0.0829111	0.0571594	-0.0257517	17	40831789	R	I	CCR10	Body	island	Body-island	chr17:40831682-40832452
cg21028292	-0.0275906	0.0683534	-13.2121	1.81e-22	1.53e-16	40.2152	0.0861129	0.0585223	-0.0275906	3	129158769	R	I	IFT122	TSS200	island	TSS200-island	chr3:129158602-129159477	rs570744897;rs534533583	47;38
cg11073923	-0.0319409	0.0905046	-13.2104	1.82e-22	1.54e-16	40.2076	0.111064	0.0791233	-0.0319409	4	175443752	F	I	HPGD	1stExon	island	1stExon-island	chr4:175443406-175443837	rs552078994	6
cg23886783	-0.0285808	0.0805725	-13.2092	1.83e-22	1.55e-16	40.2023	0.0989694	0.0703886	-0.0285808	2	113403248	R	I	SLC20A1	TSS1500	island	TSS1500-island	chr2:113403001-113404079	rs561507120	44
cg05119480	-0.0298916	0.0703598	-13.204	1.87e-22	1.58e-16	40.1794	0.0896003	0.0597088	-0.0298916	12	104850745	F	I	CHST11	TSS200	island	TSS200-island	chr12:104850253-104852395	rs143021773	7
cg19951424	-0.0307085	0.0943998	-13.2033	1.88e-22	1.59e-16	40.1762	0.114166	0.0834577	-0.0307085	15	89182208	F	I	ISG20	1stExon	opensea	1stExon-opensea		rs146969831;rs147979054	3;26
cg04337412	-0.0283489	0.0907615	-13.202	1.89e-22	1.59e-16	40.1708	0.109009	0.0806601	-0.0283489	20	44992802	R	I	SLC35C2	5'UTR	island	5'UTR-island	chr20:44992677-44993103	rs375340624	21
cg13518390	-0.0306001	0.0824413	-13.202	1.89e-22	1.6e-16	40.1704	0.102138	0.0715378	-0.0306001	7	71198414	F	I		IGR	opensea	IGR-opensea		rs534651527;rs552676022;rs569852195;rs570970790	13;24;27;39
cg14473243	-0.0297004	0.0849019	-13.2004	1.9e-22	1.61e-16	40.1638	0.104019	0.074319	-0.0297004	5	137514312	F	I	BRD8	5'UTR	shore	5'UTR-shore	chr5:137514660-137514941	rs201418867;rs199798642;rs113669474	0;8;26
cg23510443	-0.0286712	0.0894122	-13.1991	1.91e-22	1.62e-16	40.1577	0.107867	0.079196	-0.0286712	17	40950545	F	I	CNTD1	TSS1500	island	TSS1500-island	chr17:40950474-40950902	rs200252923;rs201237619;rs561243794	10;33;43
cg12984107	-0.042386	0.116795	-13.1986	1.92e-22	1.62e-16	40.1558	0.144078	0.101692	-0.042386	17	41277006	R	I	BRCA1	5'UTR	shore	5'UTR-shore	chr17:41278134-41278460
cg14769207	-0.0413811	0.0904703	-13.195	1.95e-22	1.65e-16	40.1396	0.117106	0.0757254	-0.0413811	21	38071807	R	I	SIM2	TSS200	island	TSS200-island	chr21:38068193-38073891	rs561451232	43
cg03348978	-0.0436773	0.175464	-13.1946	1.95e-22	1.65e-16	40.1378	0.203578	0.1599	-0.0436773	17	36103230	F	I	HNF1B	Body	island	Body-island	chr17:36102033-36104766	rs538109568;rs554833917	30;32
cg17861791	-0.046246	0.170668	-13.194	1.96e-22	1.65e-16	40.1352	0.200436	0.15419	-0.046246	1	113162073	F	I	ST7L	TSS200	island	TSS200-island	chr1:113161591-113162571	rs546364242;rs547148420	2;16
cg12419678	-0.0397408	0.09979	-13.193	1.97e-22	1.66e-16	40.1308	0.12537	0.0856295	-0.0397408	10	75533025	F	I	FUT11	Body	shore	Body-shore	chr10:75531970-75532817	rs200368257	35
cg21954109	-0.0296022	0.0805063	-13.1913	1.98e-22	1.67e-16	40.1236	0.0995606	0.0699583	-0.0296022	4	6675619	R	I	LOC93622	TSS1500	shore	TSS1500-shore	chr4:6675691-6676407	rs142970873;rs201436531;rs558745669;rs190262859	45;23;22;8
cg21605022	-0.0333699	0.11102	-13.19	1.99e-22	1.68e-16	40.1176	0.132499	0.0991296	-0.0333699	17	48350526	R	I	TMEM92	TSS1500	island	TSS1500-island	chr17:48350422-48350832	rs577440035	45
cg23347987	-0.0333209	0.0897994	-13.1877	2.01e-22	1.7e-16	40.1074	0.111247	0.0779264	-0.0333209	14	99737609	R	I	BCL11B	1stExon	shore	1stExon-shore	chr14:99736040-99737584
cg19725989	-0.0368895	0.117339	-13.1875	2.01e-22	1.7e-16	40.1064	0.141084	0.104195	-0.0368895	11	67007604	R	I	KDM2A	Body	opensea	Body-opensea		rs561467717	2
cg13408549	-0.0230396	0.0680242	-13.1867	2.02e-22	1.71e-16	40.103	0.0828543	0.0598147	-0.0230396	1	212781792	R	I	ATF3	TSS200	island	TSS200-island	chr1:212780151-212783086	rs543717522;rs561805868	35;14
cg09365847	-0.0314443	0.0682844	-13.1861	2.03e-22	1.71e-16	40.1002	0.0885244	0.0570801	-0.0314443	10	33624868	F	I	NRP1	TSS1500	island	TSS1500-island	chr10:33623120-33626197	rs531494136;rs61758227;rs571287133	13;39;46
cg07681156	-0.0334391	0.11364	-13.1858	2.03e-22	1.71e-16	40.0989	0.135164	0.101725	-0.0334391	19	56154921	R	I	ZNF581	TSS200	island	TSS200-island	chr19:56154791-56155117	rs77357931;rs569332512;rs538407127	45;19;7
cg05136179	-0.0285472	0.0765718	-13.1851	2.04e-22	1.72e-16	40.0958	0.094947	0.0663998	-0.0285472	3	52740483	F	I	GLT8D1	TSS1500	shore	TSS1500-shore	chr3:52739537-52740426	rs566147745	19
cg21429174	-0.030353	0.0710462	-13.1845	2.04e-22	1.72e-16	40.0932	0.0905837	0.0602307	-0.030353	16	57126228	F	I	CPNE2	TSS1500	island	TSS1500-island	chr16:57126044-57127110
cg27113993	-0.0328899	0.0984035	-13.1832	2.05e-22	1.73e-16	40.0876	0.119574	0.0866841	-0.0328899	11	64216437	F	I	LOC100996455	TSS200	island	TSS200-island	chr11:64216411-64216709
cg14424295	-0.0365444	0.102291	-13.1822	2.06e-22	1.74e-16	40.0833	0.125814	0.0892698	-0.0365444	9	3527075	F	I	RFX3	TSS1500	shore	TSS1500-shore	chr9:3526015-3526945	rs574189017;rs117170685	25;30
cg18320648	-0.0468968	0.215404	-13.1812	2.07e-22	1.75e-16	40.0786	0.245591	0.198694	-0.0468968	2	152266336	F	I	RIF1	TSS200	island	TSS200-island	chr2:152266271-152267286	rs370588037	37
cg25461163	-0.0412007	0.0979901	-13.1804	2.08e-22	1.75e-16	40.0752	0.12451	0.0833094	-0.0412007	5	72112466	F	I	TNPO1	1stExon	island	1stExon-island	chr5:72112157-72113106	rs533299348;rs545300550;rs192605898;rs530609511;rs550258528	1;12;16;30;48
cg19266034	-0.0369623	0.0939802	-13.1768	2.11e-22	1.78e-16	40.0591	0.117772	0.0808097	-0.0369623	7	108210536	R	I	THAP5	TSS1500	island	TSS1500-island	chr7:108209784-108210906	rs577727161;rs533984740;rs150342729	47;30;22
cg11668638	-0.017294	0.0412453	-13.1737	2.14e-22	1.81e-16	40.0457	0.0523771	0.0350831	-0.017294	6	42952412	F	II	PPP2R5D	5'UTR	opensea	5'UTR-opensea		rs202203459	51
cg10507582	-0.035226	0.100086	-13.1719	2.16e-22	1.82e-16	40.0377	0.12276	0.087534	-0.035226	13	34392299	F	I	RFC3	1stExon	island	1stExon-island	chr13:34392127-34392493	rs199707785;rs147166048	18;22
cg26698115	-0.0466919	0.259216	-13.1719	2.16e-22	1.82e-16	40.0374	0.28927	0.242579	-0.0466919	1	67390377	R	I	WDR78	1stExon	shore	1stExon-shore	chr1:67390468-67391109	rs534984894	32
cg25047469	-0.0393802	0.120219	-13.1689	2.19e-22	1.85e-16	40.0242	0.145567	0.106187	-0.0393802	15	90198526	R	I	KIF7	5'UTR	island	5'UTR-island	chr15:90198100-90198833	rs76612432;rs562057298;rs185963777	29;13;12
cg26386436	-0.0541771	0.258857	-13.168	2.19e-22	1.85e-16	40.0204	0.293729	0.239552	-0.0541771	14	90084672	R	I	FOXN3	5'UTR	shore	5'UTR-shore	chr14:90085365-90085711
cg01959412	-0.0677713	0.292219	-13.1644	2.23e-22	1.88e-16	40.0042	0.335842	0.26807	-0.0677713	4	4861398	R	I	MSX1	5'UTR	island	5'UTR-island	chr4:4861227-4862241	rs527295263;rs538271975;rs558561774	16;5;2
cg27544375	-0.0236944	0.0713596	-13.1622	2.25e-22	1.9e-16	39.9948	0.0866112	0.0629168	-0.0236944	7	42971887	F	I	MRPL32	TSS200	island	TSS200-island	chr7:42971634-42972299	rs187186473;rs555617737;rs200354711	1;20;50
cg18342253	-0.0323539	0.0883759	-13.16	2.27e-22	1.92e-16	39.9851	0.109201	0.0768475	-0.0323539	1	201476371	R	I	CSRP1	5'UTR	island	5'UTR-island	chr1:201475885-201476516	rs552999299;rs148541381	16;1
cg18560204	-0.0487438	0.1388	-13.1593	2.28e-22	1.93e-16	39.9816	0.170176	0.121432	-0.0487438	15	83953709	F	I	BNC1	TSS1500	island	TSS1500-island	chr15:83951980-83953930
cg02707669	-0.033596	0.105654	-13.158	2.29e-22	1.94e-16	39.976	0.127279	0.0936827	-0.033596	13	21750332	R	I	SKA3	Body	island	Body-island	chr13:21750287-21751332
cg27222219	-0.0281567	0.0817125	-13.1569	2.3e-22	1.95e-16	39.9713	0.0998363	0.0716796	-0.0281567	1	17380847	R	I	SDHB	TSS200	shore	TSS200-shore	chr1:17380456-17380722	rs190401618	6
cg03638172	-0.0462457	0.137823	-13.154	2.33e-22	1.97e-16	39.9581	0.167591	0.121345	-0.0462457	7	4922944	R	I	RADIL	5'UTR	island	5'UTR-island	chr7:4922707-4923576
cg25410896	-0.0318225	0.0756501	-13.1535	2.34e-22	1.98e-16	39.956	0.0961336	0.0643111	-0.0318225	13	41345530	R	I	MRPS31	TSS200	island	TSS200-island	chr13:41345062-41345570	rs559754237	27
cg23851409	-0.0243063	0.0687184	-13.1531	2.34e-22	1.98e-16	39.9542	0.0843638	0.0600575	-0.0243063	5	148930537	R	I	CSNK1A1	TSS1500	island	TSS1500-island	chr5:148930249-148931244	rs578093904	32
cg17781893	-0.0393231	0.116457	-13.153	2.34e-22	1.98e-16	39.954	0.141768	0.102445	-0.0393231	1	43613364	R	I	FAM183A	TSS1500	shore	TSS1500-shore	chr1:43613488-43613842	rs56945004;rs72678383	32;24
cg07917836	-0.0405321	0.1584	-13.1524	2.35e-22	1.98e-16	39.9514	0.184489	0.143957	-0.0405321	17	72869660	F	I	FDXR	TSS1500	island	TSS1500-island	chr17:72868922-72869703	rs531112869;rs549616293;rs569534935;rs538410718;rs563260417;rs151150554;rs191822566	0;2;14;17;19;46;48
cg23667267	-0.031864	0.0828593	-13.1486	2.39e-22	2.02e-16	39.9344	0.103369	0.0715055	-0.031864	2	127864762	F	I	BIN1	1stExon	island	1stExon-island	chr2:127863642-127865288
cg17648073	-0.0363622	0.125395	-13.1472	2.41e-22	2.03e-16	39.9283	0.148801	0.112438	-0.0363622	20	13765895	F	I	C20orf7	Body	island	Body-island	chr20:13765166-13765909	rs200744738;rs139219896;rs143178200;rs147117631;rs546777749;rs566963047;rs3831170	0;2;8;9;26;30;48
cg10789933	-0.0409681	0.138389	-13.1451	2.43e-22	2.05e-16	39.9192	0.164759	0.123791	-0.0409681	1	146644357	R	I	PRKAB2	TSS200	island	TSS200-island	chr1:146643470-146644501	rs587669153;rs587747275	29;22
cg22531081	-0.0308917	0.0782529	-13.1431	2.45e-22	2.07e-16	39.9102	0.0981373	0.0672455	-0.0308917	8	101571817	F	I	ANKRD46	5'UTR	island	5'UTR-island	chr8:101571515-101572104	rs557346795	33
cg16573266	-0.0317997	0.0745958	-13.1425	2.46e-22	2.07e-16	39.9074	0.0950645	0.0632648	-0.0317997	6	106442911	F	I		IGR	island	IGR-island	chr6:106441986-106442912	rs568966773	14
cg15643885	-0.0370439	0.114608	-13.1392	2.49e-22	2.1e-16	39.8929	0.138453	0.101409	-0.0370439	8	17434749	F	I	PDGFRL	5'UTR	island	5'UTR-island	chr8:17434648-17434954	rs570020712;rs115588653;rs150742821;rs149496915;rs62498022	3;24;33;46;49
cg18345806	-0.036297	0.067238	-13.1392	2.49e-22	2.1e-16	39.8929	0.0906016	0.0543046	-0.036297	4	56502544	F	I	NMU	TSS200	shore	TSS200-shore	chr4:56501912-56502523
cg24210428	-0.0334721	0.0990185	-13.1386	2.5e-22	2.11e-16	39.8903	0.120564	0.0870917	-0.0334721	3	15643525	R	I	HACL1	TSS1500	island	TSS1500-island	chr3:15642770-15643581	rs115287362;rs570872921;rs539543123;rs370060057;rs576537090;rs138666555	45;37;20;19;13;3
cg18954339	-0.0296126	0.0816573	-13.1375	2.51e-22	2.12e-16	39.8852	0.100718	0.0711057	-0.0296126	14	105780420	R	I	PACS2	TSS1500	island	TSS1500-island	chr14:105780339-105782027
cg06665986	-0.0395704	0.168824	-13.1374	2.51e-22	2.12e-16	39.8851	0.194295	0.154725	-0.0395704	15	44069126	R	I	ELL3	1stExon	island	1stExon-island	chr15:44068586-44069792	rs140053314;rs529471225;rs372820164	44;11;3
cg07291923	-0.0465823	0.218575	-13.1346	2.54e-22	2.15e-16	39.8726	0.248559	0.201976	-0.0465823	2	28113263	R	I	BRE	TSS1500	island	TSS1500-island	chr2:28113060-28113764	rs376141839;rs561164535;rs149354783;rs543611264;rs562982045;rs540639332;rs75602512	36;27;26;25;17;4;3
cg14279842	-0.0390295	0.0890912	-13.1335	2.55e-22	2.16e-16	39.8678	0.114214	0.0751841	-0.0390295	14	50159788	F	I	KLHDC1	TSS200	island	TSS200-island	chr14:50159667-50160424	rs546726131;rs371558130;rs532240237	38;39;49
cg15069758	-0.0347759	0.104962	-13.1319	2.57e-22	2.17e-16	39.8606	0.127346	0.0925704	-0.0347759	1	110198731	F	I	GSTM4	Body	island	Body-island	chr1:110198541-110199127	rs184672013;rs538034241;rs554777031	12;19;33
cg00974149	-0.0287943	0.0994274	-13.1315	2.58e-22	2.18e-16	39.8589	0.117962	0.0891673	-0.0287943	17	56296512	R	I	MKS1	1stExon	island	1stExon-island	chr17:56296488-56296842	rs571041748	38
cg21281234	-0.021597	0.0568828	-13.1314	2.58e-22	2.18e-16	39.8583	0.0707844	0.0491873	-0.021597	1	212781775	R	I	ATF3	TSS1500	island	TSS1500-island	chr1:212780151-212783086	rs543717522	18
cg03606089	-0.0430611	0.144141	-13.1305	2.59e-22	2.19e-16	39.8543	0.171859	0.128798	-0.0430611	9	71651075	R	I	FXN	Body	island	Body-island	chr9:71650646-71651176	rs570521734;rs534842570;rs547554223	51;46;35
cg24143933	-0.0399322	0.109278	-13.1295	2.6e-22	2.2e-16	39.8497	0.134982	0.0950494	-0.0399322	1	212458162	F	I	PPP2R5A	TSS1500	island	TSS1500-island	chr1:212457967-212459694	rs182269405	21
cg10808399	-0.0269285	0.0764299	-13.129	2.61e-22	2.2e-16	39.8476	0.0937632	0.0668347	-0.0269285	17	7297336	F	I	PLSCR3	Body	island	Body-island	chr17:7296504-7298466	rs544746089;rs559915084	13;51
cg08235875	-0.0307959	0.0780673	-13.1259	2.64e-22	2.23e-16	39.834	0.0978899	0.0670941	-0.0307959	8	134584692	R	I	ST3GAL1	TSS1500	island	TSS1500-island	chr8:134581969-134584875	rs573591723;rs11549382	49;31
cg00936449	-0.0295448	0.087396	-13.1254	2.65e-22	2.24e-16	39.8317	0.106413	0.0768685	-0.0295448	17	63119501	R	I		IGR	island	IGR-island	chr17:63119227-63119706	rs9898861;rs543779275;rs532979708;rs9899243;rs542441679	44;33;29;15;5
cg15737840	-0.0282336	0.0674531	-13.1251	2.65e-22	2.24e-16	39.8303	0.0856265	0.0573929	-0.0282336	1	108507483	R	I	VAV3	1stExon	island	1stExon-island	chr1:108507251-108507841	rs149133045;rs141808723;rs146244286;rs142499589	37;16;12;2
cg06058923	-0.0422996	0.159883	-13.1243	2.66e-22	2.25e-16	39.8266	0.187111	0.144811	-0.0422996	6	80488001	R	I		IGR	opensea	IGR-opensea
cg21912093	-0.0307363	0.0932885	-13.1223	2.69e-22	2.27e-16	39.8178	0.113073	0.0823365	-0.0307363	14	73704842	R	I	PAPLN	5'UTR	island	5'UTR-island	chr14:73704054-73705106	rs530931639	4
cg06948630	-0.0260273	0.0754966	-13.121	2.7e-22	2.28e-16	39.8123	0.0922498	0.0662226	-0.0260273	14	92588013	F	I	CPSF2	TSS1500	island	TSS1500-island	chr14:92587549-92589022	rs140737674;rs200123739;rs538579127;rs145881375;rs138437079	5;11;27;31;36
cg15913680	-0.0461031	0.15554	-13.1205	2.71e-22	2.28e-16	39.8102	0.185215	0.139112	-0.0461031	11	72353343	F	I	PDE2A	1stExon	island	1stExon-island	chr11:72353222-72354358
cg08422844	-0.0463843	0.199965	-13.1178	2.74e-22	2.31e-16	39.7979	0.229822	0.183438	-0.0463843	16	17565178	R	I	XYLT1	TSS1500	opensea	TSS1500-opensea		rs373948693;rs546789163;rs561739451	33;15;12
cg14127859	-0.0578259	0.184598	-13.1159	2.76e-22	2.33e-16	39.7897	0.22182	0.163994	-0.0578259	9	96716928	R	I	BARX1	Body	island	Body-island	chr9:96713326-96718186
cg19557340	-0.0374815	0.0921749	-13.1153	2.77e-22	2.34e-16	39.7871	0.116301	0.0788194	-0.0374815	13	35516445	R	I	NBEA	TSS200	opensea	TSS200-opensea
cg04475877	-0.0340455	0.0781883	-13.1143	2.78e-22	2.35e-16	39.7827	0.100103	0.0660571	-0.0340455	11	2951676	R	I	PHLDA2	TSS1500	island	TSS1500-island	chr11:2949788-2951756	rs570206943;rs537551638	45;23
cg11645754	-0.028706	0.0824246	-13.1143	2.78e-22	2.35e-16	39.7825	0.100902	0.072196	-0.028706	17	21188174	F	I	MAP2K3	5'UTR	island	5'UTR-island	chr17:21187552-21188443	rs576190445;rs200000922	6;10
cg24503272	-0.0432695	0.124876	-13.1138	2.79e-22	2.35e-16	39.7804	0.152728	0.109458	-0.0432695	6	160210831	F	I	MRPL18	TSS1500	island	TSS1500-island	chr6:160209941-160212015	rs149818721	40
cg10433910	-0.036188	0.0998098	-13.1135	2.79e-22	2.36e-16	39.7789	0.123103	0.0869152	-0.036188	8	145137259	F	I	GPAA1	TSS1500	island	TSS1500-island	chr8:145137176-145138235	rs368725403;rs542857809	22;46
cg13507888	-0.033429	0.0968411	-13.1126	2.8e-22	2.37e-16	39.7748	0.118359	0.0849296	-0.033429	9	132199983	R	I		IGR	island	IGR-island	chr9:132199361-132199984	rs74671688;rs77963679;rs75557317;rs114971491;rs72766023	40;28;27;19;2
cg21871394	-0.0384603	0.106418	-13.1091	2.85e-22	2.4e-16	39.7593	0.131174	0.0927134	-0.0384603	19	50380797	F	I	AKT1S1	TSS1500	island	TSS1500-island	chr19:50379396-50381565	rs151113070	34
cg21639236	-0.0446033	0.153282	-13.1077	2.86e-22	2.42e-16	39.7531	0.181992	0.137389	-0.0446033	22	46664151	F	I	TTC38	Body	shore	Body-shore	chr22:46663605-46664126
cg16309595	-0.0503495	0.2033	-13.1069	2.87e-22	2.43e-16	39.7496	0.235709	0.18536	-0.0503495	12	103359445	R	I		IGR	island	IGR-island	chr12:103359248-103359629	rs528305762;rs551127359	34;28
cg20899340	-0.035822	0.119277	-13.1059	2.89e-22	2.44e-16	39.7452	0.142335	0.106513	-0.035822	17	60143175	F	I	MED13	TSS1500	island	TSS1500-island	chr17:60142247-60143516	rs556459711;rs3809753;rs567975679	10;31;36
cg14195122	-0.0427218	0.111832	-13.1053	2.89e-22	2.44e-16	39.7425	0.139331	0.096609	-0.0427218	19	37329475	F	I	ZNF790	TSS200	island	TSS200-island	chr19:37328896-37329518	rs565617837	1
cg21649051	-0.0287766	0.0779379	-13.1051	2.9e-22	2.45e-16	39.7417	0.0964608	0.0676842	-0.0287766	1	85514340	R	I	MCOLN3	TSS200	island	TSS200-island	chr1:85513509-85514555	rs577854635;rs537253931	14;13
cg14924339	-0.0239167	0.066331	-13.1027	2.93e-22	2.47e-16	39.7311	0.0817257	0.057809	-0.0239167	14	58766222	F	I	PSMA3-AS1	TSS1500	island	TSS1500-island	chr14:58765173-58766386	rs555037470;rs576160270	2;29
cg06190032	-0.0294687	0.0787292	-13.1015	2.94e-22	2.49e-16	39.7258	0.0976976	0.0682289	-0.0294687	8	70745559	R	I	SLCO5A1	1stExon	island	1stExon-island	chr8:70744098-70747441	rs556998116	2
cg25538450	-0.0519626	0.242337	-13.0993	2.97e-22	2.51e-16	39.7162	0.275784	0.223822	-0.0519626	19	1847778	R	I	REXO1	Body	island	Body-island	chr19:1847689-1847893	rs542047491;rs74329266;rs11670146;rs561912022;rs141496451;rs540760663	46;41;37;35;27;6
cg15929437	-0.0309548	0.0828609	-13.0988	2.98e-22	2.51e-16	39.714	0.102786	0.071831	-0.0309548	11	65101539	R	I	DPF2	Body	island	Body-island	chr11:65101109-65101843	rs569713858	17
cg25793566	-0.0377691	0.114387	-13.0986	2.98e-22	2.52e-16	39.7132	0.138698	0.100929	-0.0377691	3	196467045	R	I	PAK2	5'UTR	island	5'UTR-island	chr3:196466585-196467353	rs544218964	25
cg09739442	-0.0284381	0.0806079	-13.0978	2.99e-22	2.53e-16	39.7094	0.0989129	0.0704747	-0.0284381	17	7387543	R	I	ZBTB4	1stExon	island	1stExon-island	chr17:7387280-7388326
cg13942604	-0.0364259	0.116533	-13.0976	2.99e-22	2.53e-16	39.7083	0.13998	0.103554	-0.0364259	11	14542103	R	I	PSMA1	TSS200	island	TSS200-island	chr11:14541600-14542225	rs575802618;rs542904473;rs192730027;rs573240808	48;44;40;25
cg09378105	-0.040178	0.136227	-13.0962	3.01e-22	2.54e-16	39.7025	0.162089	0.121911	-0.040178	7	100895380	F	I		IGR	island	IGR-island	chr7:100895202-100895805
cg07568194	-0.0408168	0.104989	-13.0942	3.04e-22	2.57e-16	39.6937	0.131262	0.0904448	-0.0408168	16	77468850	R	I	ADAMTS18	1stExon	island	1stExon-island	chr16:77468309-77469074	rs538359565	1
cg08770580	-0.0357413	0.094703	-13.0933	3.05e-22	2.58e-16	39.6894	0.117709	0.0819676	-0.0357413	3	183979197	R	I	ECE2	Body	island	Body-island	chr3:183977548-183980633
cg04212619	-0.0200581	0.0561822	-13.0927	3.06e-22	2.58e-16	39.6869	0.0690932	0.049035	-0.0200581	3	14444063	F	I	SLC6A6	TSS200	island	TSS200-island	chr3:14443629-14444577
cg05654483	-0.0429079	0.125322	-13.0917	3.07e-22	2.59e-16	39.6825	0.152941	0.110033	-0.0429079	10	122610929	F	I	WDR11	5'UTR	island	5'UTR-island	chr10:122610678-122611052	rs200683907;rs112459242;rs148286007;rs35347156;rs140396404;rs201743200	0;1;14;25;27;35
cg03129653	-0.0457005	0.121085	-13.09	3.1e-22	2.61e-16	39.6751	0.150502	0.104801	-0.0457005	11	16760060	F	I	C11orf58	TSS200	island	TSS200-island	chr11:16759945-16760386	rs577440439;rs139202879;rs555919081;rs11352935;rs145811544;rs574351044	1;2;46;47;47;50
cg18313530	-0.0210399	0.050016	-13.0889	3.11e-22	2.63e-16	39.6701	0.063559	0.0425191	-0.0210399	11	111749763	R	I	C11orf1	TSS200	island	TSS200-island	chr11:111749570-111750078	rs577881821;rs201345383;rs200121963	45;35;28
cg17587808	-0.0215679	0.0525553	-13.0873	3.13e-22	2.65e-16	39.6627	0.0664381	0.0448702	-0.0215679	14	59951267	F	I	L3HYPDH	TSS200	island	TSS200-island	chr14:59950460-59951527	rs10140007;rs201550789;rs199521684	11;20;26
cg12946524	-0.0376146	0.0935169	-13.0846	3.17e-22	2.68e-16	39.651	0.117729	0.080114	-0.0376146	3	171757361	F	I	FNDC3B	TSS200	shore	TSS200-shore	chr3:171757493-171758724	rs549669156;rs567974546	0;47
cg17470227	-0.0425852	0.163215	-13.0841	3.18e-22	2.68e-16	39.6487	0.190626	0.148041	-0.0425852	3	111579551	F	I	PHLDB2	5'UTR	shore	5'UTR-shore	chr3:111578237-111578739	rs534215540;rs141282653;rs567697577;rs536701524;rs114462032	11;29;35;45;46
cg23528400	-0.0274312	0.06122	-13.0825	3.2e-22	2.7e-16	39.6415	0.0788769	0.0514457	-0.0274312	3	32859438	F	I	TRIM71	TSS200	island	TSS200-island	chr3:32858194-32860506	rs564250091;rs532127769;rs544022860	5;11;43
cg17979991	-0.0296406	0.0731865	-13.0805	3.23e-22	2.73e-16	39.6327	0.0922655	0.0626249	-0.0296406	7	43769177	F	I	C7orf44	TSS200	island	TSS200-island	chr7:43768814-43769479	rs535954353;rs557134971;rs141031261;rs575872226	22;30;35;47
cg11395536	-0.0291656	0.0793958	-13.0803	3.23e-22	2.73e-16	39.632	0.0981691	0.0690035	-0.0291656	1	150521958	R	I	ADAMTSL4	1stExon	island	1stExon-island	chr1:150521349-150522368
cg26630773	-0.0275206	0.0820288	-13.08	3.24e-22	2.73e-16	39.6304	0.0997432	0.0722226	-0.0275206	19	17858401	R	I	FCHO1	TSS200	island	TSS200-island	chr19:17858371-17858891	rs188539050;rs28403253;rs553748102	51;43;39
cg00856204	-0.0273394	0.0770249	-13.0783	3.26e-22	2.75e-16	39.6231	0.0946227	0.0672832	-0.0273394	7	2560104	F	I	LFNG	Body	shore	Body-shore	chr7:2558371-2559967	rs538842271;rs558764770;rs180803360	1;24;33
cg08804807	-0.0243824	0.0611377	-13.0775	3.27e-22	2.76e-16	39.6195	0.0768321	0.0524497	-0.0243824	5	173315313	F	I	CPEB4	TSS200	island	TSS200-island	chr5:173314931-173315979	rs542143979	43
cg25022925	-0.0307356	0.0882999	-13.077	3.28e-22	2.77e-16	39.6172	0.108084	0.0773481	-0.0307356	5	126112600	F	I	LMNB1	TSS1500	island	TSS1500-island	chr5:126112229-126114229	rs573576730;rs540620791;rs554454508	6;10;24
cg17470467	-0.0310391	0.079614	-13.077	3.28e-22	2.77e-16	39.6171	0.0995932	0.0685541	-0.0310391	14	24836101	F	I	NFATC4	TSS1500	island	TSS1500-island	chr14:24835810-24836220	rs565422298;rs531024085;rs551184328	9;22;36
cg22805990	-0.0290577	0.0758105	-13.0767	3.28e-22	2.77e-16	39.616	0.0945143	0.0654566	-0.0290577	7	30634502	F	I	GARS	5'UTR	island	5'UTR-island	chr7:30634124-30635058	rs531483802;rs549993976;rs568199609;rs529166485;rs62636572	0;5;27;32;46
cg22387839	-0.0217149	0.0622084	-13.0739	3.32e-22	2.81e-16	39.6037	0.0761858	0.0544709	-0.0217149	7	44613445	F	I	DDX56	1stExon	island	1stExon-island	chr7:44613211-44613875	rs201428469;rs201371137;rs144899186	8;13;43
cg25645657	-0.0428368	0.133583	-13.0737	3.33e-22	2.81e-16	39.6024	0.161156	0.118319	-0.0428368	5	52776244	F	I	FST	TSS1500	island	TSS1500-island	chr5:52775533-52776645	rs562904107;rs578188921	15;40
cg08979686	-0.0343718	0.101987	-13.0731	3.34e-22	2.82e-16	39.5998	0.124111	0.0897396	-0.0343718	20	44600644	R	I	ZNF335	5'UTR	island	5'UTR-island	chr20:44599805-44601207	rs560471134;rs527623832;rs546069280	51;5;1
cg25061763	-0.0241471	0.0621592	-13.0695	3.39e-22	2.86e-16	39.584	0.0777022	0.0535551	-0.0241471	12	62860430	R	I	MON2	TSS200	island	TSS200-island	chr12:62860383-62860855
cg12876261	-0.0365868	0.104177	-13.069	3.4e-22	2.87e-16	39.5819	0.127727	0.0911406	-0.0365868	7	56119223	F	I	PSPH	5'UTR	island	5'UTR-island	chr7:56119045-56119963	rs187219685;rs561809908;rs190794562	24;25;36
cg03063453	-0.0358257	0.100637	-13.0665	3.44e-22	2.9e-16	39.5704	0.123697	0.0878711	-0.0358257	19	52693134	F	I	PPP2R1A	TSS200	island	TSS200-island	chr19:52692820-52693832	rs184163465;rs561277255;rs528535682;rs547310883;rs571874809	26;40;42;43;44
cg03128421	-0.0366629	0.0958208	-13.0661	3.44e-22	2.91e-16	39.569	0.11942	0.082757	-0.0366629	2	55647401	R	I	CCDC88A	TSS1500	shore	TSS1500-shore	chr2:55646621-55647329	rs80206987;rs553145532	32;27
cg26926076	-0.031143	0.0869577	-13.065	3.46e-22	2.92e-16	39.5641	0.107004	0.0758607	-0.031143	6	129204510	R	I	LAMA2	Body	opensea	Body-opensea		rs145310035	48
cg07598522	-0.0432074	0.215012	-13.065	3.46e-22	2.92e-16	39.564	0.242823	0.199616	-0.0432074	19	13227118	F	I	TRMT1	1stExon	island	1stExon-island	chr19:13226897-13227660	rs200989466	48
cg18775012	-0.0392516	0.105931	-13.0639	3.48e-22	2.93e-16	39.5592	0.131196	0.0919446	-0.0392516	2	73146206	R	I	EMX1	Body	island	Body-island	chr2:73143055-73148260	rs552333606	3
cg25289314	-0.0401359	0.159125	-13.0633	3.48e-22	2.94e-16	39.5564	0.184959	0.144823	-0.0401359	7	6570511	F	I	GRID2IP	Body	island	Body-island	chr7:6570453-6571095	rs534588709	5
cg09964670	-0.0306481	0.0942531	-13.062	3.51e-22	2.96e-16	39.5505	0.113981	0.0833326	-0.0306481	19	5720572	R	I	TMEM146	TSS200	island	TSS200-island	chr19:5719624-5720796	rs73920049;rs190800992;rs145394452;rs181847546;rs186174013	40;25;22;16;4
cg10895973	-0.036991	0.0979513	-13.0596	3.54e-22	2.99e-16	39.54	0.121762	0.0847705	-0.036991	17	14212636	R	I	HS3ST3B1	Body	island	Body-island	chr17:14212363-14212788	rs571136901	35
cg00502730	-0.0330483	0.0963261	-13.0565	3.59e-22	3.03e-16	39.5262	0.117599	0.0845503	-0.0330483	10	61122920	F	I	FAM13C	TSS1500	shore	TSS1500-shore	chr10:61122306-61122536	rs557084076	9
cg12169365	-0.0394708	0.115446	-13.0559	3.6e-22	3.04e-16	39.5238	0.140852	0.101381	-0.0394708	14	92979709	R	I	RIN3	TSS1500	shore	TSS1500-shore	chr14:92979726-92981228	rs536872981;rs115579396;rs183427950	34;32;12
cg12684136	-0.0436946	0.124215	-13.053	3.65e-22	3.08e-16	39.5107	0.15234	0.108646	-0.0436946	15	89149030	F	I		IGR	island	IGR-island	chr15:89147660-89149198	rs117314991;rs543091995;rs561167311	4;11;25
cg14213021	-0.0439178	0.147865	-13.0518	3.67e-22	3.1e-16	39.5055	0.176134	0.132216	-0.0439178	10	71930531	R	I	SAR1A	TSS1500	island	TSS1500-island	chr10:71930007-71930587
cg24416973	-0.0296849	0.080114	-13.0511	3.68e-22	3.11e-16	39.5022	0.0992215	0.0695366	-0.0296849	2	27486886	F	I	SLC30A3	TSS1500	island	TSS1500-island	chr2:27484873-27488189	rs78170515	8
cg12145550	-0.0328863	0.0914212	-13.0503	3.69e-22	3.12e-16	39.4988	0.112589	0.0797031	-0.0328863	20	44600942	F	I	ZNF335	TSS200	island	TSS200-island	chr20:44599805-44601207	rs543234832	14
cg23346408	-0.0284553	0.0810205	-13.0482	3.73e-22	3.15e-16	39.4895	0.0993365	0.0708812	-0.0284553	10	81001957	F	I	ZMIZ1	Body	shore	Body-shore	chr10:81002109-81003687
cg00147976	-0.0376758	0.113738	-13.0469	3.75e-22	3.16e-16	39.4836	0.137989	0.100313	-0.0376758	12	53846229	R	I	PCBP2	5'UTR	island	5'UTR-island	chr12:53845668-53846606	rs187961972;rs372968240;rs560952501;rs531398258	30;28;23;13
cg02924110	-0.0384759	0.0908556	-13.0461	3.76e-22	3.17e-16	39.4803	0.115622	0.0771458	-0.0384759	1	9243242	R	I		IGR	island	IGR-island	chr1:9242167-9243827	rs567624068	46
cg18770345	-0.0220518	0.0583765	-13.0443	3.79e-22	3.2e-16	39.472	0.0725707	0.0505189	-0.0220518	3	129158763	R	I	IFT122	TSS1500	island	TSS1500-island	chr3:129158602-129159477	rs570744897;rs534533583	41;32
cg00462763	-0.0259758	0.0615876	-13.0442	3.79e-22	3.2e-16	39.4716	0.0783077	0.0523319	-0.0259758	11	64949223	R	I	CAPN1	TSS200	shore	TSS200-shore	chr11:64948715-64949060	rs566431302	37
cg26462663	-0.0305277	0.0951217	-13.0436	3.8e-22	3.21e-16	39.4691	0.114772	0.084244	-0.0305277	16	8962668	F	I	CARHSP1	TSS1500	island	TSS1500-island	chr16:8962189-8963190	rs527651611	15
cg24293614	-0.0475569	0.237685	-13.0422	3.83e-22	3.23e-16	39.4628	0.268297	0.22074	-0.0475569	22	43807429	R	I	MPPED1	TSS1500	island	TSS1500-island	chr22:43807400-43808455	rs188888319;rs117523028	30;6
cg07940793	-0.0367699	0.139562	-13.0382	3.89e-22	3.29e-16	39.4451	0.163229	0.12646	-0.0367699	17	79603854	F	I	NPLOC4	Body	island	Body-island	chr17:79603627-79603886
cg25444017	-0.0460593	0.163723	-13.0356	3.94e-22	3.33e-16	39.4335	0.19337	0.147311	-0.0460593	11	93475004	F	I	TAF1D	TSS1500	island	TSS1500-island	chr11:93474085-93475075	rs533695831	0
cg23948730	-0.0293134	0.0729456	-13.0324	4e-22	3.37e-16	39.4193	0.091814	0.0625006	-0.0293134	17	2496664	R	I	PAFAH1B1	TSS1500	island	TSS1500-island	chr17:2496493-2498023	rs62068214;rs565284096	45;16
cg01182386	-0.0371324	0.142026	-13.0324	4e-22	3.37e-16	39.4192	0.165927	0.128795	-0.0371324	15	75182373	R	I	MPI	TSS200	island	TSS200-island	chr15:75182262-75182622	rs374545590	4
cg01059432	-0.048839	0.170896	-13.0312	4.02e-22	3.39e-16	39.4138	0.202333	0.153494	-0.048839	1	45279684	R	I	BTBD19	3'UTR	shore	3'UTR-shore	chr1:45278765-45279644	rs539782439;rs117344385;rs573076170	43;38;20
cg21415969	-0.0222573	0.0505136	-13.0306	4.03e-22	3.4e-16	39.4114	0.0648402	0.0425828	-0.0222573	3	123304010	F	I	PTPLB	TSS200	island	TSS200-island	chr3:123304002-123304218	rs568481649;rs114049473	19;40
cg06194421	-0.0391025	0.0881443	-13.0306	4.03e-22	3.4e-16	39.4114	0.113314	0.0742112	-0.0391025	17	33570128	R	I	SLFN5	1stExon	island	1stExon-island	chr17:33569141-33570527	rs192066668	49
cg11303331	-0.040434	0.14518	-13.0303	4.03e-22	3.4e-16	39.4102	0.171207	0.130773	-0.040434	10	125319007	R	I		IGR	opensea	IGR-opensea		rs571553810;rs200203632	49;1
cg21417244	-0.0331845	0.0896635	-13.0299	4.04e-22	3.41e-16	39.4084	0.111024	0.0778392	-0.0331845	2	46926196	F	I	SOCS5	1stExon	island	1stExon-island	chr2:46925898-46926969
cg00249030	-0.0330222	0.0951144	-13.0297	4.04e-22	3.41e-16	39.4072	0.11637	0.0833479	-0.0330222	1	33546871	R	I	ADC	1stExon	island	1stExon-island	chr1:33546524-33547243	rs527592394;rs192022456;rs143058185	33;24;13
cg18770660	-0.0278943	0.0571778	-13.0292	4.05e-22	3.42e-16	39.4051	0.0751327	0.0472385	-0.0278943	11	65082070	F	I	CDC42EP2	TSS1500	island	TSS1500-island	chr11:65081937-65083333	rs112835959	42
cg01435574	-0.0465572	0.106782	-13.0291	4.05e-22	3.42e-16	39.4047	0.13675	0.090193	-0.0465572	11	129245728	R	I	BARX2	TSS200	island	TSS200-island	chr11:129245108-129246395
cg11928684	-0.0284385	0.078363	-13.0291	4.05e-22	3.42e-16	39.4046	0.0966682	0.0682298	-0.0284385	11	47291227	F	I	MADD	1stExon	island	1stExon-island	chr11:47291200-47291858	rs543131017;rs559622900;rs527480869	7;26;31
cg00898282	-0.0370822	0.114833	-13.0275	4.08e-22	3.45e-16	39.3977	0.138702	0.10162	-0.0370822	9	111775915	F	I	CTNNAL1	TSS200	island	TSS200-island	chr9:111775041-111775934	rs538045398;rs556023355;rs574431738	14;16;45
cg05787931	-0.0372214	0.115698	-13.027	4.09e-22	3.46e-16	39.3953	0.139656	0.102435	-0.0372214	3	52232012	F	I	ALAS1	TSS200	island	TSS200-island	chr3:52231942-52232541	rs538105267;rs558426001;rs377535243;rs72955285	9;11;33;50
cg15916781	-0.0319772	0.0800978	-13.0255	4.12e-22	3.48e-16	39.3887	0.100681	0.0687036	-0.0319772	12	64798014	R	I	XPOT	TSS200	island	TSS200-island	chr12:64797934-64798944	rs144102138	49
cg01500945	-0.0592125	0.193833	-13.0242	4.14e-22	3.5e-16	39.383	0.231947	0.172734	-0.0592125	16	51185672	F	I	SALL1	TSS1500	island	TSS1500-island	chr16:51183699-51188763	rs150519022	10
cg13886636	-0.0466174	0.150371	-13.02	4.22e-22	3.56e-16	39.3642	0.180378	0.13376	-0.0466174	9	130679606	R	I	ST6GALNAC4	TSS1500	island	TSS1500-island	chr9:130679120-130679612	rs533653255;rs553890421;rs567339532	48;28;27
cg18895189	-0.0462444	0.162505	-13.0188	4.24e-22	3.58e-16	39.3591	0.192271	0.146027	-0.0462444	3	172166270	R	I	GHSR	TSS200	island	TSS200-island	chr3:172165372-172166738
cg13319975	-0.028613	0.0801782	-13.018	4.26e-22	3.6e-16	39.3554	0.0985958	0.0699828	-0.028613	6	146136371	F	I	FBXO30	TSS1500	island	TSS1500-island	chr6:146136325-146136564	rs62435775	44
cg23965099	-0.0264467	0.0585061	-13.0179	4.26e-22	3.6e-16	39.3548	0.0755292	0.0490825	-0.0264467	2	235405258	R	I	ARL4C	1stExon	island	1stExon-island	chr2:235404502-235406541
cg13419083	-0.0295399	0.0819846	-13.0172	4.27e-22	3.61e-16	39.3518	0.100999	0.0714589	-0.0295399	20	32700268	F	I	EIF2S2	TSS200	island	TSS200-island	chr20:32699257-32700281	rs143086533;rs560088668	9;24
cg16656864	-0.048292	0.195187	-13.0168	4.28e-22	3.62e-16	39.35	0.226272	0.17798	-0.048292	17	27718261	R	I	TAOK1	5'UTR	shore	5'UTR-shore	chr17:27717135-27718037	rs150203247	13
cg21499869	-0.0376561	0.124504	-13.0158	4.3e-22	3.63e-16	39.3457	0.148743	0.111087	-0.0376561	19	18589848	F	I	ELL	Body	opensea	Body-opensea		rs149203473;rs575012705	0;4
cg22696982	-0.0389174	0.118646	-13.0114	4.38e-22	3.7e-16	39.326	0.143697	0.104779	-0.0389174	2	177502905	R	I		IGR	island	IGR-island	chr2:177502240-177502910	rs555046977	21
cg22876160	-0.0260184	0.0695746	-13.0099	4.41e-22	3.73e-16	39.3194	0.0863221	0.0603037	-0.0260184	19	48972429	R	I	CYTH2	TSS200	island	TSS200-island	chr19:48972225-48973157	rs538190620;rs28364629	20;2
cg14754439	-0.037825	0.106764	-13.0094	4.42e-22	3.74e-16	39.3172	0.131111	0.0932861	-0.037825	10	101492642	R	I	COX15	TSS1500	shore	TSS1500-shore	chr10:101491680-101492232	rs554217104	16
cg14752429	-0.0323316	0.0925148	-13.009	4.43e-22	3.74e-16	39.3154	0.113326	0.0809944	-0.0323316	2	26569594	F	I	GPR113	5'UTR	shore	5'UTR-shore	chr2:26568408-26569366
cg04865466	-0.033328	0.0922774	-13.0066	4.48e-22	3.78e-16	39.3049	0.11373	0.0804019	-0.033328	10	102497478	F	I		IGR	island	IGR-island	chr10:102497154-102497675
cg05989775	-0.0394087	0.125592	-13.0032	4.55e-22	3.84e-16	39.2898	0.150959	0.11155	-0.0394087	11	2906934	F	I	CDKN1C	5'UTR	island	5'UTR-island	chr11:2905023-2907024	rs546464981;rs147317732	50;51
cg23036508	-0.0405924	0.136381	-13.0026	4.56e-22	3.85e-16	39.2871	0.162509	0.121917	-0.0405924	3	169483025	F	I	TERC	TSS200	island	TSS200-island	chr3:169482338-169483052	rs561388500	25
cg20236533	-0.024175	0.0629326	-13.0009	4.59e-22	3.88e-16	39.2795	0.0784936	0.0543185	-0.024175	4	99850271	R	I	EIF4E	5'UTR	island	5'UTR-island	chr4:99849305-99850552	rs551259326	4
cg09882061	-0.0420229	0.161091	-13.0008	4.6e-22	3.88e-16	39.2788	0.18814	0.146117	-0.0420229	5	175874675	R	I	FAF2	TSS1500	island	TSS1500-island	chr5:175874629-175875428	rs148481762;rs111917312;rs578006797	48;39;2
cg27216384	-0.0483699	0.363321	-12.9999	4.61e-22	3.9e-16	39.2749	0.394455	0.346086	-0.0483699	6	144329802	R	I	HYMAI	Body	island	Body-island	chr6:144328916-144329847
cg11888381	-0.0429546	0.240072	-12.9993	4.63e-22	3.91e-16	39.2724	0.267721	0.224766	-0.0429546	3	184053532	F	I	FAM131A	TSS200	shore	TSS200-shore	chr3:184053565-184054263
cg26458329	-0.0479488	0.157182	-12.9992	4.63e-22	3.91e-16	39.2719	0.188045	0.140096	-0.0479488	16	9057145	R	I	USP7	1stExon	shore	1stExon-shore	chr16:9056372-9056844
cg23994051	-0.0400072	0.110122	-12.9987	4.64e-22	3.92e-16	39.2697	0.135874	0.0958665	-0.0400072	10	112432175	F	I	RBM20	Body	island	Body-island	chr10:112431835-112432426	rs567725889	25
cg10498984	-0.041987	0.169224	-12.9981	4.65e-22	3.93e-16	39.2668	0.19625	0.154263	-0.041987	16	28874827	F	I	SH2B1	TSS1500	island	TSS1500-island	chr16:28874665-28875558	rs541368563	21
cg08198711	-0.0326508	0.0858603	-12.9957	4.7e-22	3.97e-16	39.2565	0.106877	0.0742261	-0.0326508	12	4380827	F	I		IGR	island	IGR-island	chr12:4378366-4382222	rs115649374;rs183619253	26;34
cg27325009	-0.0417567	0.12565	-12.9953	4.71e-22	3.98e-16	39.2545	0.152528	0.110771	-0.0417567	6	35995916	R	I	MAPK14	5'UTR	island	5'UTR-island	chr6:35995245-35996372
cg17386899	-0.0308904	0.0920877	-12.9944	4.73e-22	3.99e-16	39.2507	0.111971	0.0810808	-0.0308904	15	79603965	R	I	TMED3	Body	island	Body-island	chr15:79603220-79604093	rs181338956;rs550197175;rs569929143;rs142846643	31;22;15;6
cg10042885	-0.0304592	0.0688862	-12.993	4.76e-22	4.02e-16	39.2443	0.0884921	0.0580329	-0.0304592	17	29876518	F	I		IGR	island	IGR-island	chr17:29876450-29876932	rs115007920;rs190240225	3;44
cg17473382	-0.0268209	0.0613839	-12.9929	4.76e-22	4.02e-16	39.2438	0.0786479	0.051827	-0.0268209	17	59489098	R	I	C17orf82	TSS200	island	TSS200-island	chr17:59488115-59490485	rs560049522	37
cg24971957	-0.0246934	0.0577465	-12.9923	4.77e-22	4.03e-16	39.2412	0.0736411	0.0489477	-0.0246934	17	67323276	R	I	ABCA5	5'UTR	island	5'UTR-island	chr17:67322709-67323837	rs377508482	30
cg15900773	-0.0316189	0.0993408	-12.9895	4.83e-22	4.08e-16	39.2288	0.119693	0.0880742	-0.0316189	9	136243245	R	I	STKLD1	TSS200	island	TSS200-island	chr9:136242306-136243549	rs587773127;rs587658394;rs587709726	11;6;4
cg14549262	-0.031228	0.0716959	-12.989	4.84e-22	4.09e-16	39.2264	0.0917967	0.0605687	-0.031228	9	131965232	F	I		IGR	island	IGR-island	chr9:131965037-131965636	rs188659802;rs570312453	46;48
cg19974128	-0.0432318	0.1388	-12.9885	4.85e-22	4.1e-16	39.2244	0.166628	0.123396	-0.0432318	22	19110040	R	I	DGCR2	TSS200	island	TSS200-island	chr22:19109068-19110329	rs538404497;rs558463015;rs569379815	49;9;2
cg15292526	-0.0348485	0.110214	-12.9883	4.86e-22	4.1e-16	39.2234	0.132646	0.0977972	-0.0348485	16	4784405	F	I	C16orf71	1stExon	island	1stExon-island	chr16:4783862-4785010	rs548590733;rs181923974;rs531042437	1;27;36
cg00339488	-0.0411821	0.101803	-12.9878	4.87e-22	4.11e-16	39.2212	0.128311	0.087129	-0.0411821	4	155254194	R	I	DCHS2	Body	island	Body-island	chr4:155254130-155254603	rs74422312;rs114391452;rs149462928;rs143911538;rs562156035;rs200145926;rs148639803	50;44;41;40;24;14;11
cg24218995	-0.0265679	0.0680483	-12.9851	4.93e-22	4.16e-16	39.2093	0.0851495	0.0585816	-0.0265679	18	67873134	R	I	RTTN	TSS200	island	TSS200-island	chr18:67872521-67873358	rs547551140	14
cg10733145	-0.0233238	0.0551716	-12.985	4.93e-22	4.16e-16	39.2087	0.0701847	0.0468609	-0.0233238	11	60673895	F	I	PRPF19	1stExon	island	1stExon-island	chr11:60673597-60674184	rs555911365	34
cg04608330	-0.0514908	0.174858	-12.9845	4.94e-22	4.17e-16	39.2065	0.208002	0.156511	-0.0514908	12	45269318	R	I	NELL2	Body	shore	Body-shore	chr12:45269830-45270835	rs7295923	36
cg14049615	-0.0387997	0.119487	-12.9839	4.95e-22	4.18e-16	39.2039	0.144461	0.105661	-0.0387997	4	87928107	R	I	AFF1	Body	island	Body-island	chr4:87927928-87928667	rs567768935;rs554103952	41;13
cg07955793	-0.0253017	0.0648059	-12.9823	4.99e-22	4.21e-16	39.1969	0.0810921	0.0557904	-0.0253017	7	116502436	R	I	CAPZA2	TSS200	island	TSS200-island	chr7:116502427-116502920	rs535913703;rs531781112;rs187133233	30;9;2
cg22415594	-0.0293857	0.0965652	-12.9822	4.99e-22	4.21e-16	39.1964	0.11548	0.0860945	-0.0293857	13	46626866	F	I	ZC3H13	5'UTR	island	5'UTR-island	chr13:46626454-46627019	rs151214493	28
cg17022540	-0.0225163	0.0618893	-12.9818	5e-22	4.22e-16	39.1947	0.0763825	0.0538663	-0.0225163	1	2144214	F	I	FAAP20	TSS200	island	TSS200-island	chr1:2144199-2144497	rs577419014	29
cg22456085	-0.0371447	0.116516	-12.9818	5e-22	4.22e-16	39.1944	0.140425	0.103281	-0.0371447	11	45906987	R	I	MAPK8IP1	TSS200	shore	TSS200-shore	chr11:45907006-45907809	rs561120163	50
cg25231972	-0.0506384	0.204734	-12.9812	5.01e-22	4.23e-16	39.1919	0.237329	0.18669	-0.0506384	10	31608136	F	I	ZEB1	Body	island	Body-island	chr10:31607227-31610094
cg16371082	-0.0443254	0.136466	-12.9798	5.04e-22	4.26e-16	39.1859	0.164997	0.120672	-0.0443254	3	134083158	R	I	AMOTL2	Body	island	Body-island	chr3:134082860-134083201	rs564051404;rs533015134	28;20
cg14882311	-0.0491236	0.143595	-12.9798	5.04e-22	4.26e-16	39.1858	0.175214	0.126091	-0.0491236	2	42328410	R	I		IGR	island	IGR-island	chr2:42328300-42328827
cg14084144	-0.0218078	0.0559273	-12.9796	5.05e-22	4.26e-16	39.1846	0.0699645	0.0481566	-0.0218078	2	233415248	F	I	TIGD1	1stExon	island	1stExon-island	chr2:233415005-233415811	rs537204015;rs557198089;rs573958077	1;13;31
cg24856420	-0.0218548	0.050337	-12.9795	5.05e-22	4.26e-16	39.1845	0.0644044	0.0425497	-0.0218548	20	46130460	R	I	NCOA3	TSS200	island	TSS200-island	chr20:46130428-46131057	rs72661166;rs556863810	28;22
cg24052698	-0.0433382	0.151621	-12.9786	5.07e-22	4.28e-16	39.1803	0.179516	0.136178	-0.0433382	1	182584193	F	I		IGR	island	IGR-island	chr1:182584177-182584545	rs150801781;rs680721;rs540895840	1;13;18
cg27646848	-0.0345558	0.0804576	-12.9784	5.08e-22	4.29e-16	39.1794	0.1027	0.0681446	-0.0345558	11	62389601	F	I	B3GAT3	TSS200	island	TSS200-island	chr11:62389337-62389791	rs4343028;rs536945927	17;46
cg22175561	-0.0270927	0.0649811	-12.9778	5.09e-22	4.3e-16	39.1767	0.08242	0.0553274	-0.0270927	4	88312553	F	I	HSD17B11	TSS200	opensea	TSS200-opensea		rs554747378	7
cg21271767	-0.0405222	0.139986	-12.9757	5.14e-22	4.34e-16	39.1675	0.16607	0.125547	-0.0405222	15	63449808	R	I	RPS27L	TSS200	island	TSS200-island	chr15:63449418-63449874	rs528035306;rs546914212;rs112189151;rs12902921;rs568675449;rs28366054	37;35;34;33;28;12
cg02895381	-0.0297786	0.0728932	-12.9756	5.14e-22	4.34e-16	39.1667	0.092061	0.0622824	-0.0297786	1	32666481	F	I	CCDC28B	5'UTR	shore	5'UTR-shore	chr1:32666231-32666460	rs114234120;rs184793648;rs189122397	8;16;47
cg03203239	-0.0414754	0.191966	-12.9749	5.16e-22	4.35e-16	39.1636	0.218663	0.177187	-0.0414754	2	74735315	R	I	PCGF1	TSS1500	shore	TSS1500-shore	chr2:74734322-74735273	rs180955861	13
cg09649245	-0.050595	0.176363	-12.9745	5.16e-22	4.36e-16	39.162	0.20893	0.158335	-0.050595	11	44332195	R	I	ALX4	TSS1500	shore	TSS1500-shore	chr11:44332314-44332757	rs2123823	24
cg09440996	-0.0398785	0.127802	-12.9724	5.21e-22	4.4e-16	39.1528	0.153471	0.113593	-0.0398785	3	64016554	R	I		IGR	opensea	IGR-opensea		rs529616310;rs528234038;rs116528920	17;13;1
cg01435196	-0.0521135	0.239513	-12.9723	5.22e-22	4.4e-16	39.1521	0.273057	0.220944	-0.0521135	19	46009946	F	I	VASP	TSS1500	island	TSS1500-island	chr19:46009778-46011060	rs17426324	35
cg15017004	-0.0265327	0.0817371	-12.9698	5.27e-22	4.45e-16	39.141	0.0988156	0.0722829	-0.0265327	18	2906290	F	I	EMILIN2	Body	island	Body-island	chr18:2905950-2907348	rs559561666;rs527369877;rs530037277;rs540796949	29;36;44;50
cg26804185	-0.0316927	0.0858959	-12.9695	5.28e-22	4.46e-16	39.1397	0.106296	0.074603	-0.0316927	4	55092884	F	I		IGR	shore	IGR-shore	chr4:55092961-55093242	rs114179829	30
cg03682117	-0.0395638	0.118255	-12.9679	5.32e-22	4.49e-16	39.1328	0.143721	0.104158	-0.0395638	10	116581829	F	I	FAM160B1	1stExon	island	1stExon-island	chr10:116581522-116582434	rs551784914	2
cg05153851	-0.0298888	0.0904443	-12.9664	5.35e-22	4.52e-16	39.1259	0.109683	0.0797942	-0.0298888	15	55582165	F	I	RAB27A	TSS200	island	TSS200-island	chr15:55581772-55582571	rs553293929;rs556108530;rs575708659	1;32;41
cg21287517	-0.0312463	0.102435	-12.9659	5.36e-22	4.53e-16	39.124	0.122548	0.0913015	-0.0312463	11	73498860	F	I	MRPL48	TSS200	shore	TSS200-shore	chr11:73498947-73499265	rs189448647;rs115330110;rs182076636	12;21;28
cg24744031	-0.0388611	0.138351	-12.9655	5.37e-22	4.54e-16	39.1222	0.163365	0.124504	-0.0388611	17	18057215	R	I	MYO15A	Body	opensea	Body-opensea		rs712270;rs554073560;rs200130551;rs542922625;rs9916193	50;48;34;18;2
cg22297305	-0.0219204	0.043199	-12.965	5.39e-22	4.55e-16	39.1197	0.0573087	0.0353883	-0.0219204	22	18923471	R	II	PRODH	Body	island	Body-island	chr22:18923470-18923840	rs113004536;rs565485391	30;21
cg20318726	-0.0442594	0.166933	-12.9644	5.4e-22	4.56e-16	39.1169	0.195422	0.151162	-0.0442594	4	13549621	R	I	LOC285548	TSS200	island	TSS200-island	chr4:13548570-13549956	rs142565801;rs113411944	46;39
cg25101327	-0.0376044	0.124815	-12.9623	5.45e-22	4.6e-16	39.1077	0.14902	0.111415	-0.0376044	2	119981142	R	I	STEAP3	TSS1500	island	TSS1500-island	chr2:119981079-119981818	rs189468304	8
cg26182487	-0.0257113	0.0735803	-12.9622	5.45e-22	4.6e-16	39.1074	0.0901301	0.0644188	-0.0257113	5	148521226	R	I	ABLIM3	5'UTR	island	5'UTR-island	chr5:148520992-148521467	rs567309251;rs535119324	51;39
cg17895870	-0.0359113	0.105329	-12.962	5.46e-22	4.61e-16	39.1066	0.128444	0.092533	-0.0359113	19	16254474	F	I	HSH2D	5'UTR	opensea	5'UTR-opensea		rs547631520;rs567897963;rs535535660	1;9;26
cg10739684	-0.02774	0.0776163	-12.9601	5.5e-22	4.65e-16	39.0982	0.095472	0.0677319	-0.02774	11	46143993	R	I	PHF21A	TSS1500	opensea	TSS1500-opensea		rs548720099	33
cg03129717	-0.0261246	0.0668419	-12.9592	5.53e-22	4.67e-16	39.0942	0.0836578	0.0575331	-0.0261246	1	87795122	F	I	LMO4	5'UTR	island	5'UTR-island	chr1:87793802-87795142	rs187222036	15
cg03916902	-0.0778133	0.191473	-12.9546	5.64e-22	4.76e-16	39.0737	0.241559	0.163746	-0.0778133	14	31495714	F	I	STRN3	TSS200	island	TSS200-island	chr14:31494794-31496056	rs532986521;rs545110148	0;8
cg21243608	-0.0367992	0.115943	-12.9543	5.65e-22	4.77e-16	39.0723	0.13963	0.102831	-0.0367992	8	74205946	R	I	RDH10	TSS1500	shore	TSS1500-shore	chr8:74206223-74208179	rs16938607;rs545503972;rs192883308;rs141967401	42;41;34;29
cg26411549	-0.0233681	0.0695455	-12.9517	5.71e-22	4.82e-16	39.0608	0.084587	0.0612189	-0.0233681	1	28415311	F	I	EYA3	TSS200	island	TSS200-island	chr1:28415098-28415312	rs145816330	8
cg07696485	-0.03435	0.117618	-12.9505	5.74e-22	4.85e-16	39.0555	0.139729	0.105379	-0.03435	3	36986642	F	I	TRANK1	TSS200	island	TSS200-island	chr3:36985540-36987041	rs540596783;rs565301799;rs577159617	9;10;36
cg01768344	-0.0321039	0.0994903	-12.9501	5.75e-22	4.86e-16	39.0534	0.120155	0.088051	-0.0321039	15	41576519	F	I	LOC729082	Body	island	Body-island	chr15:41576041-41576536	rs546004654;rs11633799	11;19
cg18579564	-0.0270744	0.0841336	-12.9492	5.78e-22	4.88e-16	39.0498	0.101561	0.0744864	-0.0270744	10	72977378	F	I	UNC5B	Body	island	Body-island	chr10:72977123-72977774	rs113437997;rs533365957;rs552010113	2;9;49
cg14770570	-0.0462968	0.163353	-12.9492	5.78e-22	4.88e-16	39.0496	0.193153	0.146856	-0.0462968	17	73975813	R	I	ACOX1	TSS1500	shore	TSS1500-shore	chr17:73974971-73975731	rs555432641;rs575295789;rs114063622;rs557820099	32;10;6;3
cg27220681	-0.0484331	0.161543	-12.9489	5.78e-22	4.88e-16	39.0484	0.192718	0.144285	-0.0484331	17	685915	R	I	RNMTL1	1stExon	island	1stExon-island	chr17:685150-685988	rs200285894;rs140228913	43;2
cg11072298	-0.0220595	0.0571018	-12.9471	5.83e-22	4.92e-16	39.0401	0.071301	0.0492415	-0.0220595	12	113772666	F	I	SLC24A6	5'UTR	island	5'UTR-island	chr12:113772633-113772934	rs570235623;rs538828302;rs547618445	1;5;9
cg16384496	-0.0357798	0.139973	-12.9466	5.84e-22	4.93e-16	39.038	0.163003	0.127224	-0.0357798	15	60884339	R	I	RORA	Body	island	Body-island	chr15:60883298-60885350	rs554306116	34
cg22075328	-0.0316477	0.0845517	-12.9462	5.85e-22	4.94e-16	39.0361	0.104923	0.0732749	-0.0316477	22	23412381	R	I	RTDR1	Body	island	Body-island	chr22:23412224-23413597	rs572736817;rs570194406	47;13
cg00603717	-0.0306534	0.0839609	-12.9459	5.86e-22	4.95e-16	39.0347	0.103692	0.0730384	-0.0306534	13	46039090	F	I	COG3	5'UTR	island	5'UTR-island	chr13:46038953-46039681	rs542249909;rs557353471;rs576050376	13;33;42
cg15327300	-0.0378639	0.0912078	-12.9397	6.02e-22	5.09e-16	39.0074	0.11558	0.0777161	-0.0378639	17	65373795	R	I	PITPNC1	TSS200	island	TSS200-island	chr17:65373224-65375131
cg24990968	-0.0501554	0.167297	-12.9386	6.06e-22	5.11e-16	39.0022	0.199581	0.149426	-0.0501554	12	64784626	R	I	C12orf56	TSS1500	island	TSS1500-island	chr12:64784010-64784664
cg25731310	-0.0335037	0.079113	-12.9373	6.09e-22	5.14e-16	38.9967	0.100679	0.0671749	-0.0335037	14	51297571	F	I	NIN	5'UTR	island	5'UTR-island	chr14:51296727-51298477	rs536604286	7
cg24776413	-0.0435187	0.139277	-12.9369	6.1e-22	5.15e-16	38.9948	0.167289	0.123771	-0.0435187	15	75018065	R	I	CYP1A1	TSS200	shore	TSS200-shore	chr15:75018186-75019336	rs535126556	46
cg26990733	-0.0331807	0.0887085	-12.9367	6.11e-22	5.16e-16	38.9939	0.110066	0.0768855	-0.0331807	6	31371465	R	I	MICA	1stExon	island	1stExon-island	chr6:31370915-31371917	rs2844519;rs530525489;rs552207081	37;23;14
cg17538898	-0.0321586	0.089936	-12.9362	6.12e-22	5.17e-16	38.9917	0.110636	0.0784771	-0.0321586	22	39898202	R	I	SMCR7L	TSS200	island	TSS200-island	chr22:39898100-39898789	rs547290612;rs565839540	21;3
cg08609308	-0.0472952	0.230662	-12.9358	6.13e-22	5.18e-16	38.9901	0.261105	0.213809	-0.0472952	9	135754323	F	I	AK8	TSS200	island	TSS200-island	chr9:135753347-135754384	rs374736321	18
cg05379954	-0.0366166	0.112252	-12.9332	6.2e-22	5.24e-16	38.9783	0.135822	0.099205	-0.0366166	12	110433562	R	I	GIT2	Body	shore	Body-shore	chr12:110433797-110434205	rs76968475;rs535018287	41;16
cg09216375	-0.028063	0.0837951	-12.933	6.21e-22	5.24e-16	38.9776	0.101859	0.0737957	-0.028063	1	8378378	F	I		IGR	island	IGR-island	chr1:8377784-8378447
cg12837084	-0.0312628	0.0751792	-12.932	6.23e-22	5.26e-16	38.9732	0.0953024	0.0640396	-0.0312628	7	130081083	R	I	TSGA14	TSS1500	shore	TSS1500-shore	chr7:130080527-130081067	rs576167393;rs542293061;rs558330338;rs150938510;rs577745305	48;35;26;15;14
cg07114478	-0.0341034	0.108282	-12.9304	6.28e-22	5.3e-16	38.9659	0.130234	0.0961303	-0.0341034	16	3033714	F	I		IGR	shelf	IGR-shelf	chr16:3029752-3030954	rs564576061;rs8050301	25;49
cg25605545	-0.047635	0.170113	-12.9292	6.31e-22	5.33e-16	38.9607	0.200774	0.153139	-0.047635	17	35060467	F	I		IGR	island	IGR-island	chr17:35060322-35060692	rs546225913;rs4796247	23;25
cg27552287	-0.0285433	0.0887807	-12.9287	6.33e-22	5.34e-16	38.9583	0.107153	0.0786101	-0.0285433	19	54385396	R	I	PRKCG	TSS200	island	TSS200-island	chr19:54385315-54385604
cg14539442	-0.0234166	0.0653745	-12.9283	6.34e-22	5.35e-16	38.9564	0.0804473	0.0570307	-0.0234166	11	108368951	R	I	KDELC2	1stExon	island	1stExon-island	chr11:108368498-108369407
cg27214458	-0.0397595	0.145889	-12.9278	6.35e-22	5.36e-16	38.9545	0.171481	0.131722	-0.0397595	11	68781032	R	I	MRGPRF	TSS200	shelf	TSS200-shelf	chr11:68778569-68778851	rs115681914;rs187695047	50;2
cg10058779	-0.0456316	0.156603	-12.9271	6.37e-22	5.38e-16	38.9514	0.185975	0.140343	-0.0456316	14	23821435	R	I	SLC22A17	5'UTR	island	5'UTR-island	chr14:23821087-23822106	rs146482524;rs572501932	43;22
cg09993857	-0.0267664	0.074397	-12.9252	6.42e-22	5.43e-16	38.9429	0.0916259	0.0648595	-0.0267664	11	66886118	F	I	KDM2A	TSS1500	island	TSS1500-island	chr11:66885275-66887330	rs12284546	27
cg16733855	-0.0312038	0.0648079	-12.9246	6.44e-22	5.44e-16	38.9403	0.0848931	0.0536893	-0.0312038	4	122686602	R	I	TMEM155	TSS1500	shore	TSS1500-shore	chr4:122685860-122686565	rs560902514;rs529732630;rs10025131	43;15;14
cg16119246	-0.0390645	0.122925	-12.9227	6.5e-22	5.49e-16	38.9316	0.14807	0.109006	-0.0390645	1	210502114	R	I	HHAT	TSS1500	shore	TSS1500-shore	chr1:210502133-210502793	rs545615404;rs116895848;rs56397999;rs112302561;rs561288313	49;30;28;27;15
cg10598816	-0.025246	0.0752631	-12.9215	6.53e-22	5.52e-16	38.9264	0.0915134	0.0662674	-0.025246	2	71192262	F	I	ATP6V1B1	3'UTR	island	3'UTR-island	chr2:71192094-71192495	rs77794859;rs527631210	1;26
cg11041161	-0.0401244	0.1414	-12.9194	6.59e-22	5.57e-16	38.9169	0.167228	0.127103	-0.0401244	8	23268041	F	I		IGR	opensea	IGR-opensea		rs565308429;rs577370808;rs7826731	31;44;48
cg04589660	-0.0330968	0.0893479	-12.9182	6.63e-22	5.6e-16	38.9118	0.110652	0.0775548	-0.0330968	19	47922909	R	I	MEIS3	TSS200	shore	TSS200-shore	chr19:47922251-47922777	rs117390197;rs573526684	40;34
cg12120973	0.0821527	0.827925	12.9167	6.67e-22	5.64e-16	38.9048	0.775046	0.857198	0.0821527	1	1215925	F	II	SCNN1D	5'UTR	opensea	5'UTR-opensea
cg11573637	-0.0214678	0.0534323	-12.9159	6.7e-22	5.65e-16	38.9015	0.0672507	0.0457829	-0.0214678	6	41755210	R	I	TOMM6	5'UTR	island	5'UTR-island	chr6:41753880-41755576	rs186466462;rs369681988	46;40
cg21363465	-0.0302959	0.0759432	-12.9152	6.72e-22	5.67e-16	38.8983	0.0954441	0.0651481	-0.0302959	12	76953736	F	I	OSBPL8	TSS200	island	TSS200-island	chr12:76952707-76953830	rs570618189;rs554961294	45;46
cg19456031	-0.0243187	0.0692882	-12.9144	6.74e-22	5.69e-16	38.8947	0.0849416	0.0606229	-0.0243187	6	139695608	F	I	CITED2	1stExon	island	1stExon-island	chr6:139694811-139696578	rs139966996;rs41289825	7;24
cg07951519	-0.0233916	0.0571578	-12.9116	6.82e-22	5.76e-16	38.8823	0.0722145	0.0488229	-0.0233916	17	4607306	R	II	PELP1	1stExon	island	1stExon-island	chr17:4606984-4607722	rs142040759;rs575829794	18;9
cg08880054	-0.0236618	0.0651295	-12.9075	6.95e-22	5.87e-16	38.8641	0.0803601	0.0566983	-0.0236618	6	32820868	F	I	PSMB9	TSS1500	island	TSS1500-island	chr6:32820849-32822370	rs572060702;rs542676984	25;33
cg08400844	-0.0285178	0.0702026	-12.9063	6.99e-22	5.9e-16	38.8584	0.0885588	0.0600411	-0.0285178	6	31939816	R	I	DOM3Z	5'UTR	island	5'UTR-island	chr6:31939730-31940559	rs201221404;rs138177994	30;12
cg04590843	-0.0313952	0.0867756	-12.9022	7.12e-22	6.01e-16	38.8405	0.106984	0.0755888	-0.0313952	11	118443660	F	I	ARCN1	Body	shore	Body-shore	chr11:118443087-118443631
cg13722651	-0.0288219	0.0923179	-12.9017	7.13e-22	6.02e-16	38.8381	0.11087	0.082048	-0.0288219	19	32836832	F	I	ZNF507	5'UTR	island	5'UTR-island	chr19:32836353-32836840	rs550849304	42
cg13522244	-0.0264473	0.0835657	-12.9013	7.15e-22	6.03e-16	38.8364	0.100589	0.074142	-0.0264473	7	116164762	F	I	CAV1	TSS200	island	TSS200-island	chr7:116164703-116166735	rs529270368	13
cg25925764	-0.0351291	0.102126	-12.8986	7.23e-22	6.11e-16	38.8244	0.124738	0.0896084	-0.0351291	3	46924050	R	I	PTH1R	5'UTR	island	5'UTR-island	chr3:46923265-46925182
cg24659411	-0.0287834	0.0782949	-12.8986	7.23e-22	6.11e-16	38.8241	0.0968222	0.0680388	-0.0287834	6	38607933	R	I	BTBD9	TSS200	island	TSS200-island	chr6:38607777-38608148
cg03598754	-0.0487067	0.166849	-12.8984	7.24e-22	6.11e-16	38.8233	0.198201	0.149494	-0.0487067	17	26711803	F	I	SARM1	Body	island	Body-island	chr17:26711383-26712311	rs375015257;rs371677850	37;46
cg06983810	-0.0210121	0.0603275	-12.898	7.25e-22	6.12e-16	38.8217	0.0738525	0.0528405	-0.0210121	19	2476109	R	I	GADD45B	TSS200	island	TSS200-island	chr19:2474610-2476828	rs145786473	46
cg17181197	-0.0309914	0.0818871	-12.8978	7.26e-22	6.13e-16	38.8208	0.101836	0.0708442	-0.0309914	13	28713024	F	I	PAN3-AS1	Body	island	Body-island	chr13:28712176-28713453
cg09396181	-0.0449077	0.135498	-12.8971	7.28e-22	6.15e-16	38.8174	0.164404	0.119497	-0.0449077	3	13921839	F	I	WNT7A	TSS1500	island	TSS1500-island	chr3:13919939-13922335	rs533661988;rs550173723	10;50
cg15394763	-0.0442511	0.191606	-12.8955	7.33e-22	6.19e-16	38.8106	0.22009	0.175839	-0.0442511	10	77054788	F	I		IGR	island	IGR-island	chr10:77054582-77054929	rs570352153	12
cg16855422	-0.0595777	0.140007	-12.8952	7.34e-22	6.2e-16	38.8091	0.178356	0.118778	-0.0595777	11	63997982	R	I	DNAJC4	5'UTR	island	5'UTR-island	chr11:63997662-63998412
cg26816438	-0.0404206	0.194423	-12.8942	7.37e-22	6.23e-16	38.8047	0.220441	0.18002	-0.0404206	1	45139524	R	I	TMEM53	Body	shore	Body-shore	chr1:45139770-45140584	rs148296136	27
cg22049404	-0.0218078	0.0548029	-12.893	7.42e-22	6.26e-16	38.7991	0.0688401	0.0470324	-0.0218078	19	6372783	R	I	ALKBH7	1stExon	island	1stExon-island	chr19:6372722-6373218	rs191196661;rs115731288;rs577613000	45;40;23
cg05232802	-0.0262057	0.0837843	-12.8929	7.42e-22	6.26e-16	38.799	0.100652	0.0744466	-0.0262057	7	156742224	R	I	NOM1	TSS200	shore	TSS200-shore	chr7:156742285-156743074	rs539827098	19
cg11625255	-0.0273662	0.0698053	-12.8914	7.47e-22	6.31e-16	38.7921	0.0874203	0.0600541	-0.0273662	2	179315660	F	I	DFNB59	TSS1500	island	TSS1500-island	chr2:179315214-179316573	rs549157819;rs565738732;rs535076601	0;17;23
cg07830086	-0.0357722	0.119576	-12.891	7.48e-22	6.32e-16	38.7906	0.142602	0.10683	-0.0357722	19	18107778	F	I	KCNN1	Body	shore	Body-shore	chr19:18108894-18109272	rs569802436;rs538431733;rs142400512	20;43;46
cg09605494	-0.0376034	0.0930688	-12.8892	7.54e-22	6.37e-16	38.7823	0.117273	0.0796699	-0.0376034	10	43725411	R	I	RASGEF1A	5'UTR	island	5'UTR-island	chr10:43724528-43725613
cg00030291	-0.0396611	0.127427	-12.8872	7.61e-22	6.42e-16	38.7737	0.152956	0.113295	-0.0396611	7	8302094	R	I	ICA1	5'UTR	island	5'UTR-island	chr7:8301031-8302252
cg25815124	-0.0261869	0.0741602	-12.8872	7.61e-22	6.42e-16	38.7735	0.0910161	0.0648292	-0.0261869	19	18434238	F	I	LSM4	TSS1500	shore	TSS1500-shore	chr19:18433642-18434178	rs113219126;rs192134542;rs184180845	15;21;36
cg01761420	-0.0369744	0.0936955	-12.8852	7.68e-22	6.48e-16	38.7645	0.117495	0.0805207	-0.0369744	6	106534239	R	I	PRDM1	5'UTR	island	5'UTR-island	chr6:106534136-106534385	rs530061453;rs191284166;rs569138315;rs538212684	49;44;38;13
cg21396539	-0.0251916	0.0789678	-12.8829	7.75e-22	6.55e-16	38.7543	0.0951831	0.0699915	-0.0251916	1	156164025	F	I	SLC25A44	5'UTR	island	5'UTR-island	chr1:156163672-156164052
cg25011530	-0.0453343	0.172214	-12.8822	7.78e-22	6.57e-16	38.7512	0.201394	0.15606	-0.0453343	7	105162470	R	I	PUS7	5'UTR	island	5'UTR-island	chr7:105161982-105162889	rs534391191;rs554664973;rs574053224	40;39;3
cg13046107	-0.0251614	0.0664937	-12.882	7.79e-22	6.58e-16	38.7501	0.0826895	0.0575281	-0.0251614	9	6757544	F	I	KDM4C	TSS200	island	TSS200-island	chr9:6757336-6758872	rs184231836;rs576055616;rs543473967;rs562306668	24;37;45;50
cg04203429	-0.0324325	0.098934	-12.8818	7.79e-22	6.58e-16	38.7494	0.11981	0.0873776	-0.0324325	16	29822912	F	I	PRRT2	TSS1500	shore	TSS1500-shore	chr16:29823163-29823906	rs191767526;rs142569536;rs116417924;rs183332906;rs537954631;rs72798131;rs74730679;rs150945976	12;22;25;26;43;45;47;50
cg11065262	-0.0268142	0.06288	-12.8817	7.79e-22	6.58e-16	38.7491	0.0801397	0.0533255	-0.0268142	2	191878861	F	I	STAT1	1stExon	island	1stExon-island	chr2:191878608-191879253	rs530356200;rs548761843;rs570168205;rs531009254;rs372615203	11;14;23;25;41
cg12963096	-0.0328744	0.118367	-12.8803	7.84e-22	6.62e-16	38.7429	0.139528	0.106653	-0.0328744	13	39612675	F	I	NHLRC3	1stExon	island	1stExon-island	chr13:39612417-39612930	rs114244590;rs115323636;rs571507355;rs537058961	0;36;37;42
cg13603859	-0.022364	0.0667077	-12.8768	7.97e-22	6.73e-16	38.7273	0.0811029	0.0587389	-0.022364	5	145827007	R	I	TCERG1	Body	island	Body-island	chr5:145826576-145827430	rs143719955;rs551379674	51;43
cg00238897	-0.0266789	0.0559879	-12.8768	7.97e-22	6.73e-16	38.7272	0.0731605	0.0464816	-0.0266789	2	10444450	R	I	HPCAL1	5'UTR	island	5'UTR-island	chr2:10442308-10444509	rs536400106	5
cg09800118	-0.0343453	0.0856715	-12.8756	8.01e-22	6.76e-16	38.7217	0.107779	0.0734335	-0.0343453	1	154244834	F	I	HAX1	TSS1500	island	TSS1500-island	chr1:154244710-154245289	rs116039332;rs1194594;rs565316913	1;20;45
cg18977656	-0.0455612	0.228454	-12.8748	8.04e-22	6.79e-16	38.7184	0.257781	0.212219	-0.0455612	8	101965385	R	I	YWHAZ	5'UTR	island	5'UTR-island	chr8:101962644-101965427	rs79151093;rs535597272;rs41433245;rs567473541	39;19;18;1
cg09786701	-0.0411831	0.140796	-12.8741	8.06e-22	6.81e-16	38.7153	0.167305	0.126122	-0.0411831	20	2539517	F	I	TMC2	Body	island	Body-island	chr20:2539133-2539877	rs4815320	51
cg03433712	-0.0247279	0.0653921	-12.871	8.17e-22	6.9e-16	38.7014	0.081309	0.0565811	-0.0247279	15	62352836	F	I	VPS13C	TSS200	island	TSS200-island	chr15:62352227-62353092	rs11630347;rs547739611	7;29
cg25399000	-0.0246815	0.0697047	-12.8702	8.2e-22	6.93e-16	38.6977	0.0855916	0.0609102	-0.0246815	4	166248820	F	I	SC4MOL	1stExon	island	1stExon-island	chr4:166248454-166249063	rs143324153;rs554289467	9;32
cg15420785	-0.0270732	0.0683515	-12.8699	8.22e-22	6.94e-16	38.6963	0.0857779	0.0587047	-0.0270732	6	34216928	R	I	C6orf1	TSS200	island	TSS200-island	chr6:34216408-34217348
cg22597783	-0.0336863	0.084975	-12.868	8.28e-22	7e-16	38.688	0.106658	0.0729719	-0.0336863	1	51984800	R	I	EPS15	Body	island	Body-island	chr1:51984547-51985216	rs535158465;rs547097690	49;42
cg13819586	-0.0373071	0.103969	-12.8674	8.31e-22	7.02e-16	38.6852	0.127983	0.0906759	-0.0373071	14	24685205	F	I	MDP1	1stExon	shelf	1stExon-shelf	chr14:24682402-24682837	rs564741728;rs530602027;rs550744017;rs567461622	3;6;24;31
cg07773137	-0.0301006	0.0728914	-12.8674	8.31e-22	7.02e-16	38.6851	0.0922666	0.0621659	-0.0301006	14	73603071	R	I	PSEN1	TSS200	island	TSS200-island	chr14:73602898-73603747	rs572798051;rs539893163;rs564885012	40;21;4
cg04787602	-0.0269039	0.0719167	-12.8665	8.34e-22	7.04e-16	38.6814	0.0892342	0.0623302	-0.0269039	1	112282986	R	I	C1orf183	Body	island	Body-island	chr1:112281052-112283277	rs531030521;rs551128454;rs561423843	42;21;14
cg21748578	-0.0373753	0.111899	-12.8643	8.42e-22	7.11e-16	38.6712	0.135956	0.0985811	-0.0373753	5	272203	F	I	PDCD6	Body	island	Body-island	chr5:272139-272485	rs548335768;rs569920232;rs537519545	0;1;29
cg06905970	-0.0399412	0.174874	-12.8619	8.51e-22	7.19e-16	38.6606	0.200583	0.160642	-0.0399412	19	41222748	F	I	ADCK4	1stExon	island	1stExon-island	chr19:41222598-41223162	rs186028412;rs544223171;rs566457564;rs527564529	10;14;23;25
cg22745781	-0.0380212	0.0938635	-12.8602	8.58e-22	7.24e-16	38.6533	0.118337	0.0803157	-0.0380212	7	16461244	F	I	ISPD	TSS1500	island	TSS1500-island	chr7:16460778-16461265	rs561842978;rs142364673	0;46
cg25389269	-0.0471703	0.115358	-12.8601	8.58e-22	7.25e-16	38.6529	0.14572	0.0985497	-0.0471703	14	21493291	F	I	NDRG2	5'UTR	island	5'UTR-island	chr14:21492735-21494270	rs530382538;rs540943432	5;29
cg18364837	-0.0529133	0.227782	-12.86	8.59e-22	7.25e-16	38.6521	0.261842	0.208928	-0.0529133	5	148737347	R	I	PCYOX1L	TSS1500	island	TSS1500-island	chr5:148737346-148737764	rs185482368	37
cg08366813	-0.0522032	0.151612	-12.8594	8.61e-22	7.27e-16	38.6496	0.185214	0.133011	-0.0522032	15	59397042	F	I	CCNB2	TSS1500	shore	TSS1500-shore	chr15:59397270-59397749	rs548389429;rs565870721	23;24
cg22319207	-0.0410641	0.116538	-12.8583	8.65e-22	7.3e-16	38.6448	0.14297	0.101906	-0.0410641	17	40119181	R	I	CNP	Body	island	Body-island	chr17:40118605-40119301
cg22949040	-0.0413791	0.108219	-12.858	8.66e-22	7.31e-16	38.6434	0.134854	0.0934746	-0.0413791	2	204399512	F	I	RAPH1	5'UTR	island	5'UTR-island	chr2:204399490-204400179	rs542723112;rs540152388	0;50
cg07124668	-0.023973	0.0747184	-12.8569	8.7e-22	7.35e-16	38.6384	0.0901492	0.0661763	-0.023973	1	111889271	R	I	C1orf88	1stExon	island	1stExon-island	chr1:111889138-111889539	rs372550574;rs561829837;rs527807645	39;20;17
cg10179315	-0.0383411	0.112732	-12.8552	8.77e-22	7.4e-16	38.631	0.137411	0.0990698	-0.0383411	17	58498871	R	I	C17orf64	TSS1500	island	TSS1500-island	chr17:58498711-58499332	rs570063416;rs111335380;rs553765387	50;23;10
cg09321747	-0.0443699	0.150827	-12.8515	8.92e-22	7.53e-16	38.6143	0.179387	0.135017	-0.0443699	14	23821445	R	I	SLC22A17	5'UTR	island	5'UTR-island	chr14:23821087-23822106	rs572501932	32
cg14854901	-0.03825	0.140652	-12.8471	9.09e-22	7.68e-16	38.595	0.165273	0.127023	-0.03825	5	72793969	F	I	BTF3	TSS1500	shore	TSS1500-shore	chr5:72794040-72794641	rs112290306	32
cg21878500	-0.0240142	0.0630453	-12.8449	9.18e-22	7.75e-16	38.5849	0.0785027	0.0544885	-0.0240142	3	123303773	R	I	PTPLB	1stExon	island	1stExon-island	chr3:123303339-123303929	rs369644935	20
cg00533215	-0.0298125	0.0695739	-12.8437	9.23e-22	7.8e-16	38.5795	0.0887636	0.0589511	-0.0298125	2	68384397	F	I	PNO1	TSS1500	island	TSS1500-island	chr2:68384184-68385241	rs138076521;rs144026247;rs559911652	19;35;41
cg10120645	-0.0299424	0.085821	-12.8431	9.26e-22	7.82e-16	38.5767	0.105094	0.0751519	-0.0299424	8	125486635	R	I	RNF139	TSS1500	island	TSS1500-island	chr8:125486521-125487622	rs111980391	24
cg26393261	0.13371	0.702703	12.8416	9.32e-22	7.87e-16	38.5701	0.616637	0.750347	0.13371	6	16467598	R	I	ATXN1	5'UTR	opensea	5'UTR-opensea		rs527287145;rs184001567;rs188048788	46;35;1
cg13494704	-0.0267704	0.0703915	-12.8409	9.35e-22	7.89e-16	38.567	0.087623	0.0608526	-0.0267704	6	30658635	F	I	NRM	1stExon	shelf	1stExon-shelf	chr6:30654392-30654934	rs113235298	38
cg19317413	-0.0316969	0.087866	-12.838	9.47e-22	7.99e-16	38.5543	0.108269	0.0765717	-0.0316969	1	165204985	F	I	LMX1A	Body	island	Body-island	chr1:165204501-165205507
cg07804711	-0.0247334	0.0574056	-12.8344	9.62e-22	8.12e-16	38.5381	0.0733259	0.0485925	-0.0247334	19	46142647	R	I	MIR330	TSS1500	shelf	TSS1500-shelf	chr19:46144872-46145631	rs201822741;rs139854383;rs567066656	25;12;11
cg04364504	-0.0474464	0.239857	-12.8319	9.73e-22	8.21e-16	38.5271	0.270398	0.222951	-0.0474464	16	58035198	F	I	C16orf57	TSS200	island	TSS200-island	chr16:58033947-58035548	rs76764258;rs371393837	11;13
cg15963806	-0.0342441	0.0952	-12.8291	9.85e-22	8.32e-16	38.5144	0.117242	0.0829981	-0.0342441	11	33279818	R	I	HIPK3	TSS200	island	TSS200-island	chr11:33278657-33280175	rs543776997;rs563442197	21;6
cg13184886	-0.0343438	0.0886357	-12.8276	9.91e-22	8.37e-16	38.5079	0.110742	0.0763983	-0.0343438	1	27153565	F	I	ZDHHC18	1stExon	shore	1stExon-shore	chr1:27153033-27153243
cg09611793	-0.0426441	0.132993	-12.8266	9.96e-22	8.41e-16	38.5031	0.160442	0.117798	-0.0426441	4	48833193	F	I	OCIAD1	TSS200	island	TSS200-island	chr4:48832807-48833569	rs532939150;rs371970115;rs190145403;rs530527554;rs181193258	3;10;13;24;26
cg17246714	-0.0451991	0.190988	-12.8223	1.02e-21	8.57e-16	38.4843	0.220082	0.174883	-0.0451991	3	55519186	R	I	WNT5A	Body	island	Body-island	chr3:55519089-55519623	rs544254943;rs187314455;rs578115659	44;14;1
cg22997252	-0.0465767	0.16402	-12.822	1.02e-21	8.58e-16	38.4829	0.194	0.147424	-0.0465767	11	11643842	F	I	GALNTL4	TSS1500	shore	TSS1500-shore	chr11:11642121-11643819
cg14268506	-0.0271097	0.0635944	-12.8218	1.02e-21	8.59e-16	38.4819	0.0810443	0.0539346	-0.0271097	9	136215580	R	I	SNORD36B	TSS1500	island	TSS1500-island	chr9:136214430-136215760	rs184342535;rs28496755;rs587615984;rs587665783;rs587727014;rs587618592	39;33;32;29;27;4
cg23418097	-0.0230186	0.0559271	-12.8186	1.03e-21	8.71e-16	38.4677	0.0707436	0.0477251	-0.0230186	14	50155089	F	I	POLE2	TSS200	island	TSS200-island	chr14:50154754-50155239	rs182364636;rs186591659;rs142315035;rs191736415	4;19;26;51
cg19917915	-0.0265463	0.0709026	-12.8174	1.04e-21	8.76e-16	38.4623	0.0879899	0.0614436	-0.0265463	19	52035146	F	I	SIGLEC6	TSS200	opensea	TSS200-opensea		rs76506690;rs563294897;rs530552130;rs549084967;rs567412331;rs12609771;rs111455592	0;2;12;16;33;36;50
cg24017470	-0.0501533	0.14726	-12.817	1.04e-21	8.78e-16	38.4606	0.179543	0.129389	-0.0501533	18	12947925	R	I	SEH1L	TSS200	island	TSS200-island	chr18:12947924-12948654	rs190201076	26
cg04631804	-0.0439658	0.164793	-12.8152	1.05e-21	8.85e-16	38.4526	0.193092	0.149127	-0.0439658	4	110624697	F	I	CASP6	TSS200	island	TSS200-island	chr4:110623959-110624831	rs572494589;rs544612599;rs557982579;rs577938708;rs375070297	7;28;34;37;41
cg04394254	-0.0223683	0.0539476	-12.8146	1.05e-21	8.87e-16	38.4497	0.0683455	0.0459773	-0.0223683	8	22422816	F	I	SORBS3	TSS1500	island	TSS1500-island	chr8:22422534-22423702	rs199665776;rs562850584;rs201141400;rs548045720	3;26;44;50
cg15591198	-0.0347525	0.106271	-12.8119	1.06e-21	8.98e-16	38.4378	0.128641	0.093888	-0.0347525	1	10003340	F	I	NMNAT1	TSS200	island	TSS200-island	chr1:10003165-10003585	rs537886432;rs375600893	40;47
cg05931684	-0.044856	0.176062	-12.8102	1.07e-21	9.05e-16	38.4303	0.204935	0.160079	-0.044856	6	31865274	F	I	EHMT2	Body	island	Body-island	chr6:31864897-31865419
cg23679333	-0.0337832	0.111667	-12.8089	1.08e-21	9.1e-16	38.4244	0.133413	0.0996296	-0.0337832	2	53995338	F	I	LOC100302652	Body	shore	Body-shore	chr2:53994891-53995169	rs188157536;rs149960716;rs2287341	35;36;42
cg24248562	-0.0274821	0.0700551	-12.8084	1.08e-21	9.12e-16	38.4222	0.0877448	0.0602627	-0.0274821	14	77843579	R	I	TMED8	TSS200	island	TSS200-island	chr14:77843101-77843746	rs543856403;rs185594142;rs529878612	37;25;5
cg09166903	-0.0205755	0.0498371	-12.8081	1.08e-21	9.13e-16	38.4209	0.0630811	0.0425056	-0.0205755	3	52090762	F	I	DUSP7	TSS1500	island	TSS1500-island	chr3:52089652-52090845	rs544491726	4
cg20102506	-0.0366111	0.116159	-12.8037	1.1e-21	9.32e-16	38.4009	0.139724	0.103113	-0.0366111	19	49621876	R	I	PPFIA3	TSS1500	shore	TSS1500-shore	chr19:49622023-49623635	rs116376006;rs111897771;rs568215967	27;12;5
cg24061580	-0.0487807	0.229928	-12.8022	1.11e-21	9.38e-16	38.3943	0.261327	0.212546	-0.0487807	7	151573966	F	I	PRKAG2	5'UTR	island	5'UTR-island	chr7:151572761-151575106	rs75059373;rs531967309	26;44
cg18475966	-0.0345673	0.0947823	-12.8007	1.12e-21	9.44e-16	38.3878	0.117033	0.0824652	-0.0345673	3	142720700	R	I	SR140	Body	island	Body-island	chr3:142720236-142720759	rs548359963;rs113402301;rs533864079	33;13;4
cg02066621	-0.0468261	0.193807	-12.7973	1.13e-21	9.58e-16	38.3723	0.223948	0.177122	-0.0468261	15	73659939	R	I	HCN4	1stExon	island	1stExon-island	chr15:73659860-73662015
cg04781764	0.0414444	0.881108	12.7971	1.14e-21	9.59e-16	38.3714	0.854431	0.895876	0.0414444	12	89893765	F	I	WDR51B	Body	opensea	Body-opensea		rs145479010;rs141092188;rs535195210;rs373371912	0;24;35;50
cg05278335	-0.0290494	0.0799422	-12.7966	1.14e-21	9.61e-16	38.3696	0.0986406	0.0695913	-0.0290494	6	13329023	F	I	TBC1D7	TSS1500	island	TSS1500-island	chr6:13328587-13329096	rs556256394;rs75860420;rs538719925;rs375963021	1;17;33;42
cg26289012	-0.0248127	0.07185	-12.7958	1.14e-21	9.65e-16	38.3657	0.0878214	0.0630086	-0.0248127	17	3540036	R	I	CTNS	5'UTR	island	5'UTR-island	chr17:3539318-3540484
cg24433738	-0.0366081	0.10614	-12.7952	1.15e-21	9.67e-16	38.3631	0.129704	0.0930961	-0.0366081	10	124220634	F	I	HTRA1	TSS1500	island	TSS1500-island	chr10:124220338-124222240	rs577267010;rs527785521;rs55928386;rs567570079;rs55806125;rs2672598	1;16;33;34;38;48
cg06554200	-0.0275356	0.0709795	-12.7937	1.15e-21	9.74e-16	38.3563	0.0887035	0.0611679	-0.0275356	7	1270134	F	I		IGR	island	IGR-island	chr7:1269165-1282864
cg05762700	-0.0244502	0.0635816	-12.7925	1.16e-21	9.79e-16	38.3511	0.0793197	0.0548695	-0.0244502	4	18023779	R	I	LCORL	TSS1500	island	TSS1500-island	chr4:18022435-18024273	rs533299647;rs551720678;rs368196549;rs537461500	30;20;2;1
cg12994587	-0.0292712	0.0861868	-12.7912	1.17e-21	9.85e-16	38.3451	0.105028	0.0757569	-0.0292712	22	41777817	F	I	TEF	Body	island	Body-island	chr22:41777430-41778281	rs574257808	4
cg25370638	-0.0329335	0.0771424	-12.7911	1.17e-21	9.85e-16	38.3447	0.098341	0.0654075	-0.0329335	16	86588752	F	I	MTHFSD	5'UTR	island	5'UTR-island	chr16:86588435-86589513	rs374696686;rs577129060	19;20
cg22819488	-0.0300404	0.0745539	-12.7895	1.17e-21	9.92e-16	38.3378	0.0938903	0.0638499	-0.0300404	3	28390286	R	I	AZI2	1stExon	island	1stExon-island	chr3:28389975-28390855	rs137984091;rs549667568;rs569981636	23;20;13
cg03385846	-0.0291465	0.074532	-12.789	1.18e-21	9.94e-16	38.3355	0.093293	0.0641465	-0.0291465	16	77756558	R	I	NUDT7	Body	island	Body-island	chr16:77756416-77756681	rs372969143;rs527270665	47;40
cg27019126	-0.0299232	0.0805275	-12.7886	1.18e-21	9.96e-16	38.3335	0.0997884	0.0698652	-0.0299232	18	56940693	R	I	RAX	TSS200	island	TSS200-island	chr18:56939624-56941540	rs369829507	20
cg09422970	0.106806	0.699916	12.7885	1.18e-21	9.97e-16	38.3331	0.631168	0.737973	0.106806	17	43870537	F	II	CRHR1	5'UTR	opensea	5'UTR-opensea		rs138619821;rs142711657	8;11
cg26616640	-0.0304483	0.0873616	-12.7877	1.18e-21	1e-15	38.3296	0.10696	0.0765122	-0.0304483	12	58013458	R	I	SLC26A10	TSS1500	island	TSS1500-island	chr12:58013171-58013652
cg21387238	-0.0233786	0.0567606	-12.7877	1.18e-21	1e-15	38.3296	0.0718088	0.0484303	-0.0233786	1	155829263	R	I	SYT11	TSS200	island	TSS200-island	chr1:155829109-155829431
cg24283220	-0.0290414	0.0792678	-12.7857	1.19e-21	1.01e-15	38.3208	0.0979612	0.0689197	-0.0290414	17	9548831	F	I	USP43	TSS200	island	TSS200-island	chr17:9548389-9549616	rs543369938	49
cg06888942	-0.026877	0.0686137	-12.7856	1.2e-21	1.01e-15	38.32	0.0859138	0.0590368	-0.026877	13	45492549	F	I		IGR	opensea	IGR-opensea		rs535739477	4
cg22663240	-0.0304044	0.0962358	-12.784	1.2e-21	1.02e-15	38.3133	0.115806	0.0854021	-0.0304044	12	56473408	R	I	ERBB3	TSS1500	island	TSS1500-island	chr12:56472792-56474393	rs567115144	26
cg20689780	-0.021808	0.0656329	-12.784	1.2e-21	1.02e-15	38.3129	0.0796702	0.0578623	-0.021808	17	48450595	R	I	EME1	5'UTR	island	5'UTR-island	chr17:48450456-48450665	rs566829737;rs556823345	51;9
cg25827490	-0.0395795	0.120774	-12.783	1.21e-21	1.02e-15	38.3086	0.146251	0.106671	-0.0395795	8	72756839	F	I	MSC	TSS200	shore	TSS200-shore	chr8:72755783-72756667	rs534778995;rs554372298	24;44
cg09418792	-0.0244911	0.065877	-12.7826	1.21e-21	1.02e-15	38.3068	0.0816414	0.0571503	-0.0244911	9	123555852	F	I	FBXW2	TSS200	island	TSS200-island	chr9:123555399-123555899	rs577518641;rs545339342	26;27
cg22062659	-0.0367392	0.117916	-12.7797	1.23e-21	1.04e-15	38.2939	0.141564	0.104825	-0.0367392	8	70747431	F	I	SLCO5A1	TSS200	island	TSS200-island	chr8:70744098-70747441	rs72544137;rs528602360	7;10
cg10983056	-0.0296121	0.0752418	-12.7791	1.23e-21	1.04e-15	38.2912	0.0943024	0.0646903	-0.0296121	13	113344077	R	I	ATP11A	TSS1500	island	TSS1500-island	chr13:113343853-113345188	rs367627940	17
cg01329093	-0.0223251	0.0643733	-12.7766	1.24e-21	1.05e-15	38.2799	0.0787434	0.0564184	-0.0223251	19	9546029	R	I	ZNF266	1stExon	island	1stExon-island	chr19:9545783-9546302	rs536653722	7
cg14586659	-0.0373151	0.117762	-12.7732	1.26e-21	1.07e-15	38.2648	0.141781	0.104465	-0.0373151	6	41748543	R	I	FRS3	TSS1500	island	TSS1500-island	chr6:41748132-41748672
cg23894320	-0.0198618	0.0460699	-12.7726	1.27e-21	1.07e-15	38.2622	0.0588545	0.0389928	-0.0198618	1	115053164	R	I	TRIM33	Body	island	Body-island	chr1:115053060-115054264	rs370895428;rs571745149;rs539155883	46;32;18
cg03687177	-0.0203055	0.0539269	-12.7695	1.28e-21	1.08e-15	38.2485	0.0669971	0.0466916	-0.0203055	4	170533631	F	I	NEK1	TSS200	island	TSS200-island	chr4:170533398-170533948	rs561892741	13
cg07370023	-0.0315234	0.0906145	-12.7692	1.29e-21	1.09e-15	38.2469	0.110905	0.0793821	-0.0315234	16	15736686	R	I	NDE1	TSS1500	opensea	TSS1500-opensea
cg04050850	-0.0255068	0.0638442	-12.7689	1.29e-21	1.09e-15	38.2458	0.0802624	0.0547555	-0.0255068	2	219536800	R	I	STK36	1stExon	island	1stExon-island	chr2:219536410-219536813
cg22110770	-0.0359976	0.0971869	-12.7685	1.29e-21	1.09e-15	38.244	0.120358	0.0843601	-0.0359976	11	66360551	R	I	CCDC87	1stExon	island	1stExon-island	chr11:66360097-66360834	rs564660825;rs369129743;rs372181193;rs201829400;rs577291920	48;47;43;30;16
cg00875804	-0.0283603	0.0861126	-12.7684	1.29e-21	1.09e-15	38.2435	0.104368	0.0760072	-0.0283603	16	85645571	R	I	KIAA0182	TSS1500	island	TSS1500-island	chr16:85644947-85649027	rs532079620;rs528790104	11;7
cg03927520	-0.0369724	0.105775	-12.7678	1.29e-21	1.09e-15	38.2409	0.129573	0.0926007	-0.0369724	2	220110237	R	I	GLB1L	TSS200	island	TSS200-island	chr2:220109984-220110488	rs536326512	27
cg20563759	-0.0409594	0.14614	-12.7656	1.31e-21	1.1e-15	38.231	0.172505	0.131546	-0.0409594	5	149109601	F	I	PPARGC1B	TSS1500	island	TSS1500-island	chr5:149109570-149111750	rs576614979;rs537244691	8;25
cg00689138	-0.0254536	0.0794973	-12.7624	1.33e-21	1.12e-15	38.2165	0.0958812	0.0704277	-0.0254536	19	7600400	R	I	PNPLA6	5'UTR	island	5'UTR-island	chr19:7598413-7601008
cg15773090	-0.0254226	0.0540442	-12.7622	1.33e-21	1.12e-15	38.2155	0.0704081	0.0449856	-0.0254226	12	42632129	F	I	YAF2	TSS200	island	TSS200-island	chr12:42631224-42632619	rs541998950;rs560002827	34;42
cg23630981	-0.0338586	0.101557	-12.7608	1.33e-21	1.13e-15	38.2096	0.123351	0.0894923	-0.0338586	2	101618792	R	I	RPL31	5'UTR	shore	5'UTR-shore	chr2:101618247-101618658	rs539629113	44
cg08761102	-0.0444403	0.110491	-12.7603	1.34e-21	1.13e-15	38.2072	0.139097	0.0946563	-0.0444403	2	38303844	F	I	CYP1B1	TSS1500	island	TSS1500-island	chr2:38301276-38304518
cg07632106	-0.0317078	0.0897139	-12.7599	1.34e-21	1.13e-15	38.2053	0.110124	0.0784157	-0.0317078	5	16936808	R	I	MYO10	TSS1500	island	TSS1500-island	chr5:16936753-16936957	rs557347244	16
cg04818710	-0.0515087	0.164738	-12.7587	1.35e-21	1.14e-15	38.1999	0.197893	0.146385	-0.0515087	14	102026294	F	I	DIO3	TSS1500	island	TSS1500-island	chr14:102025989-102031567	rs557078290	3
cg01155023	-0.0275131	0.0936168	-12.7583	1.35e-21	1.14e-15	38.1982	0.111326	0.0838133	-0.0275131	14	77924721	R	I	C14orf133	TSS1500	shore	TSS1500-shore	chr14:77923870-77924596	rs185613930	38
cg21920221	-0.0337814	0.0827308	-12.7547	1.37e-21	1.16e-15	38.1823	0.104475	0.0706938	-0.0337814	5	171612889	F	I	STK10	Body	shore	Body-shore	chr5:171614430-171615939	rs556616571;rs576400753	0;26
cg12576194	-0.0344927	0.0980318	-12.75	1.4e-21	1.18e-15	38.1611	0.120234	0.0857413	-0.0344927	14	67878961	R	I	PLEK2	TSS200	island	TSS200-island	chr14:67878534-67879167	rs544568195;rs556960986;rs575080047	44;37;14
cg04349243	-0.0499206	0.0956449	-12.7498	1.4e-21	1.18e-15	38.1604	0.127778	0.0778571	-0.0499206	10	91295159	F	I	SLC16A12	5'UTR	island	5'UTR-island	chr10:91294947-91295925	rs553863777;rs574110132;rs543203249	9;12;45
cg06134974	-0.0392877	0.101544	-12.7482	1.41e-21	1.19e-15	38.1533	0.126832	0.0875446	-0.0392877	12	51477539	R	I	CSRNP2	TSS1500	island	TSS1500-island	chr12:51476859-51477552	rs560264722;rs577499146;rs546078163;rs187557573	28;27;13;9
cg23819836	-0.0424201	0.189421	-12.7472	1.42e-21	1.2e-15	38.1485	0.216726	0.174306	-0.0424201	6	15663134	F	I	DTNBP1	1stExon	island	1stExon-island	chr6:15662444-15663412	rs534737271;rs554525656	13;21
cg02281790	-0.0325047	0.086893	-12.7465	1.42e-21	1.2e-15	38.1454	0.107816	0.0753109	-0.0325047	6	144472333	F	I	STX11	5'UTR	shore	5'UTR-shore	chr6:144471069-144472017	rs567438837;rs538053112;rs149574273	21;22;26
cg06385459	-0.0217489	0.0567476	-12.7463	1.42e-21	1.2e-15	38.1446	0.0707469	0.048998	-0.0217489	4	82393184	F	I	RASGEF1B	TSS200	island	TSS200-island	chr4:82392610-82393426	rs148070126	1
cg02455501	-0.0271455	0.0707495	-12.7448	1.43e-21	1.21e-15	38.138	0.0882225	0.061077	-0.0271455	19	44079945	F	I	XRCC1	TSS1500	shore	TSS1500-shore	chr19:44079582-44079905	rs534881744;rs554784081	24;47
cg16656852	-0.0272846	0.0794102	-12.7447	1.43e-21	1.21e-15	38.1373	0.0969727	0.0696881	-0.0272846	3	98241973	F	I	CLDND1	TSS200	shore	TSS200-shore	chr3:98241409-98241711	rs534052937	22
cg00583303	-0.0352617	0.0878609	-12.7444	1.44e-21	1.21e-15	38.1363	0.110558	0.0752964	-0.0352617	5	16617388	R	I	FAM134B	TSS1500	island	TSS1500-island	chr5:16616509-16617428
cg05007375	-0.034007	0.105417	-12.743	1.45e-21	1.22e-15	38.13	0.127307	0.0932998	-0.034007	14	92588364	F	I	NDUFB1	TSS1500	island	TSS1500-island	chr14:92587549-92589022	rs17127959	50
cg19942813	-0.0351771	0.098534	-12.7426	1.45e-21	1.22e-15	38.1283	0.121177	0.0859996	-0.0351771	3	187463496	F	I	BCL6	TSS200	shore	TSS200-shore	chr3:187461974-187462197
cg00431235	-0.0231387	0.062609	-12.7422	1.45e-21	1.22e-15	38.1265	0.0775028	0.0543642	-0.0231387	11	93861987	F	I	PANX1	TSS200	island	TSS200-island	chr11:93861560-93862773	rs4753126;rs569061951	33;43
cg11769966	-0.0304679	0.0890037	-12.7411	1.46e-21	1.23e-15	38.1212	0.108615	0.0781473	-0.0304679	7	140396384	F	I	LOC100134713	Body	shore	Body-shore	chr7:140396414-140397357	rs531262766;rs549394565;rs561569966	28;43;47
cg23732368	-0.0243766	0.0776786	-12.7404	1.46e-21	1.23e-15	38.1183	0.0933693	0.0689927	-0.0243766	3	48936262	R	I	SLC25A20	1stExon	island	1stExon-island	chr3:48936041-48936457	rs562426357;rs542582794	43;25
cg23925619	-0.0335412	0.100869	-12.7402	1.46e-21	1.24e-15	38.1175	0.122459	0.0889177	-0.0335412	9	140473536	F	I	DPH7	TSS200	island	TSS200-island	chr9:140473002-140473681	rs548458383	1
cg14078101	-0.0290134	0.0641361	-12.7386	1.47e-21	1.24e-15	38.11	0.0828114	0.053798	-0.0290134	9	6412886	F	I	UHRF2	TSS1500	island	TSS1500-island	chr9:6412353-6414097	rs561052975;rs528407133	17;28
cg16203288	-0.024079	0.056666	-12.7361	1.49e-21	1.26e-15	38.0991	0.0721652	0.0480861	-0.024079	5	180230030	F	I	MGAT1	1stExon	island	1stExon-island	chr5:180229375-180230147	rs150935626	4
[truncated: 42,717 more rows]
