# Supplementary material for: Clozapine Long-Term Treatment Might Reduce Epigenetic Age Through Hypomethylation of Longevity Regulatory Pathways Genes
Source: Front Psychiatry. 2022 May 18;13:870656. doi: 10.3389/fpsyt.2022.870656 (PMC9157596; doi:10.3389/fpsyt.2022.870656)
Supplement: Supplementary file 3 [file Table_2.XLSX]

## Sheet: Hoja1
	ProbeLassoDMR.seqnames	ProbeLassoDMR.start	ProbeLassoDMR.end	ProbeLassoDMR.width	ProbeLassoDMR.strand	ProbeLassoDMR.dmrNo	ProbeLassoDMR.dmrP	ProbeLassoDMR.dmrpRank	ProbeLassoDMR.dmrChrom	ProbeLassoDMR.dmrStart	ProbeLassoDMR.dmrEnd	ProbeLassoDMR.dmrSize	ProbeLassoDMR.dmrCoreStart	ProbeLassoDMR.dmrCoreEnd	ProbeLassoDMR.dmrCoreSize	ProbeLassoDMR.ensemblID	ProbeLassoDMR.geneSymbol	ProbeLassoDMR.betaAv_Clozapine	ProbeLassoDMR.betaAv_NoClozapine
DMR_1	chr1	24645148	24647127	1980	*	1	1.49e-41	27	1	24645148	24647127	1980	24645184	24646392	1209	ENST00000361548.4;ENST00000342072.4;ENST00000350501.5;ENST00000530984.1;ENST00000356046.2;ENST00000446220.1;ENST00000437965.1	GRHL3	0.144461	0.120031
DMR_2	chr1	26733468	26737021	3554	*	2	2.53e-40	32	1	26733468	26737021	3554	26735245	26737005	1761	ENST00000326279.6;ENST00000254231.4	LIN28	0.0875855	0.0716473
DMR_3	chr1	34631410	34634721	3312	*	3	5.9e-18	193	1	34631410	34634721	3312	34631450	34633066	1617	ENST00000373374.3;ENST00000373381.4	CSMD2;C1orf94	0.114802	0.0958526
DMR_4	chr1	39874915	39875075	161	*	4	1.2e-31	75	1	39874915	39875075	161	39874964	39875069	106	ENST00000530275.1;ENST00000372900.2	KIAA0754;MACF1	0.0419657	0.0318659
DMR_5	chr1	63790918	63795094	4177	*	5	1.57e-18	187	1	63790918	63795094	4177	63791922	63793987	2066			0.225453	0.203942
DMR_6	chr1	91193382	91198264	4883	*	6	3.43e-33	59	1	91193382	91198264	4883	91194674	91196488	1815			0.142175	0.117984
DMR_7	chr1	147800167	147802294	2128	*	7	7.54e-11	262	1	147800167	147802294	2128	147800461	147801721	1261	ENST00000452996.1;ENST00000516935.1		0.595895	0.555018
DMR_8	chr1	154955620	154956361	742	*	8	9.85e-32	74	1	154955620	154956361	742	154955627	154956222	596	ENST00000315144.10;ENST00000368432.1;ENST00000368431.3;ENST00000292180.3;ENST00000487371.1;ENST00000368433.1	FLAD1	0.0395983	0.0315986
DMR_9	chr1	156252299	156253190	892	*	9	4.18e-28	100	1	156252299	156253190	892	156252398	156253152	755	ENST00000295694.5;ENST00000357501.2;ENST00000368267.4;ENST00000361813.5;ENST00000405535.2;ENST00000495881.1	TMEM79;SMG5	0.0907622	0.075636
DMR_10	chr1	156399542	156403095	3554	*	10	3.76e-27	107	1	156399542	156403095	3554	156399638	156402678	3041	ENST00000368243.1;ENST00000476966.1	C1orf61	0.106026	0.0886716
DMR_11	chr1	161123522	161124415	894	*	11	1.11e-30	86	1	161123522	161124415	894	161123637	161124156	520	ENST00000368003.5;ENST00000420498.1;ENST00000473766.1	UFC1	0.0335483	0.0268442
DMR_12	chr10	7708255	7709084	830	*	12	1.56e-29	91	10	7708255	7709084	830	7708279	7709073	795	ENST00000446830.2;ENST00000256861.6;ENST00000397146.2	ITIH5	0.0719653	0.0577648
DMR_13	chr10	8078647	8082200	3554	*	13	5.53e-29	93	10	8078647	8082200	3554	8079205	8080424	1220			0.11621	0.0940963
DMR_14	chr10	8087024	8090680	3657	*	14	1.56e-24	129	10	8087024	8090680	3657	8087098	8090162	3065			0.149834	0.122881
DMR_15	chr10	90750990	90751346	357	*	15	2.16e-34	53	10	90750990	90751346	357	90751056	90751269	214	ENST00000313771.5;ENST00000458208.1	FAS;ACTA2	0.0597817	0.0452289
DMR_16	chr10	92631430	92632290	861	*	16	1.97e-18	188	10	92631430	92632290	861	92631526	92632228	703	ENST00000487998.1;ENST00000371705.4;ENST00000371703.3;ENST00000413330.1	RPP30	0.0391242	0.0333817
DMR_17	chr10	99734390	99735326	937	*	17	5.7e-21	162	10	99734390	99735326	937	99734513	99735202	690		CRTAC1	0.481334	0.418348
DMR_18	chr10	131563181	131567426	4246	*	18	1.2e-17	196	10	131563181	131567426	4246	131565289	131567279	1991	ENST00000306010.7;ENST00000428273.1	MGMT	0.892113	0.892617
DMR_19	chr10	131573574	131577127	3554	*	19	2.31e-14	232	10	131573574	131577127	3554	131575351	131577071	1721			0.92443	0.929178
DMR_20	chr10	133767403	133772071	4669	*	20	3e-14	235	10	133767403	133772071	4669	133767507	133770632	3126	ENST00000470416.1;ENST00000422256.2	PPP2R2D	0.924651	0.931099
DMR_21	chr11	1856629	1860844	4216	*	21	6.71e-08	278	11	1856629	1860844	4216	1857442	1860795	3354	ENST00000483280.1;ENST00000436964.2;ENST00000535046.1;ENST00000381968.3;ENST00000381911.1;ENST00000381906.1;ENST00000252898.7;ENST00000381905.3	SYT8;TNNI2	0.800781	0.80794
DMR_22	chr11	2020244	2024100	3857	*	22	8.12e-30	89	11	2020244	2024100	3857	2020279	2023865	3587	ENST00000428066.1;ENST00000422826.1;ENST00000412788.1;ENST00000431095.1;ENST00000446406.1;ENST00000414790.1	H19	0.531248	0.501027
DMR_23	chr11	2162327	2162730	404	*	23	1.48e-34	52	11	2162327	2162730	404	2162341	2162616	276	ENST00000434045.2;ENST00000381389.1;ENST00000337883.6;ENST00000300632.5;ENST00000381319.4	IGF2AS;INS-IGF2;IGF2	0.131266	0.113874
DMR_24	chr11	2919520	2922831	3312	*	24	1.59e-12	251	11	2919520	2922831	3312	2919689	2922812	3124	ENST00000347936.2;ENST00000455942.2;ENST00000533594.1;ENST00000312221.5;ENST00000449793.2;ENST00000380574.1	SLC22A18AS;SLC22A18	0.537391	0.532831
DMR_25	chr11	36310358	36311268	911	*	25	6.67e-28	101	11	36310358	36311268	911	36310773	36311174	402	ENST00000532705.1;ENST00000537683.1;ENST00000263401.5;ENST00000452374.2	COMMD9	0.041351	0.0323916
DMR_26	chr11	43603492	43607045	3554	*	26	1.12e-12	247	11	43603492	43607045	3554	43603572	43605269	1698			0.343496	0.321236
DMR_27	chr11	44332848	44332977	130	*	27	1.69e-31	76	11	44332848	44332977	130	44332849	44332972	124	ENST00000329255.3	ALX4	0.161117	0.136131
DMR_28	chr11	45792886	45793715	830	*	28	7.22e-19	183	11	45792886	45793715	830	45792923	45793643	721	ENST00000378779.2	DKFZp779M0652	0.0352748	0.0295334
DMR_29	chr11	59322690	59326762	4073	*	29	7.5e-25	125	11	59322690	59326762	4073	59323070	59325950	2881	ENST00000517084.1		0.171754	0.15307
DMR_30	chr11	64657368	64659839	2472	*	30	4.89e-21	160	11	64657368	64659839	2472	64658226	64659387	1162	ENST00000384915.1;ENST00000384864.1;ENST00000413053.1	MIR192;MIR194-2	0.862176	0.870314
DMR_31	chr11	65404104	65407909	3806	*	31	9.06e-21	163	11	65404104	65407909	3806	65404459	65407734	3276	ENST00000355703.3;ENST00000534313.1;ENST00000527525.1;ENST00000394224.3;ENST00000394227.3	SIPA1;PCNXL3	0.147423	0.140764
DMR_32	chr11	66034885	66035333	449	*	32	7.37e-33	61	11	66034885	66035333	449	66034896	66035276	381	ENST00000394065.2;ENST00000394067.2;ENST00000417856.1;ENST00000316924.5;ENST00000311481.6;ENST00000527397.1;ENST00000314965.8;ENST00000394080.2;ENST00000394078.1;ENST00000533287.1	KLC2;RAB1B	0.0789069	0.0665018
DMR_33	chr11	66274833	66279048	4216	*	33	2.41e-20	169	11	66274833	66279048	4216	66276941	66278160	1220	ENST00000318312.7;ENST00000537537.1;ENST00000455748.2;ENST00000529766.1;ENST00000393994.2;ENST00000543807.1;ENST00000531863.1;ENST00000347422.6;ENST00000532677.1;ENST00000453114.1	DPP3;BBS1	0.190445	0.177551
DMR_34	chr11	66638893	66639992	1100	*	34	2.2e-18	189	11	66638893	66639992	1100	66639308	66639578	271	ENST00000393955.2;ENST00000524491.1	PC	0.90612	0.919612
DMR_35	chr11	67007138	67008225	1088	*	35	1.05e-49	17	11	67007138	67008225	1088	67007553	67007811	259	ENST00000446134.2;ENST00000308783.5;ENST00000526258.1	KDM2A	0.0595871	0.0445741
DMR_36	chr11	67210646	67211498	853	*	36	4.91e-14	237	11	67210646	67211498	853	67210812	67211379	568	ENST00000453768.2;ENST00000545016.1;ENST00000341356.5;ENST00000393893.1;ENST00000393886.2	CORO1B	0.0859732	0.0725607
DMR_37	chr11	67417587	67418415	829	*	37	1.09e-18	185	11	67417587	67418415	829	67417958	67418365	408	ENST00000255082.3	ACY3	0.450835	0.410342
DMR_38	chr11	71639391	71640334	944	*	38	2.95e-17	203	11	71639391	71640334	944	71639526	71640085	560	ENST00000529844.1;ENST00000361756.3;ENST00000533380.1;ENST00000393713.3;ENST00000490867.1;ENST00000545854.1;ENST00000530137.1;ENST00000530333.1;ENST00000529513.1;ENST00000531488.1;ENST00000528511.1	LOC100133315;RNF121	0.0321911	0.0270681
DMR_39	chr11	76432385	76433214	830	*	39	2.65e-25	120	11	76432385	76433214	830	76432800	76433173	374		GUCY2E	0.0640286	0.055508
DMR_40	chr11	107435910	107436651	742	*	40	2.94e-23	141	11	107435910	107436651	742	107435993	107436549	557	ENST00000389568.3;ENST00000429370.1;ENST00000428149.2;ENST00000530933.1;ENST00000417449.2	ALKBH8	0.0387695	0.0313099
DMR_41	chr11	108092167	108093338	1172	*	41	7.88e-32	73	11	108092167	108093338	1172	108092276	108093338	1063	ENST00000278616.4;ENST00000533535.1;ENST00000452508.2;ENST00000278612.8	ATM;NPAT	0.0398328	0.0330948
DMR_42	chr11	111957149	111957446	298	*	42	2.36e-14	233	11	111957149	111957446	298	111957166	111957442	277	ENST00000507614.1;ENST00000375549.3;ENST00000528182.1;ENST00000528048.1;ENST00000526592.1;ENST00000531744.1;ENST00000504148.2;ENST00000541231.1	TIMM8B;SDHD	0.0566646	0.0521121
DMR_43	chr11	118122189	118126404	4216	*	43	1.94e-32	64	11	118122189	118126404	4216	118122715	118124297	1583	ENST00000525386.1;ENST00000278949.4;ENST00000278937.2	MPZL3;MPZL2	0.143444	0.130551
DMR_44	chr11	118436636	118436854	219	*	44	5.45e-25	123	11	118436636	118436854	219	118436660	118436844	185	ENST00000264020.2;ENST00000264021.3;ENST00000530872.1;ENST00000527868.1	C11orf60	0.0339591	0.0275721
DMR_45	chr11	118797461	118802507	5047	*	45	2.94e-37	41	11	118797461	118802507	5047	118799238	118801044	1807	ENST00000534788.1		0.0676088	0.0539048
DMR_46	chr11	118972850	118976403	3554	*	46	2.52e-17	200	11	118972850	118976403	3554	118972867	118974627	1761	ENST00000409993.2;ENST00000445653.1;ENST00000432443.2;ENST00000354202.4	DPAGT1	0.156649	0.148418
DMR_47	chr11	128554605	128559257	4653	*	47	7.3e-17	205	11	128554605	128559257	4653	128554939	128559075	4137	ENST00000501648.2;ENST00000527767.2;ENST00000525560.1;ENST00000572256.1		0.281006	0.263816
DMR_48	chr11	128775142	128776120	979	*	48	1.49e-27	106	11	128775142	128776120	979	128775513	128776112	600	ENST00000310799.3;ENST00000524878.1;ENST00000530168.1;ENST00000529694.1;ENST00000338350.4	C11orf45;KCNJ5	0.0960156	0.0867003
DMR_49	chr12	6558581	6562958	4378	*	49	1.06e-20	165	12	6558581	6562958	4378	6560162	6561547	1386	ENST00000541233.1;ENST00000535639.1;ENST00000544021.1;ENST00000266556.7;ENST00000545700.1;ENST00000266557.3	TAPBPL;CD27;LOC678655	0.0470287	0.0401334
DMR_50	chr12	16758863	16760101	1239	*	50	9.63e-21	164	12	16758863	16760101	1239	16758943	16760056	1114	ENST00000537304.1;ENST00000447609.1;ENST00000540445.1;ENST00000261169.6;ENST00000320122.6;ENST00000541295.1;ENST00000535535.1;ENST00000537568.1;ENST00000542544.1;ENST00000354662.1;ENST00000441439.2;ENST00000534946.1;ENST00000540848.1;ENST00000541846.1	LMO3	0.108396	0.0968794
DMR_51	chr12	54120706	54121447	742	*	51	5.1e-26	115	12	54120706	54121447	742	54120876	54121422	547	ENST00000454332.2;ENST00000547885.1;ENST00000548263.1;ENST00000430117.2;ENST00000413257.2;ENST00000262059.4;ENST00000342760.4	CALCOCO1	0.0398079	0.0317173
DMR_52	chr12	54718665	54719494	830	*	52	1.28e-24	128	12	54718665	54719494	830	54718712	54719352	641	ENST00000552218.1;ENST00000553231.1;ENST00000549116.1;ENST00000551779.1;ENST00000548281.1;ENST00000548753.1;ENST00000262061.2;ENST00000549043.1;ENST00000553061.1;ENST00000416254.2	COPZ1	0.0419551	0.0332569
DMR_53	chr12	58173277	58178337	5061	*	53	7.42e-23	146	12	58173277	58178337	5061	58175385	58176640	1256	ENST00000333012.5;ENST00000300209.8;ENST00000454289.2;ENST00000540550.1;ENST00000323833.8;ENST00000350762.5;ENST00000550559.1;ENST00000497617.1;ENST00000553083.1	FAM119B;TSFM	0.222682	0.204797
DMR_54	chr12	82152942	82156495	3554	*	54	2.56e-11	258	12	82152942	82156495	3554	82153008	82154719	1712	ENST00000541501.1;ENST00000552948.1;ENST00000548586.1;ENST00000549325.1;ENST00000549396.1	PPFIA2	0.157164	0.144028
DMR_55	chr12	85670034	85673587	3554	*	55	3.62e-22	151	12	85670034	85673587	3554	85671811	85673347	1537	ENST00000316824.3	ALX1	0.105841	0.0874944
DMR_56	chr12	89744460	89744757	298	*	56	1.41e-27	105	12	89744460	89744757	298	89744471	89744701	231	ENST00000547140.1;ENST00000547291.1	DUSP6	0.121151	0.0959888
DMR_57	chr12	115130683	115136392	5710	*	57	2.12e-87	1	12	115130683	115136392	5710	115130855	115136308	5454			0.128394	0.110161
DMR_58	chr12	116996937	116997678	742	*	58	1.62e-40	30	12	116996937	116997678	742	116997022	116997535	514	ENST00000306985.4	MAP1LC3B2	0.0450133	0.0350474
DMR_59	chr13	28394108	28396909	2802	*	59	1.53e-29	90	13	28394108	28396909	2802	28394437	28396052	1616			0.0888134	0.0734404
DMR_60	chr13	30002177	30003071	895	*	60	8.21e-31	83	13	30002177	30003071	895	30002334	30002931	598	ENST00000380808.2;ENST00000542829.1	MTUS2	0.095736	0.0786678
DMR_61	chr13	36050732	36051141	410	*	61	1.35e-19	175	13	36050732	36051141	410	36050788	36051073	286	ENST00000379919.4;ENST00000537702.1;ENST00000543274.1;ENST00000402346.1	MAB21L1;MIR548F5;NBEA	0.180396	0.155862
DMR_62	chr13	45491691	45493406	1716	*	62	6.03e-40	34	13	45491691	45493406	1716	45491859	45493328	1470			0.176915	0.165077
DMR_63	chr13	78493586	78493715	130	*	63	4.96e-31	81	13	78493586	78493715	130	78493590	78493712	123	ENST00000334286.5;ENST00000446573.1;ENST00000475537.1;ENST00000377211.4	EDNRB	0.0606791	0.0462576
DMR_64	chr13	79166267	79169820	3554	*	64	1.83e-21	159	13	79166267	79169820	3554	79168044	79169753	1710	ENST00000560584.1;ENST00000444769.2		0.217924	0.194205
DMR_65	chr13	113697669	113700462	2794	*	65	6.44e-11	260	13	113697669	113700462	2794	113698408	113700027	1620	ENST00000480321.1;ENST00000397021.1	MCF2L	0.889373	0.890447
DMR_66	chr14	21944704	21945040	337	*	66	2.72e-19	179	14	21944704	21945040	337	21944788	21944967	180	ENST00000262709.3;ENST00000448790.2;ENST00000494242.1;ENST00000461909.1;ENST00000405508.1	RAB2B;TOX4	0.0461272	0.0366295
DMR_67	chr14	23938581	23939571	991	*	67	4.15e-19	180	14	23938581	23939571	991	23938784	23939157	374	ENST00000408901.3;ENST00000397154.3	NGDN	0.0412687	0.0341811
DMR_68	chr14	42076686	42079997	3312	*	68	2.81e-16	211	14	42076686	42079997	3312	42076710	42079246	2537	ENST00000555279.1;ENST00000554120.1;ENST00000298119.4	LRFN5	0.0827861	0.0698223
DMR_69	chr14	61116974	61123292	6319	*	69	5.85e-70	4	14	61116974	61123292	6319	61117067	61123243	6177	ENST00000247182.5;ENST00000555955.2;ENST00000553535.1	SIX1	0.124577	0.103726
DMR_70	chr14	101526747	101530355	3609	*	70	8.11e-11	263	14	101526747	101530355	3609	101526802	101529855	3054	ENST00000385226.1;ENST00000362145.1;ENST00000401360.1	MIR496;MIR377;MIR541	0.850524	0.855458
DMR_71	chr14	105885998	105886827	830	*	71	6.32e-25	124	14	105885998	105886827	830	105886014	105886413	400	ENST00000551271.1;ENST00000504332.1;ENST00000406191.1;ENST00000405646.1;ENST00000414153.2;ENST00000331320.7	MTA1	0.0745416	0.0614581
DMR_72	chr15	27108252	27111805	3554	*	72	2.42e-13	242	15	27108252	27111805	3554	27109950	27111774	1825	ENST00000335625.5;ENST00000355395.5;ENST00000400081.3;ENST00000557449.1	GABRA5	0.253818	0.227335
DMR_73	chr15	32161557	32164119	2563	*	73	1.5e-46	21	15	32161557	32164119	2563	32162415	32163262	848			0.065332	0.0534906
DMR_74	chr15	37394728	37398281	3554	*	74	1.22e-12	249	15	37394728	37398281	3554	37394754	37398175	3422	ENST00000338564.4;ENST00000340545.5	MEIS2	0.335653	0.311814
DMR_75	chr15	41847779	41851332	3554	*	75	6.91e-15	224	15	41847779	41851332	3554	41849556	41851231	1676	ENST00000559066.1;ENST00000540218.1;ENST00000263798.3	TYRO3	0.226349	0.218186
DMR_76	chr15	45670999	45671296	298	*	76	4.26e-15	222	15	45670999	45671296	298	45671001	45671279	279	ENST00000558336.1;ENST00000396659.3;ENST00000560538.1	LOC145663;GATM	0.259343	0.233993
DMR_77	chr15	75115913	75120128	4216	*	77	8.28e-16	216	15	75115913	75120128	4216	75117033	75119335	2303	ENST00000488000.2;ENST00000564823.1;ENST00000395018.4;ENST00000379709.3;ENST00000309664.5	LMAN1L;CPLX3	0.544853	0.529373
DMR_78	chr15	76004570	76005399	830	*	78	8.89e-29	96	15	76004570	76005399	830	76004985	76005247	263	ENST00000308508.5	CSPG4	0.153601	0.125183
DMR_79	chr16	1131297	1134948	3652	*	79	1.89e-08	275	16	1131297	1134948	3652	1131327	1133378	2052	ENST00000562758.1;ENST00000539762.1;ENST00000293897.4;ENST00000397547.2		0.474044	0.443925
DMR_80	chr16	8806292	8807126	835	*	80	1.12e-15	217	16	8806292	8807126	835	8806359	8807043	685	ENST00000396600.2;ENST00000563215.1;ENST00000567812.1;ENST00000268251.8	ABAT	0.556588	0.515052
DMR_81	chr16	56227448	56230116	2669	*	81	5.39e-18	192	16	56227448	56230116	2669	56227690	56229180	1491	ENST00000567381.1;ENST00000569295.1	DKFZP434H168;GNAO1	0.140832	0.12576
DMR_82	chr16	67975757	67980557	4801	*	82	3.62e-13	244	16	67975757	67980557	4801	67976621	67980202	3582	ENST00000573538.1;ENST00000422611.2;ENST00000264005.5;ENST00000338335.3;ENST00000316341.3;ENST00000572037.1;ENST00000541864.2;ENST00000576616.1	LCAT;SLC12A4	0.873962	0.879103
DMR_83	chr16	89161687	89166645	4959	*	83	1.92e-14	227	16	89161687	89166645	4959	89162196	89165765	3570	ENST00000317447.4;ENST00000406948.3;ENST00000378345.4	ACSF3	0.657333	0.628879
DMR_84	chr16	89341128	89343335	2208	*	84	5.62e-23	145	16	89341128	89343335	2208	89341467	89342851	1385		ANKRD11	0.852254	0.864479
DMR_85	chr16	90113708	90114587	880	*	85	3.26e-16	212	16	90113708	90114587	880	90113893	90114563	671	ENST00000409873.1;ENST00000517889.1	LOC100130015	0.22636	0.200557
DMR_86	chr17	7973967	7978182	4216	*	86	8.89e-29	96	17	7973967	7978182	4216	7975779	7977111	1333	ENST00000319144.3	ALOX12B	0.0842211	0.0657501
DMR_87	chr17	9862337	9863495	1159	*	87	3.74e-10	269	17	9862337	9863495	1159	9862752	9863081	330	ENST00000432992.1;ENST00000541114.1;ENST00000542249.1	GAS7	0.228711	0.211053
DMR_88	chr17	16342662	16342819	158	*	88	2.26e-14	231	17	16342662	16342819	158	16342669	16342815	147	ENST00000384229.1;ENST00000497774.1;ENST00000365172.1	NCRNA00188;SNORD49B;SNORD49A	0.0442989	0.0322693
DMR_89	chr17	33914131	33914872	742	*	89	1.79e-19	176	17	33914131	33914872	742	33914212	33914828	617	ENST00000537622.1;ENST00000262325.6;ENST00000538556.1	AP2B1	0.074981	0.0719468
DMR_90	chr17	37308723	37312276	3554	*	90	1.26e-22	149	17	37308723	37312276	3554	37308828	37310500	1673	ENST00000315392.3;ENST00000394318.2;ENST00000444911.2;ENST00000539608.1;ENST00000461225.1	PLXDC1	0.0538074	0.0439411
DMR_91	chr17	37753721	37757867	4147	*	91	1.01e-30	85	17	37753721	37757867	4147	37753772	37756091	2320			0.130726	0.110478
DMR_92	chr17	38820740	38821569	830	*	92	1.2e-24	127	17	38820740	38821569	830	38821155	38821487	333	ENST00000394049.1;ENST00000476049.1;ENST00000394052.3	KRT222	0.241703	0.200555
DMR_93	chr17	43211357	43215084	3728	*	93	6.22e-18	194	17	43211357	43215084	3728	43212742	43213629	888	ENST00000431281.1;ENST00000376955.3;ENST00000398322.2	ACBD4	0.0878806	0.0828008
DMR_94	chr17	47491745	47492486	742	*	94	2.67e-32	68	17	47491745	47492486	742	47491840	47492440	601	ENST00000504124.1;ENST00000300408.3;ENST00000508009.1	PHB	0.0469491	0.0370144
DMR_95	chr17	48606686	48610901	4216	*	95	4.81e-16	215	17	48606686	48610901	4216	48608677	48610255	1579	ENST00000436259.2;ENST00000268933.3;ENST00000515028.1;ENST00000323776.5;ENST00000541226.1;ENST00000442715.2	MYCBPAP;EPN3	0.29628	0.285851
DMR_96	chr17	74384709	74388924	4216	*	96	4.12e-16	214	17	74384709	74388924	4216	74385781	74387581	1801	ENST00000319380.6	UBE2O	0.913359	0.921874
DMR_97	chr17	76128382	76128782	401	*	97	3.89e-50	16	17	76128382	76128782	401	76128481	76128683	203	ENST00000322914.2	TMC8;TMC6	0.0481678	0.0368345
DMR_98	chr17	77080821	77085247	4427	*	98	7.08e-14	240	17	77080821	77085247	4427	77081142	77084618	3477	ENST00000300682.9	ENGASE	0.87614	0.885334
DMR_99	chr17	78820667	78822864	2198	*	99	3.02e-15	219	17	78820667	78822864	2198	78820893	78822725	1833	ENST00000575542.1	RPTOR	0.857245	0.860555
DMR_100	chr19	1132122	1132951	830	*	100	4.5e-33	60	19	1132122	1132951	830	1132294	1132895	602	ENST00000250872.3;ENST00000438103.1	SBNO2	0.0625528	0.0455469
DMR_101	chr19	4768791	4770067	1277	*	101	2.38e-35	48	19	4768791	4770067	1277	4769001	4769688	688	ENST00000540211.1;ENST00000317292.3;ENST00000384898.1	C19orf30;MIR7-3	0.181985	0.158234
DMR_102	chr19	7895022	7895763	742	*	102	2.26e-35	47	19	7895022	7895763	742	7895038	7895393	356	ENST00000270530.3	EVI5L	0.039458	0.0303512
DMR_103	chr19	10927907	10928963	1057	*	103	3.88e-15	221	19	10927907	10928963	1057	10928172	10928696	525	ENST00000385019.1;ENST00000389252.2	MIR199A1;DNM2	0.913441	0.921658
DMR_104	chr19	14640288	14640451	164	*	104	1.06e-16	208	19	14640288	14640451	164	14640333	14640428	96	ENST00000384974.1;ENST00000215567.4;ENST00000436007.2;ENST00000396969.3	TECR;MIR639	0.0446247	0.0386298
DMR_105	chr19	18747602	18748431	830	*	105	1.94e-32	64	19	18747602	18748431	830	18747619	18748017	399	ENST00000431920.2	KLHL26	0.0602738	0.0470337
DMR_106	chr19	21579671	21580500	830	*	106	3.66e-18	191	19	21579671	21580500	830	21579787	21580086	300	ENST00000392288.2;ENST00000355504.4;ENST00000339914.6	ZNF493	0.0708265	0.0626324
DMR_107	chr19	34175108	34175432	325	*	107	1.95e-19	177	19	34175108	34175432	325	34175117	34175384	268	ENST00000262622.3;ENST00000434302.1;ENST00000438847.1	CHST8	0.0819851	0.0669031
DMR_108	chr19	36000934	36001923	990	*	108	1.67e-11	256	19	36000934	36001923	990	36001142	36001897	756	ENST00000402589.2;ENST00000462721.1;ENST00000414866.2;ENST00000458071.1	DMKN	0.114367	0.108595
DMR_109	chr19	37663039	37663891	853	*	109	5.5e-35	50	19	37663039	37663891	853	37663410	37663856	447	ENST00000356958.2;ENST00000392157.1;ENST00000292841.5	ZNF585A	0.0488681	0.0403912
DMR_110	chr19	44488049	44488790	742	*	110	1.14e-25	117	19	44488049	44488790	742	44488121	44488612	492	ENST00000425747.2;ENST00000270014.1;ENST00000407951.2	ZNF155	0.0692055	0.0528845
DMR_111	chr19	44668956	44669724	769	*	111	1.2e-27	104	19	44668956	44669724	769	44668989	44669612	624	ENST00000300823.5;ENST00000413984.1;ENST00000454662.1	ZNF226	0.0393161	0.0321199
DMR_112	chr19	46141275	46143510	2236	*	112	5.11e-67	5	19	46141275	46143510	2236	46142212	46142930	719	ENST00000362196.1;ENST00000245925.2	EML2;MIR330	0.102667	0.0827242
DMR_113	chr2	24268210	24271521	3312	*	113	8.95e-24	135	2	24268210	24271521	3312	24269866	24270586	721	ENST00000295148.4;ENST00000406895.3	C2orf44	0.059338	0.0473545
DMR_114	chr2	27851277	27852237	961	*	114	5.3e-21	161	2	27851277	27852237	961	27851409	27852231	823	ENST00000264718.3;ENST00000461249.1;ENST00000324364.3;ENST00000515877.1;ENST00000394775.3;ENST00000503738.1;ENST00000407583.3;ENST00000505973.1;ENST00000424214.1	GPN1;CCDC121	0.14709	0.13372
DMR_115	chr2	43454823	43455245	423	*	115	4.8e-32	69	2	43454823	43455245	423	43454852	43455103	252	ENST00000282388.3	ZFP36L2;LOC100129726	0.0627487	0.0504369
DMR_116	chr2	55459201	55460457	1257	*	116	6.93e-34	54	2	55459201	55460457	1257	55459201	55460405	1205	ENST00000407122.1;ENST00000401408.1;ENST00000272317.6;ENST00000404735.1;ENST00000402285.3;ENST00000494539.1;ENST00000406437.2;ENST00000406076.1	RPS27A;C2orf63	0.0524194	0.0413745
DMR_117	chr2	61244249	61245506	1258	*	117	1.57e-21	158	2	61244249	61245506	1258	61244308	61245462	1155	ENST00000444100.2;ENST00000407787.1;ENST00000316752.6;ENST00000401576.1;ENST00000472678.1;ENST00000295030.4;ENST00000414712.2	PEX13;PUS10	0.0440964	0.0358897
DMR_118	chr2	66664491	66666364	1874	*	118	4.91e-14	237	2	66664491	66666364	1874	66664535	66666292	1758	ENST00000444274.2;ENST00000398506.2;ENST00000560281.1;ENST00000495021.2;ENST00000402908.2;ENST00000439433.1	MEIS1	0.0871823	0.0728387
DMR_119	chr2	70120851	70121828	978	*	119	6.34e-31	82	2	70120851	70121828	978	70120936	70121688	753	ENST00000244227.3;ENST00000409116.1	SNRNP27	0.0692975	0.0559346
DMR_120	chr2	98270978	98275193	4216	*	120	9.12e-19	184	2	98270978	98275193	4216	98273086	98274988	1903	ENST00000289228.5	ACTR1B	0.925155	0.934714
DMR_121	chr2	133036015	133037730	1716	*	121	2.71e-15	218	2	133036015	133037730	1716	133036019	133037636	1618			0.733141	0.733713
DMR_122	chr2	154330556	154334109	3554	*	122	1.88e-20	168	2	154330556	154334109	3554	154332333	154334077	1745	ENST00000424322.1;ENST00000325926.3	RPRM	0.139218	0.124148
DMR_123	chr2	172955046	172958599	3554	*	123	4.46e-13	245	2	172955046	172958599	3554	172955512	172958358	2847			0.190567	0.172646
DMR_124	chr2	175259694	175261212	1519	*	124	2.77e-43	25	2	175259694	175261212	1519	175259947	175260967	1021	ENST00000409673.3;ENST00000342016.3;ENST00000272732.6	CIR1;SCRN3	0.0381597	0.0312549
DMR_125	chr2	177019925	177024061	4137	*	125	5.66e-22	154	2	177019925	177024061	4137	177020616	177023760	3145	ENST00000465649.2;ENST00000468418.2		0.14176	0.122327
DMR_126	chr2	182540402	182546068	5667	*	126	4.98e-36	46	2	182540402	182546068	5667	182542510	182545934	3425	ENST00000496876.1;ENST00000295108.3;ENST00000479558.1	NEUROD1	0.127524	0.108841
DMR_127	chr2	192015143	192015884	742	*	127	6.2e-29	94	2	192015143	192015884	742	192015279	192015823	545	ENST00000409995.1;ENST00000392320.2;ENST00000358470.4	STAT4	0.0461116	0.0362771
DMR_128	chr20	2635652	2638228	2577	*	128	1.32e-10	264	20	2635652	2638228	2577	2636391	2637503	1113	ENST00000391196.1;ENST00000384067.1;ENST00000448188.1;ENST00000329276.5;ENST00000492135.1	SNORD57;NOP56;SNORD86;SNORD56	0.849915	0.854431
DMR_129	chr20	13200943	13200994	52	*	129	9.78e-18	195	20	13200943	13200994	52	13200944	13200992	49	ENST00000262487.3	ISM1	0.072279	0.0522596
DMR_130	chr20	18774145	18775234	1090	*	130	2.44e-18	190	20	18774145	18775234	1090	18774235	18775065	831	ENST00000412553.1	HSPC072;LOC100270804	0.221715	0.209577
DMR_131	chr20	21497144	21500697	3554	*	131	4.59e-24	134	20	21497144	21500697	3554	21497180	21500337	3158			0.142519	0.123272
DMR_132	chr20	42139188	42142741	3554	*	132	1.86e-10	266	20	42139188	42142741	3554	42140965	42142699	1735	ENST00000427442.2;ENST00000418998.1;ENST00000444063.1;ENST00000373134.1	L3MBTL	0.61641	0.594588
DMR_133	chr20	55841860	55841989	130	*	133	9.09e-44	23	20	55841860	55841989	130	55841869	55841925	57	ENST00000395864.3;ENST00000395863.3;ENST00000450594.2;ENST00000412321.1	BMP7	0.120081	0.089015
DMR_134	chr20	57425944	57426611	668	*	134	2.02e-32	66	20	57425944	57426611	668	57425979	57426570	592	ENST00000424094.1;ENST00000371098.2;ENST00000313949.7	GNASAS;GNAS	0.473881	0.443096
DMR_135	chr20	57463168	57463801	634	*	135	5.57e-63	8	20	57463168	57463801	634	57463265	57463787	523	ENST00000371098.2;ENST00000313949.7;ENST00000464624.1;ENST00000441270.1;ENST00000424434.1	GNAS	0.536664	0.504387
DMR_136	chr21	40984138	40985114	977	*	136	1.67e-40	31	21	40984138	40985114	977	40984553	40984886	334	ENST00000329618.6;ENST00000380612.4;ENST00000380620.3	C21orf88	0.112131	0.0825021
DMR_137	chr22	38092836	38093577	742	*	137	3.68e-15	220	22	38092836	38093577	742	38092876	38093207	332	ENST00000417174.1;ENST00000455236.1	TRIOBP	0.10243	0.0819378
DMR_138	chr22	43506307	43506538	232	*	138	8.54e-37	44	22	43506307	43506538	232	43506316	43506535	220	ENST00000216115.2	BIK	0.0517314	0.0426035
DMR_139	chr3	120460794	120462052	1259	*	139	1.19e-33	56	3	120460794	120462052	1259	120460879	120461682	804	ENST00000283875.5;ENST00000491398.1;ENST00000483733.1;ENST00000273375.3	RABL3;GTF2E1	0.0520302	0.0404787
DMR_140	chr3	134204249	134204577	329	*	140	1.91e-31	78	3	134204249	134204577	329	134204268	134204547	280	ENST00000514612.1;ENST00000510994.1;ENST00000354910.5;ENST00000511751.1;ENST00000332047.5;ENST00000354446.3;ENST00000337090.3;ENST00000504013.1;ENST00000513612.1	ANAPC13;CEP63	0.0364372	0.0291598
DMR_141	chr3	147071341	147076358	5018	*	141	1.05e-33	55	3	147071341	147076358	5018	147072597	147075221	2625	ENST00000473299.1		0.139256	0.118094
DMR_142	chr3	147121467	147125130	3664	*	142	1.4e-34	51	3	147121467	147125130	3664	147121892	147125114	3223	ENST00000484399.1;ENST00000473123.1;ENST00000491672.1;ENST00000383075.3;ENST00000525172.2;ENST00000425731.3	ZIC4	0.167046	0.147861
DMR_143	chr3	157216915	157217926	1012	*	143	2.1e-10	267	3	157216915	157217926	1012	157217187	157217842	656	ENST00000392832.2;ENST00000543418.1;ENST00000494677.1;ENST00000392833.2;ENST00000362010.2;ENST00000468233.1	VEPH1	0.0886707	0.0819027
DMR_144	chr3	192444831	192445572	742	*	144	5.77e-27	108	3	192444831	192445572	742	192444985	192445538	554	ENST00000445105.1;ENST00000264730.3;ENST00000430714.1;ENST00000450716.1;ENST00000466144.1	FGF12	0.110968	0.0906544
DMR_145	chr4	3744248	3747997	3750	*	145	3.27e-11	259	4	3744248	3747997	3750	3746025	3747677	1653			0.344809	0.325304
DMR_146	chr4	54959195	54962748	3554	*	146	1.26e-12	250	4	54959195	54962748	3554	54959419	54961835	2417			0.180133	0.158424
DMR_147	chr4	109541110	109542327	1218	*	147	1.87e-26	110	4	109541110	109542327	1218	109541393	109542144	752	ENST00000394667.3;ENST00000502534.1;ENST00000394665.1;ENST00000506397.1;ENST00000394668.2;ENST00000507248.1	LOC285456;RPL34	0.053025	0.0434852
DMR_148	chr4	111533751	111538746	4996	*	148	4.28e-39	36	4	111533751	111538746	4996	111533823	111537907	4085	ENST00000513690.1;ENST00000503456.1		0.139285	0.117673
DMR_149	chr4	111556238	111559549	3312	*	149	2.98e-33	58	4	111556238	111559549	3312	111557894	111559355	1462	ENST00000394598.2;ENST00000394595.3;ENST00000355080.5;ENST00000354925.2	PITX2	0.144761	0.124427
DMR_150	chr4	113439831	113443720	3890	*	150	5.48e-51	14	4	113439831	113443720	3890	113441608	113442804	1197	ENST00000504009.1		0.131158	0.105044
DMR_151	chr4	120221960	120222257	298	*	151	2.1e-10	267	4	120221960	120222257	298	120221986	120222239	254	ENST00000504110.1	C4orf3	0.0501525	0.0412648
DMR_152	chr4	175136600	175141262	4663	*	152	3.56e-13	243	4	175136600	175141262	4663	175138377	175140004	1628	ENST00000515444.1		0.0726052	0.0637662
DMR_153	chr5	876065	878012	1948	*	153	2.88e-17	202	5	876065	878012	1948	876076	877076	1001	ENST00000435709.2;ENST00000323547.5	BRD9	0.936889	0.94551
DMR_154	chr5	1297579	1301304	3726	*	154	1.09e-16	209	5	1297579	1301304	3726	1298511	1301123	2613			0.83193	0.816928
DMR_155	chr5	1639404	1643542	4139	*	155	1.12e-12	247	5	1639404	1643542	4139	1640042	1641876	1835			0.648578	0.652362
DMR_156	chr5	14506611	14511115	4505	*	156	8.51e-10	271	5	14506611	14511115	4505	14506972	14509008	2037	ENST00000537187.1;ENST00000344135.5;ENST00000344204.4	TRIO	0.927831	0.928827
DMR_157	chr5	36606523	36607435	913	*	157	9.88e-22	156	5	36606523	36607435	913	36606601	36607417	817	ENST00000265113.4;ENST00000427100.2;ENST00000506725.1;ENST00000381918.3	SLC1A3	0.059418	0.0533758
DMR_158	chr5	50258551	50260590	2040	*	158	5.59e-15	223	5	50258551	50260590	2040	50258893	50260240	1348			0.0740828	0.0641759
DMR_159	chr5	50672865	50676505	3641	*	159	8.28e-17	207	5	50672865	50676505	3641	50673033	50675114	2082	ENST00000559112.1;ENST00000558403.1		0.140699	0.124935
DMR_160	chr5	76937556	76941109	3554	*	160	2.14e-33	57	5	76937556	76941109	3554	76937963	76940989	3027			0.217691	0.188947
DMR_161	chr5	87438344	87443263	4920	*	161	8.91e-28	103	5	87438344	87443263	4920	87439075	87441969	2895			0.132731	0.109947
DMR_162	chr5	87986214	87990967	4754	*	162	5.08e-53	13	5	87986214	87990967	4754	87986642	87990591	3950	ENST00000511000.1;ENST00000510274.1;ENST00000508719.1		0.122537	0.0997871
DMR_163	chr5	93076566	93077730	1165	*	163	1.55e-23	138	5	93076566	93077730	1165	93076750	93077405	656		FAM172A;POU5F2	0.923839	0.935688
DMR_164	chr5	96038269	96038426	158	*	164	5.51e-23	144	5	96038269	96038426	158	96038277	96038401	125	ENST00000511049.1;ENST00000309190.5;ENST00000509903.1;ENST00000338252.3;ENST00000341926.3	CAST	0.0555105	0.0436447
DMR_165	chr5	112073242	112074139	898	*	165	3.58e-60	10	5	112073242	112074139	898	112073348	112073769	422	ENST00000257430.4;ENST00000508376.2;ENST00000457016.1	APC	0.0580535	0.0447155
DMR_166	chr5	138774503	138775332	830	*	166	1.42e-25	118	5	138774503	138775332	830	138774785	138775315	531	ENST00000302060.5	DNAJC18	0.0456824	0.0379752
DMR_167	chr5	140076415	140080630	4216	*	167	3.55e-06	284	5	140076415	140080630	4216	140078523	140080575	2053	ENST00000230771.3;ENST00000435019.2;ENST00000274712.2	HARS2;ZMAT2	0.261624	0.253487
DMR_168	chr5	140753300	140753690	391	*	168	1.14e-30	87	5	140753300	140753690	391	140753415	140753655	241	ENST00000517434.1	PCDHGA4;PCDHGA6;PCDHGA1;PCDHGA5;PCDHGB1;PCDHGA3;PCDHGA2;PCDHGB2;PCDHGB3	0.314484	0.266327
DMR_169	chr5	159435964	159436705	742	*	169	2.97e-20	170	5	159435964	159436705	742	159435973	159436459	487	ENST00000231238.4;ENST00000522793.1	TTC1	0.0313444	0.0259883
DMR_170	chr6	10415504	10415835	332	*	170	2.29e-25	119	6	10415504	10415835	332	10415597	10415801	205	ENST00000420777.1;ENST00000443546.1;ENST00000482890.1;ENST00000466073.1;ENST00000379604.2;ENST00000379613.3	TFAP2A	0.15257	0.12311
DMR_171	chr6	26014897	26018584	3688	*	171	3.12e-06	283	6	26014897	26018584	3688	26016674	26018559	1886	ENST00000244573.3	HIST1H1A	0.548231	0.530253
DMR_172	chr6	28303552	28304657	1106	*	172	3.76e-24	132	6	28303552	28304657	1106	28303629	28304451	823	ENST00000446474.1;ENST00000439158.1;ENST00000344279.6;ENST00000396838.2;ENST00000414429.1	ZNF323	0.0613202	0.0520653
DMR_173	chr6	28509423	28511785	2363	*	173	6.99e-11	261	6	28509423	28511785	2363	28510281	28511757	1477			0.0588346	0.0521434
DMR_174	chr6	28555433	28559889	4457	*	174	2.25e-19	178	6	28555433	28559889	4457	28555539	28558113	2575	ENST00000452236.2;ENST00000499525.1;ENST00000530247.1	SCAND3	0.184165	0.172026
DMR_175	chr6	28573613	28575851	2239	*	175	9.72e-31	84	6	28573613	28575851	2239	28574471	28574994	524	ENST00000530247.1		0.079335	0.0637352
DMR_176	chr6	28583894	28584239	346	*	176	1.1e-48	19	6	28583894	28584239	346	28583971	28584155	185	ENST00000530247.1		0.291889	0.245668
DMR_177	chr6	28602442	28603183	742	*	177	1.5e-42	26	6	28602442	28603183	742	28602543	28603173	631			0.0770467	0.0662469
DMR_178	chr6	28776314	28780452	4139	*	178	4.76e-22	152	6	28776314	28780452	4139	28778091	28778676	586			0.121961	0.103361
DMR_179	chr6	28806291	28806846	556	*	179	4.28e-20	173	6	28806291	28806846	556	28806292	28806818	527	ENST00000457253.1		0.0597149	0.049703
DMR_180	chr6	28826587	28836506	9920	*	180	6.99e-27	109	6	28826587	28836506	9920	28827033	28834730	7698	ENST00000440244.1		0.501211	0.494669
DMR_181	chr6	28863847	28873842	9996	*	181	6.76e-32	72	6	28863847	28873842	9996	28863910	28873520	9611	ENST00000444986.1;ENST00000377199.3;ENST00000377194.3	TRIM27	0.415526	0.410656
DMR_182	chr6	28887872	28891124	3253	*	182	3.4e-41	28	6	28887872	28891124	3253	28887928	28891121	3194	ENST00000498117.1;ENST00000377194.3;ENST00000377199.3	TRIM27	0.406704	0.400625
DMR_183	chr6	28920245	28922833	2589	*	183	7.61e-23	147	6	28920245	28922833	2589	28921103	28922226	1124			0.184843	0.160528
DMR_184	chr6	28956162	28956471	310	*	184	6.51e-32	71	6	28956162	28956471	310	28956226	28956403	178	ENST00000445544.1		0.114413	0.0922212
DMR_185	chr6	28979033	28979439	407	*	185	4.18e-19	181	6	28979033	28979439	407	28979210	28979437	228			0.0503178	0.0397679
DMR_186	chr6	28984539	28985008	470	*	186	1.86e-32	63	6	28984539	28985008	470	28984574	28985006	433			0.0388787	0.0307263
DMR_187	chr6	29521403	29521840	438	*	187	1.38e-45	22	6	29521403	29521840	438	29521420	29521803	384			0.0836517	0.0639886
DMR_188	chr6	29568499	29573181	4683	*	188	3.35e-14	236	6	29568499	29573181	4683	29570008	29573089	3082	ENST00000377016.4;ENST00000355973.3;ENST00000376977.3;ENST00000377012.4;ENST00000377034.4	GABBR1	0.837543	0.836819
DMR_189	chr6	29716518	29716736	219	*	189	1.48e-23	137	6	29716518	29716736	219	29716536	29716712	177	ENST00000458236.1;ENST00000362420.1	LOC285830	0.0379457	0.0306969
DMR_190	chr6	29720340	29721041	702	*	190	1.57e-38	38	6	29720340	29721041	702	29720340	29721015	676		IFITM4P	0.0464609	0.0403376
DMR_191	chr6	29760602	29760910	309	*	191	3.26e-39	35	6	29760602	29760910	309	29760609	29760909	301	ENST00000457107.1	HCG4	0.090041	0.0782293
DMR_192	chr6	29944933	29945177	245	*	192	2.1e-23	139	6	29944933	29945177	245	29944980	29945155	176	ENST00000376800.3;ENST00000463275.1	HCG9	0.108642	0.0887538
DMR_193	chr6	29974731	29974978	248	*	193	1.84e-20	167	6	29974731	29974978	248	29974745	29974971	227	ENST00000462773.1;ENST00000425604.1;ENST00000448093.1;ENST00000376797.3;ENST00000420251.1	HLA-J;NCRNA00171	0.0890228	0.0738538
DMR_194	chr6	30029312	30029609	298	*	194	2.37e-24	131	6	30029312	30029609	298	30029319	30029573	255	ENST00000437417.1;ENST00000425604.1;ENST00000452229.1;ENST00000332435.5;ENST00000448093.1;ENST00000376797.3;ENST00000431012.1;ENST00000420251.1;ENST00000421692.1;ENST00000463141.1;ENST00000376782.2	ZNRD1;NCRNA00171	0.0451379	0.0357061
DMR_195	chr6	30042111	30042420	310	*	195	5.18e-23	142	6	30042111	30042420	310	30042137	30042385	249		RNF39	0.359328	0.324188
DMR_196	chr6	30070873	30071386	514	*	196	2.71e-37	40	6	30070873	30071386	514	30070886	30071373	488	ENST00000376734.3;ENST00000496062.1;ENST00000376728.2;ENST00000540829.1	TRIM31	0.0446683	0.0351176
DMR_197	chr6	30131556	30132385	830	*	197	1.5e-11	255	6	30131556	30132385	830	30131570	30132226	657	ENST00000376695.3;ENST00000376694.4;ENST00000376688.1	TRIM15	0.831592	0.837022
DMR_198	chr6	30139389	30139742	354	*	198	2.07e-28	99	6	30139389	30139742	354	30139478	30139686	209	ENST00000498045.1	TRIM15	0.115355	0.096364
DMR_199	chr6	30151171	30155481	4311	*	199	8.58e-09	274	6	30151171	30155481	4311	30152617	30155334	2718	ENST00000437089.1	TRIM26	0.932248	0.938319
DMR_200	chr6	30166008	30167286	1279	*	200	1.64e-22	150	6	30166008	30167286	1279	30166132	30166906	775	ENST00000437089.1;ENST00000487829.1;ENST00000454678.2;ENST00000453195.1	TRIM26	0.930079	0.935488
DMR_201	chr6	30227281	30228085	805	*	201	4.85e-59	11	6	30227281	30228085	805	30227294	30228083	790	ENST00000463348.1;ENST00000453558.1	HLA-L	0.0792991	0.0677925
DMR_202	chr6	30308187	30311112	2926	*	202	2.73e-17	201	6	30308187	30311112	2926	30308355	30310315	1961	ENST00000449040.2;ENST00000412529.2;ENST00000376656.4;ENST00000396551.3	TRIM39	0.92871	0.938248
DMR_203	chr6	30313042	30313232	191	*	203	3.4e-40	33	6	30313042	30313232	191	30313042	30313188	147	ENST00000466327.1;ENST00000428040.2;ENST00000412529.2	RPP21	0.0423918	0.0316974
DMR_204	chr6	30418596	30423431	4836	*	204	2.98e-56	12	6	30418596	30423431	4836	30418647	30421655	3009			0.165486	0.14753
DMR_205	chr6	30457999	30458385	387	*	205	2.56e-35	49	6	30457999	30458385	387	30458048	30458237	190		HLA-E	0.0873845	0.0737842
DMR_206	chr6	30519284	30522086	2803	*	206	1.78e-10	265	6	30519284	30522086	2803	30519312	30521693	2382	ENST00000376621.3	GNL1	0.909068	0.919281
DMR_207	chr6	30585581	30585878	298	*	207	1.21e-18	186	6	30585581	30585878	298	30585636	30585871	236	ENST00000537132.1;ENST00000376511.2;ENST00000259873.4;ENST00000506373.2;ENST00000376508.4;ENST00000472229.1	MRPS18B;PPP1R10	0.0297865	0.0236972
DMR_208	chr6	30591929	30596220	4292	*	208	4.26e-20	172	6	30591929	30596220	4292	30593314	30595372	2059	ENST00000506373.2;ENST00000318999.7;ENST00000376478.2;ENST00000319027.5;ENST00000376483.4;ENST00000329992.8;ENST00000468713.1;ENST00000472229.1;ENST00000259873.4;ENST00000330083.5	C6orf134;MRPS18B	0.348127	0.340435
DMR_209	chr6	30640060	30640561	502	*	209	8.92e-47	20	6	30640060	30640561	502	30640154	30640552	399	ENST00000376442.3	DHX16	0.0542871	0.0437616
DMR_210	chr6	30646292	30647562	1271	*	210	1.46e-17	197	6	30646292	30647562	1271	30646707	30647561	855	ENST00000488324.1;ENST00000399199.3	KIAA1949	0.251083	0.235285
DMR_211	chr6	30650574	30652761	2188	*	211	2.13e-17	198	6	30650574	30652761	2188	30650737	30652688	1952	ENST00000488324.1;ENST00000399199.3;ENST00000274853.3	KIAA1949	0.056933	0.0472319
DMR_212	chr6	30656945	30659548	2604	*	212	2.12e-23	140	6	30656945	30659548	2604	30657000	30659043	2044	ENST00000470733.1;ENST00000274853.3;ENST00000259953.4;ENST00000376420.5;ENST00000376421.5	NRM;KIAA1949	0.330887	0.32329
DMR_213	chr6	30689419	30689756	338	*	213	5.68e-22	155	6	30689419	30689756	338	30689475	30689710	236	ENST00000330914.3;ENST00000396389.1;ENST00000396384.1	TUBB	0.0639004	0.0530555
DMR_214	chr6	30698169	30699401	1233	*	214	1.03e-14	226	6	30698169	30699401	1233	30698584	30699363	780	ENST00000376389.3	FLOT1	0.249623	0.227572
DMR_215	chr6	30877792	30879936	2145	*	215	3.07e-06	282	6	30877792	30879936	2145	30877958	30879930	1973	ENST00000259895.4;ENST00000539324.1	GTF2H4	0.901361	0.904932
DMR_216	chr6	31128421	31131410	2990	*	216	3.68e-12	252	6	31128421	31131410	2990	31129244	31130548	1305	ENST00000496421.1;ENST00000259915.7;ENST00000376257.3	TCF19	0.889878	0.891102
DMR_217	chr6	31371409	31371651	243	*	217	3.84e-24	133	6	31371409	31371651	243	31371423	31371614	192	ENST00000362462.1;ENST00000399172.3;ENST00000449934.1;ENST00000376222.2;ENST00000484008.1;ENST00000414046.2;ENST00000364810.3	MICA	0.0349491	0.0272364
DMR_218	chr6	31429204	31434076	4873	*	218	3.59e-31	80	6	31429204	31434076	4873	31430641	31431969	1329	ENST00000414046.2	HCP5	0.151706	0.136757
DMR_219	chr6	31632710	31632837	128	*	219	6.31e-29	95	6	31632710	31632837	128	31632722	31632833	112	ENST00000375885.4;ENST00000375896.4;ENST00000375893.2;ENST00000375895.2;ENST00000375900.4;ENST00000375906.1;ENST00000375882.2;ENST00000496869.1;ENST00000375880.2;ENST00000375865.2;ENST00000375866.2	BAT4;CSNK2B	0.0498467	0.0392602
DMR_220	chr6	31702566	31704439	1874	*	220	1.4e-36	45	6	31702566	31704439	1874	31702774	31704375	1602	ENST00000375784.3;ENST00000375779.2;ENST00000375780.2;ENST00000395892.1	CLIC1	0.045372	0.0350963
DMR_221	chr6	31730408	31734994	4587	*	221	9.04e-10	272	6	31730408	31734994	4587	31730576	31734580	4005	ENST00000491552.1;ENST00000375755.3;ENST00000534153.4;ENST00000493662.1;ENST00000425424.1;ENST00000433778.1;ENST00000419679.1;ENST00000375686.3;ENST00000467576.1;ENST00000375688.4	C6orf26;C6orf27	0.797461	0.783016
DMR_222	chr6	31744257	31745201	945	*	222	2.14e-14	229	6	31744257	31745201	945	31744339	31745181	843	ENST00000375688.4;ENST00000467576.1;ENST00000375686.3	C6orf27	0.206689	0.196089
DMR_223	chr6	31762406	31762924	519	*	223	4.67e-26	114	6	31762406	31762924	519	31762409	31762901	493	ENST00000444930.2	VARS	0.14676	0.12888
DMR_224	chr6	31776946	31782181	5236	*	224	5.02e-17	204	6	31776946	31782181	5236	31777519	31782158	4640	ENST00000375654.4;ENST00000424494.1;ENST00000375653.4;ENST00000417199.3;ENST00000375651.5;ENST00000435626.2	HSPA1L;HSPA1A	0.793901	0.79306
DMR_225	chr6	31803227	31806538	3312	*	225	1.61e-06	281	6	31803227	31806538	3312	31803243	31806478	3236	ENST00000375640.3;ENST00000375641.2;ENST00000375638.3;ENST00000375642.2;ENST00000395789.1;ENST00000375633.1;ENST00000395788.3;ENST00000364884.1;ENST00000534920.1;ENST00000375636.4	C6orf48;SNORD52	0.232792	0.210844
DMR_226	chr6	31826591	31829223	2633	*	226	1.48e-11	254	6	31826591	31829223	2633	31826944	31829205	2262	ENST00000375631.4	NEU1	0.935816	0.941606
DMR_227	chr6	31832025	31834388	2364	*	227	6.06e-08	276	6	31832025	31834388	2364	31832173	31834178	2006	ENST00000375631.4;ENST00000229729.6	NEU1;SLC44A4	0.807894	0.806456
DMR_228	chr6	31845525	31849740	4216	*	228	0.000330203	286	6	31845525	31849740	4216	31845527	31849272	3746	ENST00000465707.1;ENST00000544672.1;ENST00000229729.6;ENST00000375562.4;ENST00000395728.3;ENST00000442298.2;ENST00000480912.1	SLC44A4;EHMT2	0.759417	0.748618
DMR_229	chr6	31852002	31855829	3828	*	229	3.65e-25	121	6	31852002	31855829	3828	31852240	31855706	3467	ENST00000480912.1;ENST00000395728.3	EHMT2	0.909719	0.915721
DMR_230	chr6	31858809	31861768	2960	*	230	6.32e-08	277	6	31858809	31861768	2960	31859141	31860832	1692	ENST00000480912.1;ENST00000395728.3	EHMT2	0.838094	0.841701
DMR_231	chr6	31869455	31869634	180	*	231	1.35e-16	210	6	31869455	31869634	180	31869518	31869588	71	ENST00000375527.2;ENST00000469372.1;ENST00000432397.2	ZBTB12	0.0286855	0.023153
DMR_232	chr6	31934864	31938406	3543	*	232	2.14e-14	229	6	31934864	31938406	3543	31935801	31938372	2572	ENST00000375394.2;ENST00000478221.1;ENST00000337523.5;ENST00000375331.2;ENST00000375333.2	SKIV2L;STK19;DOM3Z	0.886008	0.890865
DMR_233	chr6	31940088	31940761	674	*	233	1.31e-50	15	6	31940088	31940761	674	31940089	31940692	604	ENST00000519179.1;ENST00000375356.3;ENST00000478221.1;ENST00000375331.2;ENST00000375349.3;ENST00000337523.5	STK19;DOM3Z	0.0506144	0.0415764
DMR_234	chr6	32015685	32016934	1250	*	234	6.01e-12	253	6	32015685	32016934	1250	32015688	32016690	1003	ENST00000375244.3	TNXB	0.56771	0.566028
DMR_235	chr6	32051799	32053672	1874	*	235	2.81e-14	234	6	32051799	32053672	1874	32051857	32053641	1785		TNXB	0.778109	0.780347
DMR_236	chr6	32055368	32055525	158	*	236	1.8e-28	98	6	32055368	32055525	158	32055370	32055525	156		TNXB	0.0808328	0.0642145
DMR_237	chr6	32064133	32064842	710	*	237	1.02e-63	7	6	32064133	32064842	710	32064146	32064837	692		TNXB	0.302319	0.2537
DMR_238	chr6	32086340	32087604	1265	*	238	1.23e-23	136	6	32086340	32087604	1265	32086425	32087190	766	ENST00000375203.3	ATF6B	0.328199	0.305819
DMR_239	chr6	32093792	32096697	2906	*	239	8.84e-25	126	6	32093792	32096697	2906	32093854	32096599	2746	ENST00000468502.1;ENST00000375203.3;ENST00000375192.2;ENST00000375201.4	ATF6B;FKBPL	0.317625	0.309012
DMR_240	chr6	32115929	32116988	1060	*	240	3.77e-78	2	6	32115929	32116988	1060	32115979	32116963	985	ENST00000211413.5;ENST00000467780.1;ENST00000375152.2	PRRT1	0.180782	0.14526
DMR_241	chr6	32118296	32118519	224	*	241	2.03e-24	130	6	32118296	32118519	224	32118298	32118457	160	ENST00000467780.1;ENST00000375150.2	PRRT1	0.365682	0.330416
DMR_242	chr6	32121271	32121670	400	*	242	5.36e-23	143	6	32121271	32121670	400	32121355	32121611	257	ENST00000375152.2;ENST00000324816.6;ENST00000437001.2;ENST00000375137.2;ENST00000375143.2;ENST00000493548.1;ENST00000422437.1;ENST00000375150.2;ENST00000361568.2;ENST00000395523.1	PPT2	0.195264	0.167923
DMR_243	chr6	32146835	32151050	4216	*	243	2.14e-14	228	6	32146835	32151050	4216	32147440	32150739	3300	ENST00000487940.1;ENST00000375094.3;ENST00000375067.3;ENST00000375055.2;ENST00000438221.2;ENST00000375065.5;ENST00000375059.4	RNF5;RNF5P1;AGER	0.873224	0.879723
DMR_244	chr6	32156819	32161143	4325	*	244	1.24e-19	174	6	32156819	32161143	4325	32157150	32161004	3855	ENST00000375050.3;ENST00000487761.1;ENST00000375040.3;ENST00000375043.3	PBX2;GPSM3	0.218848	0.207295
DMR_245	chr6	32163454	32167775	4322	*	245	1.07e-40	29	6	32163454	32167775	4322	32163485	32167020	3536	ENST00000375043.3;ENST00000443903.2;ENST00000375023.3	NOTCH4;GPSM3	0.360282	0.350945
DMR_246	chr6	32764007	32766259	2253	*	246	3.71e-25	122	6	32764007	32766259	2253	32764865	32765402	538			0.0709461	0.060228
DMR_247	chr6	32793045	32798654	5610	*	247	0.000185695	285	6	32793045	32798654	5610	32793355	32798510	5156	ENST00000374897.2;ENST00000452392.2	TAP2	0.877826	0.881064
DMR_248	chr6	32811884	32812181	298	*	248	2.28e-26	112	6	32811884	32812181	298	32811988	32812167	180	ENST00000395339.3;ENST00000374882.3;ENST00000453426.1;ENST00000395330.1;ENST00000374881.2	PSMB8	0.0656572	0.0550193
DMR_249	chr6	32847451	32847668	218	*	249	9.98e-22	157	6	32847451	32847668	218	32847499	32847605	107	ENST00000420261.1	PPP1R2P1	0.584746	0.539371
DMR_250	chr6	32862317	32862631	315	*	250	2.19e-31	79	6	32862317	32862631	315	32862317	32862620	304			0.0418668	0.036951
DMR_251	chr6	32935788	32935917	130	*	251	2.31e-17	199	6	32935788	32935917	130	32935789	32935917	129	ENST00000374825.4;ENST00000496118.1;ENST00000464392.1	BRD2	0.0477584	0.0398409
DMR_252	chr6	32939982	32940446	465	*	252	6.66e-66	6	6	32939982	32940446	465	32939982	32940440	459	ENST00000374825.4;ENST00000374831.4;ENST00000395289.2;ENST00000443797.2;ENST00000395287.1;ENST00000449085.2	BRD2	0.0477083	0.0373294
DMR_253	chr6	33130832	33134474	3643	*	253	7.06e-07	280	6	33130832	33134474	3643	33130918	33134325	3408	ENST00000374708.4;ENST00000395196.1;ENST00000477772.1	COL11A2	0.769291	0.764187
DMR_254	chr6	33172985	33173285	301	*	254	1.69e-32	62	6	33172985	33173285	301	33173024	33173278	255	ENST00000469186.1;ENST00000374662.3	HSD17B8	0.31476	0.280832
DMR_255	chr6	33176388	33179580	3193	*	255	8.82e-28	102	6	33176388	33179580	3193	33176439	33179564	3126	ENST00000478431.1;ENST00000374656.4	RING1	0.644547	0.644875
DMR_256	chr6	33217132	33217452	321	*	256	1.82e-43	24	6	33217132	33217452	321	33217152	33217421	270	ENST00000422366.1;ENST00000427196.1;ENST00000442228.1;ENST00000450514.1		0.0401429	0.0312891
DMR_257	chr6	33234567	33237925	3359	*	257	5.74e-14	239	6	33234567	33237925	3359	33234604	33237526	2923	ENST00000482399.1;ENST00000478934.1;ENST00000445902.2;ENST00000436044.2	VPS52	0.914362	0.916794
DMR_258	chr6	33239971	33240296	326	*	258	1.93e-37	39	6	33239971	33240296	326	33239977	33240284	308	ENST00000478934.1;ENST00000418054.2;ENST00000482399.1;ENST00000445902.2;ENST00000436044.2;ENST00000474973.1;ENST00000476222.1	VPS52;RPS18	0.0577576	0.0440308
DMR_259	chr6	33262868	33265541	2674	*	259	2.2e-26	111	6	33262868	33265541	2674	33262920	33265534	2615	ENST00000497454.1;ENST00000466866.1;ENST00000421215.2;ENST00000444031.2;ENST00000463584.1	RGL2	0.744863	0.742791
DMR_260	chr6	33267434	33268072	639	*	260	6.39e-72	3	6	33267434	33268072	639	33267469	33268071	603	ENST00000444031.2;ENST00000466866.1;ENST00000497454.1;ENST00000421215.2;ENST00000434618.2	RGL2;TAPBP	0.069627	0.0562506
DMR_261	chr6	33281419	33281658	240	*	261	5.4e-32	70	6	33281419	33281658	240	33281449	33281580	132		TAPBP	0.0488494	0.038085
DMR_262	chr6	33385113	33385588	476	*	262	1.5e-62	9	6	33385113	33385588	476	33385236	33385582	347	ENST00000374500.5;ENST00000440279.2;ENST00000494751.1;ENST00000374496.3	CUTA	0.0603415	0.0455013
DMR_263	chr6	33396144	33396313	170	*	263	7.86e-26	116	6	33396144	33396313	170	33396160	33396295	136	ENST00000496374.1	SYNGAP1	0.050381	0.0407685
DMR_264	chr6	33423872	33425467	1596	*	264	8.27e-10	270	6	33423872	33425467	1596	33423975	33425263	1289	ENST00000487326.1;ENST00000395064.2	ZBTB9	0.924307	0.933007
DMR_265	chr6	35265344	35266173	830	*	265	9.17e-23	148	6	35265344	35266173	830	35265379	35265759	381	ENST00000394658.1;ENST00000316637.5;ENST00000542066.1	DEF6	0.0535365	0.0472787
DMR_266	chr6	42928463	42928536	74	*	266	7.57e-17	206	6	42928463	42928536	74	42928470	42928517	48	ENST00000372808.3	GNMT	0.0573669	0.0431562
DMR_267	chr6	42952102	42952931	830	*	267	4.04e-37	42	6	42952102	42952931	830	42952109	42952586	478	ENST00000541610.1;ENST00000461010.1;ENST00000485511.1;ENST00000394110.3;ENST00000472118.1	PPP2R5D	0.0477627	0.0372432
DMR_268	chr6	114174820	114178373	3554	*	268	4.76e-22	152	6	114174820	114178373	3554	114175901	114178324	2424	ENST00000368635.4	MARCKS	0.0539595	0.0429829
DMR_269	chr6	133562457	133562530	74	*	269	2.07e-32	67	6	133562457	133562530	74	133562461	133562494	34	ENST00000531901.1;ENST00000525849.1;ENST00000452339.2;ENST00000430974.2;ENST00000355167.3;ENST00000441015.1;ENST00000355286.6	EYA4	0.0828988	0.0579997
DMR_270	chr6	150346082	150346996	915	*	270	1.19e-20	166	6	150346082	150346996	915	150346497	150346921	425	ENST00000367341.1;ENST00000286380.2	RAET1L	0.167169	0.128522
DMR_271	chr6	152128301	152128712	412	*	271	4.56e-37	43	6	152128301	152128712	412	152128328	152128675	348	ENST00000338799.5;ENST00000456483.2;ENST00000206249.3;ENST00000406599.1;ENST00000347491.5;ENST00000431590.2;ENST00000443427.1;ENST00000431219.2;ENST00000440973.1	ESR1	0.0783487	0.0608953
DMR_272	chr6	166417022	166421567	4546	*	272	1.81e-31	77	6	166417022	166421567	4546	166418799	166421077	2279			0.191859	0.170111
DMR_273	chr6	169653534	169654405	872	*	273	5.37e-19	182	6	169653534	169654405	872	169653618	169654035	418	ENST00000366787.3	THBS2	0.0874816	0.0721739
DMR_274	chr7	1246916	1250562	3647	*	274	3.47e-07	279	7	1246916	1250562	3647	1247254	1250519	3266			0.654571	0.646326
DMR_275	chr7	27240647	27244200	3554	*	275	1.56e-29	91	7	27240647	27244200	3554	27240758	27243276	2519	ENST00000421733.1;ENST00000222753.4;ENST00000472494.1;ENST00000521028.2	HOXA13	0.153327	0.131956
DMR_276	chr7	45961746	45965299	3554	*	276	7.54e-13	246	7	45961746	45965299	3554	45961772	45963523	1752	ENST00000545032.1;ENST00000381083.4;ENST00000442142.2;ENST00000275521.5	IGFBP3	0.0725947	0.0640374
DMR_277	chr7	77428649	77428774	126	*	277	1.14e-30	87	7	77428649	77428774	126	77428661	77428768	108	ENST00000257663.3;ENST00000427986.2;ENST00000422959.2;ENST00000424760.1;ENST00000415251.2;ENST00000275575.7	PHTF2;TMEM60	0.0491641	0.0359795
DMR_278	chr7	92861410	92862239	830	*	278	3.86e-16	213	7	92861410	92862239	830	92861488	92861825	338	ENST00000535481.1;ENST00000317751.6;ENST00000251739.5;ENST00000541136.1;ENST00000544910.1	CCDC132	0.0328835	0.02814
DMR_279	chr7	94284231	94285005	775	*	279	8.84e-49	18	7	94284231	94285005	775	94284258	94285004	747	ENST00000482108.1;ENST00000488574.1	SGCE;PEG10	0.0661501	0.0548324
DMR_280	chr7	100727498	100731067	3570	*	280	2.5e-26	113	7	100727498	100731067	3570	100727888	100730929	3042	ENST00000306085.6	TRIM56	0.367039	0.358739
DMR_281	chr7	100880969	100885184	4216	*	281	7.05e-15	225	7	100880969	100885184	4216	100881007	100884094	3088	ENST00000433422.1;ENST00000308344.5;ENST00000401528.1;ENST00000482199.1;ENST00000474120.1;ENST00000442303.1;ENST00000223136.4	CLDN15;FIS1	0.669759	0.661017
DMR_282	chr7	131012250	131012547	298	*	282	1.08e-38	37	7	131012250	131012547	298	131012253	131012545	293	ENST00000444245.1;ENST00000416220.1;ENST00000454515.1;ENST00000447514.1;ENST00000352689.6;ENST00000388758.2;ENST00000429546.1;ENST00000429067.1;ENST00000421797.2	MKLN1	0.0491715	0.0369855
DMR_283	chr7	158740580	158742585	2006	*	283	3.92e-20	171	7	158740580	158742585	2006	158740838	158742261	1424			0.933771	0.943116
DMR_284	chr8	65291349	65294902	3554	*	284	1.02e-09	273	8	65291349	65294902	3554	65291513	65294798	3286	ENST00000385081.1	MIR124-2	0.144763	0.128369
DMR_285	chrX	84634018	84634963	946	*	285	1.11e-13	241	X	84634018	84634963	946	84634308	84634768	461	ENST00000373145.3;ENST00000262753.4	POF1B	0.641833	0.569968
DMR_286	chrX	132093321	132096632	3312	*	286	2.15e-11	257	X	132093321	132096632	3312	132094977	132096114	1138	ENST00000370836.2	HS6ST2	0.742983	0.663061
