# Supplementary material for: Clozapine Long-Term Treatment Might Reduce Epigenetic Age Through Hypomethylation of Longevity Regulatory Pathways Genes
Source: Front Psychiatry. 2022 May 18;13:870656. doi: 10.3389/fpsyt.2022.870656 (PMC9157596; doi:10.3389/fpsyt.2022.870656)
Supplement: Supplementary file 4 [file Table_3.XLSX]

## Sheet: Hoja1
geneSet	description	link	size	overlap	expect	enrichmentRatio	pValue	FDR	overlapId	userId
hsa05200	Pathways in cancer	http://www.kegg.jp/kegg-bin/show_pathway?hsa05200+10018+10023+10125+1017+1019+1021+10235+1026+1027+1029+10297+1030+10319+10342+1050+10587+10672+10681+10683+107+108+109+10912+10928+111+11186+112+11211+112398+112399+113+114+1147+115+115727+1163+1164+119391+1282+1284+1285+1287+1387+1398+1399+1436+1441+1487+1488+1495+1496+1499+1613+1630+1643+1647+1728+182+1855+1856+1857+1869+1870+1871+1902+1909+1910+…	526	416	317.685	1.30948	0	0	10018;10023;10125;1017;1019;1021;10235;1026;1027;1029;10297;1030;10319;10342;1050;10587;10672;10681;10683;107;108;109;10912;10928;111;11186;112;11211;112398;112399;113;114;1147;115;115727;1163;1164;119391;1282;1284;1285;1287;1387;1398;1399;1436;1441;1487;1488;1495;1496;1499;1613;1630;1643;1647;1728;182;1855;1856;1857;1869;1870;1871;1902;1909;1910;1956;196883;2033;2034;2056;2057;2064;207;208;2099;…	GNG7;RALGDS;JAG2;JAK2;GNA11;RALBP1;ARNT2;MAP2K2;FGFR3;IL5RA;PRKCA;EDNRB;DLL4;PDGFRA;NOTCH3;CAMK2B;WNT3A;GSTP1;RASGRP4;AXIN1;IL2RA;PDGFA;F2RL3;EPAS1;SPI1;PTK2;CAMK2G;F2R;VEGFA;CALML5;TERT;EGLN1;ADCY5;NTRK1;FGFR4;ZBTB17;GLI2;ZBTB16;FGF6;AXIN2;ADCY9;RET;PAX8;NOTCH1;MECOM;AKT1;CTBP2;CSF3R;HRAS;RXRA;ABL1;FLT4;LRP5;WNT7A;CASP9;PTCH2;BIRC7;IL13;NOTCH4;GNB4;PLEKHG5;CTBP1;BID;FOXO1;IKBKB;GNAI2;MITF;BIRC5;…
hsa04360	Axon guidance	http://www.kegg.jp/kegg-bin/show_pathway?hsa04360+10154+1020+10298+10371+10500+10501+10505+10509+10512+1072+1073+137970+151449+1630+1808+1942+1943+1944+1945+1948+1949+1969+2041+2042+2043+2044+2045+2046+2047+2048+2049+2050+2051+219699+2242+22854+22885+23365+23654+25+2534+25791+27289+2770+2771+285220+2932+29984+3265+3611+3688+3845+387+3984+3985+4233+4690+4773+4775+4776+4893+4917+5058+5062+50855+516…	175	154	105.694	1.45704	3.33067e-16	5.42899e-14	10154;1020;10298;10371;10500;10501;10505;10509;10512;1072;1073;137970;151449;1630;1808;1942;1943;1944;1945;1948;1949;1969;2041;2042;2043;2044;2045;2046;2047;2048;2049;2050;2051;219699;2242;22854;22885;23365;23654;25;2534;25791;27289;2770;2771;285220;2932;29984;3265;3611;3688;3845;387;3984;3985;4233;4690;4773;4775;4776;4893;4917;5058;5062;50855;5163;5290;5293;5295;5296;5335;5336;5361;5362;5364;543…	SEMA4B;PLXNB2;NFATC2;PRKCZ;SEMA7A;PRKCA;EPHB4;CAMK2B;PLXNA2;ABLIM2;PLXNA1;EPHA8;SLIT3;PARD6A;PTK2;CAMK2G;ROBO2;NCK2;EPHB2;SSH2;HRAS;NCK1;ABL1;SSH1;SEMA4A;SRC;SEMA6B;GNAI2;EPHA1;NGEF;UNC5B;WNT4;SEMA3F;PLXNA4;NTN1;SEMA4C;DPYSL2;EFNB3;CFL2;FYN;PLXNC1;SEMA5B;SEMA3A;GSK3B;RASA1;PAK6;RND1;CDK5;GDF7;PDK1;CAMK2D;CXCR4;NTNG2;PPP3R1;NRP1;PAK2;NFATC4;ABLIM3;WNT5A;PPP3CA;EFNA1;PAK1;PIK3CD;SEMA4F;PLCG1;MAPK1;…
hsa05165	Human papillomavirus infection	http://www.kegg.jp/kegg-bin/show_pathway?hsa05165+10014+1017+1019+1021+1026+1027+10297+10312+10319+10379+10474+10488+1101+1108+11211+11317+1147+122011+1277+1278+1280+1282+1284+1285+1287+1291+1292+1293+1298+1299+1311+1385+1387+1452+148022+148327+1499+155066+1739+1740+182+1855+1856+1857+1869+1956+1978+2033+207+208+22801+2308+2335+23462+23513+245973+2475+2535+26508+27175+2778+284217+2885+29110+2932+…	339	270	204.743	1.31872	7.99361e-15	8.68638e-13	10014;1017;1019;1021;1026;1027;10297;10312;10319;10379;10474;10488;1101;1108;11211;11317;1147;122011;1277;1278;1280;1282;1284;1285;1287;1291;1292;1293;1298;1299;1311;1385;1387;1452;148022;148327;1499;155066;1739;1740;182;1855;1856;1857;1869;1956;1978;2033;207;208;22801;2308;2335;23462;23513;245973;2475;2535;26508;27175;2778;284217;2885;29110;2932;3065;3066;3105;3106;3107;3133;3134;3135;324;3265;3…	HDAC4;ATP6V0D1;SCRIB;PRKCZ;HLA-G;MAP2K2;TSC2;IBSP;TNXB;ITGB4;PPP2R5C;NOTCH3;TCIRG1;COL1A1;WNT3A;HDAC9;LLGL1;ITGB5;COL6A1;CSNK1A1L;COL6A2;AXIN1;PARD6A;PTK2;LLGL2;THBS2;PPP2R3A;VEGFA;TERT;AXIN2;HLA-F;NOTCH1;COL6A3;AKT1;HRAS;WNT7A;MAML3;PPP2R2D;NOTCH4;ATP6V1C2;ITGA7;FOXO1;IKBKB;WNT4;PXN;WNT9A;LAMB2;ITGB7;COL2A1;TRAF3;TYK2;PRKCI;RBPJ;ATR;WNT10B;PPP2R1B;FZD8;CCND1;CCND2;APC;GSK3B;HES1;CCND3;JAK1;TSC1;…
hsa05205	Proteoglycans in cancer	http://www.kegg.jp/kegg-bin/show_pathway?hsa05205+1026+10818+10855+11211+117581+1432+1499+1514+1655+1839+1956+1975+2017+2064+2065+2066+207+208+2099+2247+2260+22800+22808+2317+2318+2335+23365+2475+2535+2549+27250+2817+286+287+288+2885+3091+3236+3265+3339+3480+3549+355+3593+3673+3678+3685+3688+3690+3693+3708+3709+3710+3791+3845+387+406902+4087+4193+4233+4313+4318+4609+4659+4660+4893+5058+51196+5138…	201	170	121.397	1.40037	3.70814e-14	3.02214e-12	1026;10818;10855;11211;117581;1432;1499;1514;1655;1839;1956;1975;2017;2064;2065;2066;207;208;2099;2247;2260;22800;22808;2317;2318;2335;23365;2475;2535;2549;27250;2817;286;287;288;2885;3091;3236;3265;3339;3480;3549;355;3593;3673;3678;3685;3688;3690;3693;3708;3709;3710;3791;3845;387;406902;4087;4193;4233;4313;4318;4609;4659;4660;4893;5058;51196;51384;5170;5290;5293;5295;5296;5328;5335;5336;54361;54…	ANK1;MAP2K2;PRKCA;GPC1;ANK2;CAMK2B;WNT3A;VAV2;CTTN;ITGB5;ERBB3;PTK2;CAMK2G;VEGFA;FLNC;GAB1;AKT1;HRAS;WNT7A;EZR;TIAM1;SRC;PPP1R12B;WNT4;PXN;WNT9A;HSPG2;CAV3;WNT10B;PRKCG;MAPK14;FZD8;CCND1;MYC;CD63;ITPR1;CAMK2D;WNT2B;RPS6KB2;RRAS2;TGFB2;CAV1;WNT5A;MDM2;TFAP4;HPSE;GRB2;PRKCB;PAK1;MAPK13;FGFR1;HIF1A;PIK3CD;PLCG1;ITGB3;ITPR2;MAPK1;WNT11;WNT6;WNT8B;CDKN1A;CASP3;PLCG2;FZD5;ITGA2;KRAS;IHH;TIMP3;ACTG1;FZD…
hsa05226	Gastric cancer	http://www.kegg.jp/kegg-bin/show_pathway?hsa05226+10023+1017+1026+1027+10297+1030+1045+10912+11211+122011+1452+1495+1496+1499+1643+1647+1855+1856+1857+1869+1870+1871+1956+2064+207+208+2247+2248+2249+2250+2251+2253+2254+2255+2263+23401+2475+2535+2549+25759+26281+27006+2885+2932+324+3265+3728+3845+399694+4040+4041+4087+4088+4089+4233+4292+4583+4609+4616+4893+51176+51384+51426+5243+5290+5293+5295+52…	149	131	89.9905	1.45571	6.4615e-14	4.2129e-12	10023;1017;1026;1027;10297;1030;1045;10912;11211;122011;1452;1495;1496;1499;1643;1647;1855;1856;1857;1869;1870;1871;1956;2064;207;208;2247;2248;2249;2250;2251;2253;2254;2255;2263;23401;2475;2535;2549;25759;26281;27006;2885;2932;324;3265;3728;3845;399694;4040;4041;4087;4088;4089;4233;4292;4583;4609;4616;4893;51176;51384;51426;5243;5290;5293;5295;5296;53358;54361;5594;5595;5604;5605;578;581;5894;59…	MAP2K2;WNT3A;CSNK1A1L;AXIN1;TERT;FGF6;AXIN2;GAB1;AKT1;HRAS;RXRA;LRP5;WNT7A;SHC2;MUC2;WNT4;WNT9A;CTNNA2;FGF18;JUP;WNT10B;FGF3;FZD8;FGF19;CCND1;GADD45A;MYC;APC;GSK3B;ABCB1;BAX;WNT2B;SHC4;RPS6KB2;RB1;TCF7L2;TGFB2;CDKN1B;CSNK1A1;TERC;GADD45B;WNT5A;TCF7;GRB2;CDKN2B;PIK3CD;MAPK1;WNT11;TCF7L1;WNT6;WNT8B;CDKN1A;BCL2;FZD5;KRAS;LRP6;FZD2;FRAT2;TGFBR2;WNT10A;CDK2;FZD3;FZD4;APC2;RAF1;TGFB1;FZD1;MAPK3;DVL2;FZ…
hsa05224	Breast cancer	http://www.kegg.jp/kegg-bin/show_pathway?hsa05224+10023+1019+1021+1026+10297+10683+10912+11211+122011+1452+1499+1643+1647+182+1855+1856+1857+1869+1870+1871+1956+2064+207+208+2099+2100+2247+2248+2249+2250+2251+2253+2254+2255+2260+2324+23401+23462+2353+2475+2535+25759+26281+26508+27006+28514+2885+2932+324+3265+3280+3480+3714+3725+3815+3845+388585+399694+4040+4041+4609+4616+4791+4851+4854+4855+4893+…	147	129	88.7826	1.45299	1.39777e-13	7.59455e-12	10023;1019;1021;1026;10297;10683;10912;11211;122011;1452;1499;1643;1647;182;1855;1856;1857;1869;1870;1871;1956;2064;207;208;2099;2100;2247;2248;2249;2250;2251;2253;2254;2255;2260;2324;23401;23462;2353;2475;2535;25759;26281;26508;27006;28514;2885;2932;324;3265;3280;3480;3714;3725;3815;3845;388585;399694;4040;4041;4609;4616;4791;4851;4854;4855;4893;51176;51384;51426;5241;5290;5293;5295;5296;53358;5…	JAG2;MAP2K2;DLL4;NOTCH3;WNT3A;CSNK1A1L;AXIN1;FGF6;AXIN2;NOTCH1;AKT1;HRAS;FLT4;LRP5;WNT7A;NOTCH4;SHC2;WNT4;WNT9A;FGF18;WNT10B;JUN;BRCA2;FGF3;FZD8;FGF19;CCND1;GADD45A;MYC;APC;GSK3B;HES1;BAX;WNT2B;SHC4;RPS6KB2;RB1;TCF7L2;BRCA1;CSNK1A1;NCOA3;GADD45B;WNT5A;TCF7;GRB2;CDK4;FGFR1;PIK3CD;MAPK1;WNT11;TCF7L1;WNT6;WNT8B;CDKN1A;FZD5;KRAS;CDK6;LRP6;FZD2;FRAT2;WNT10A;FZD3;FZD4;APC2;SP1;RAF1;FZD1;NFKB2;MAPK3;DVL…
hsa04010	MAPK signaling pathway	http://www.kegg.jp/kegg-bin/show_pathway?hsa04010+100506012+10125+10235+10368+10369+10912+11184+11221+1147+115727+1326+1386+1398+1399+1432+1435+1436+1616+1647+1649+1843+1844+1845+1846+1847+1848+1849+1942+1943+1944+1945+1956+1969+2064+2065+2066+2069+207+208+2122+2247+2248+2249+2250+2251+2253+2254+2255+2260+2261+2263+2264+22800+22808+23118+23162+2317+2318+2321+2322+2323+2324+2353+23542+25780+26281+…	295	235	178.169	1.31897	4.67848e-13	2.17883e-11	100506012;10125;10235;10368;10369;10912;11184;11221;1147;115727;1326;1386;1398;1399;1432;1435;1436;1616;1647;1649;1843;1844;1845;1846;1847;1848;1849;1942;1943;1944;1945;1956;1969;2064;2065;2066;2069;207;208;2122;2247;2248;2249;2250;2251;2253;2254;2255;2260;2261;2263;2264;22800;22808;23118;23162;2317;2318;2321;2322;2323;2324;2353;23542;25780;26281;27006;27092;2768;284;2872;2885;3164;3265;3303;3304…	MAPKAPK3;CACNA2D4;CACNA1C;MAPK8IP3;MAPK7;CACNA1E;MAP2K2;FGFR3;PRKCA;PDGFRA;MAP4K3;RASGRF2;MAPK8IP2;TAOK2;NFATC1;RASGRP4;ERBB3;PDGFA;MAPT;VEGFA;CACNB1;CACNA2D2;CACNA2D3;NTRK1;FGFR4;FGF6;RAPGEF2;CACNA1H;FLNC;MECOM;NR4A1;DAXX;AKT1;HRAS;FLT4;TAOK3;MAP4K1;CACNA1G;CACNA1A;IKBKB;CACNA1B;PDGFC;NGF;PPM1A;MAP4K4;DUSP4;RELB;FGF18;PPP5D1;MAP3K11;NF1;PRKCG;JUN;MAPK14;FGF3;FGF19;GADD45A;RASGRP2;MYC;RASA1;DUSP1…
hsa04934	Cushing syndrome	http://www.kegg.jp/kegg-bin/show_pathway?hsa04934+1017+1019+1021+1026+1027+1029+10297+1030+1031+10488+107+108+109+11091+111+112+11211+113+114+115+1385+1386+1388+1392+1394+1395+148327+1499+1583+1855+1856+1857+1869+1870+1871+1956+196+196883+2271+23236+2516+2535+2767+2770+2771+2776+2778+2932+3164+324+3708+3709+3710+3739+3776+3777+3949+405+4221+468+5087+50940+51176+51384+5151+51655+5331+5332+54361+54…	154	132	93.0103	1.4192	3.71525e-12	1.51396e-10	1017;1019;1021;1026;1027;1029;10297;1030;1031;10488;107;108;109;11091;111;112;11211;113;114;115;1385;1386;1388;1392;1394;1395;148327;1499;1583;1855;1856;1857;1869;1870;1871;1956;196;196883;2271;23236;2516;2535;2767;2770;2771;2776;2778;2932;3164;324;3708;3709;3710;3739;3776;3777;3949;405;4221;468;5087;50940;51176;51384;5151;51655;5331;5332;54361;5443;54554;5566;5567;5594;5595;5604;5605;56246;57552…	CRHR1;CACNA1C;GNA11;MAP2K2;CAMK2B;WNT3A;AXIN1;CAMK2G;ADCY5;AXIN2;ADCY9;AIP;CACNA1H;NR4A1;MRAP;WNT7A;CACNA1G;GNAI2;ATF6B;SCARB1;WNT4;WNT9A;LDLR;WNT10B;ASH2L;FZD8;MEN1;CCND1;APC;GSK3B;ITPR1;CAMK2D;WNT2B;RB1;TCF7L2;ARMC5;ATF2;CDKN1B;WNT5A;TCF7;RAP1B;AHR;GNAS;POMC;CYP11A1;CDKN2B;PBX1;CDK4;ADCY3;ITPR2;RASD1;MAPK1;WNT11;TCF7L1;WNT6;PLCB3;WNT8B;CDKN1A;FZD5;PDE8A;CDK6;WDR5B;CREB3L1;NCEH1;FZD2;WNT10A;CDK2…
hsa04015	Rap1 signaling pathway	http://www.kegg.jp/kegg-bin/show_pathway?hsa04015+10235+10411+107+108+109+11069+111+112+113+114+115+1268+135+136+1398+1399+1432+1435+1436+1499+1500+1813+1902+1942+1943+1944+1945+1956+196883+1969+207+208+2149+2247+2248+2249+2250+2251+2253+2254+2255+2260+2261+2263+2264+22808+23094+2321+23236+2324+23566+25780+25865+260425+26281+27006+2770+2771+2775+2776+2778+284+2889+2902+2903+2904+3265+3397+3480+36…	206	169	124.416	1.35834	1.02227e-11	3.4001e-10	10235;10411;107;108;109;11069;111;112;113;114;115;1268;135;136;1398;1399;1432;1435;1436;1499;1500;1813;1902;1942;1943;1944;1945;1956;196883;1969;207;208;2149;2247;2248;2249;2250;2251;2253;2254;2255;2260;2261;2263;2264;22808;23094;2321;23236;2324;23566;25780;25865;260425;26281;27006;2770;2771;2775;2776;2778;284;2889;2902;2903;2904;3265;3397;3480;3643;3674;3688;3689;3690;375189;3791;3815;3845;387;4…	RALGDS;PRKCZ;MAP2K2;FGFR3;GRIN2B;MAGI2;PRKCA;TLN2;PDGFRA;VAV2;RAP1GAP;PDGFA;F2RL3;PARD6A;SIPA1L3;F2R;GNAO1;VEGFA;RAPGEF1;CALML5;ADCY5;GRIN1;FGFR4;FGF6;ADCY9;RAPGEF2;TLN1;ARAP3;AKT1;HRAS;FLT4;TIAM1;SRC;ITGB2;PDGFC;GNAI2;NGF;FGF18;PRKCI;PRKCG;MAPK14;FGF3;FGF19;RASGRP2;GRIN2A;P2RY1;MAP2K3;MAGI1;VASP;RAP1B;GNAS;PRKCB;EFNA1;MAPK13;FGFR1;ADCY3;PIK3CD;PLCG1;ITGB3;MAPK1;PLCB3;RASSF5;KRAS;KRIT1;LPAR3;ACTG…
hsa04144	Endocytosis	http://www.kegg.jp/kegg-bin/show_pathway?hsa04144+10015+10093+10094+10095+10109+10193+10254+10552+10564+10565+10890+10938+11021+11031+11059+11267+112936+11311+116983+116984+116985+116986+116987+116988+1173+1175+1211+1212+128866+131890+138429+147179+155382+160+1601+161+163+1759+1785+1956+2060+2261+2263+2264+22905+23096+23327+23362+23396+2352+23527+23550+254122+25978+26052+26056+26119+26286+27128+2…	244	196	147.367	1.33001	1.04298e-11	3.4001e-10	10015;10093;10094;10095;10109;10193;10254;10552;10564;10565;10890;10938;11021;11031;11059;11267;112936;11311;116983;116984;116985;116986;116987;116988;1173;1175;1211;1212;128866;131890;138429;147179;155382;160;1601;161;163;1759;1785;1956;2060;2261;2263;2264;22905;23096;23327;23362;23396;2352;23527;23550;254122;25978;26052;26056;26119;26286;27128;27131;27183;27243;273;274;2868;2869;2870;28964;2992…	ASAP2;AP2A2;STAM2;RAB11FIP3;PRKCZ;HLA-G;AGAP1;SH3GL3;FGFR3;PLD2;ARAP1;PIP5K1C;IQSEC1;PDGFRA;GRK7;EHD4;KIF5C;EPN3;AP2M1;GRK6;BIN1;GRK1;IL2RA;CHMP4B;IQSEC3;RUFY1;PARD6A;ARPC1B;FGFR4;GRK5;HLA-F;LDLRAP1;CAPZB;VPS4A;ARAP3;CHMP1A;HRAS;ASAP1;IGF2R;PSD4;HGS;RAB11B;AP2A1;SRC;NEDD4L;SMURF1;PSD2;GIT1;VPS26B;AP2B1;VPS28;IST1;PSD3;VPS37C;CHMP6;LDLR;CAV3;RAB11FIP4;PRKCI;EPN2;CYTH4;GIT2;PDCD6IP;ARPC5L;KIF5B;CHM…
hsa04390	Hippo signaling pathway	http://www.kegg.jp/kegg-bin/show_pathway?hsa04390+10297+10413+10971+11186+11211+122786+126374+1453+1454+1495+1496+1499+151449+166824+1739+1740+1742+1855+1856+1857+23286+23291+23418+23513+2535+25937+26524+27113+2736+2932+324+329+332+3397+3398+353500+3689+392255+3993+3996+4086+4087+4088+4089+4092+4609+4771+50855+51176+51384+54361+5499+5500+5501+5515+5516+5518+5519+5520+5521+5522+5584+55844+5590+562…	154	131	93.0103	1.40845	1.45413e-11	4.3095e-10	10297;10413;10971;11186;11211;122786;126374;1453;1454;1495;1496;1499;151449;166824;1739;1740;1742;1855;1856;1857;23286;23291;23418;23513;2535;25937;26524;27113;2736;2932;324;329;332;3397;3398;353500;3689;392255;3993;3996;4086;4087;4088;4089;4092;4609;4771;50855;51176;51384;54361;5499;5500;5501;5515;5516;5518;5519;5520;5521;5522;5584;55844;5590;56288;595;60;60485;64398;650;652;655;656;657;6591;665…	SCRIB;PRKCZ;TP73;WNT3A;LLGL1;AXIN1;PARD6A;FRMD1;LLGL2;CSNK1D;GLI2;AXIN2;GDF5;WNT7A;PPP2R2D;ITGB2;BIRC5;WTIP;CSNK1E;SMAD7;WNT4;WNT9A;CTNNA2;PRKCI;WNT10B;PPP2R1B;WWTR1;LIMD1;FZD8;CCND1;CCND2;YWHAG;MYC;APC;GSK3B;CCND3;GDF7;WNT2B;TCF7L2;TGFB2;PPP2R1A;YWHAZ;WNT5A;TCF7;BMP8B;YAP1;WNT11;TCF7L1;WNT6;SMAD1;WNT8B;FZD5;RASSF1;SAV1;BMP2;ACTG1;WWC1;FZD2;BMP8A;TGFBR2;WNT10A;BMP7;FZD3;FZD4;APC2;YWHAQ;NF2;SNAI2;…
hsa05225	Hepatocellular carcinoma	http://www.kegg.jp/kegg-bin/show_pathway?hsa05225+10023+1019+1021+1026+1029+10297+10587+10912+11211+119391+122011+1452+1499+1643+1647+1728+1855+1856+1857+1869+1870+1871+1956+196528+207+208+23401+2475+2535+2549+25759+2885+29117+2932+2941+2948+2950+3162+324+3265+3480+3845+399694+4040+4041+4087+4088+4089+4233+4258+4259+4609+4616+4780+4893+51176+51384+51426+5290+5293+5295+5296+5335+53358+5336+54361+5…	168	141	101.466	1.38963	1.99634e-11	5.42338e-10	10023;1019;1021;1026;1029;10297;10587;10912;11211;119391;122011;1452;1499;1643;1647;1728;1855;1856;1857;1869;1870;1871;1956;196528;207;208;23401;2475;2535;2549;25759;2885;29117;2932;2941;2948;2950;3162;324;3265;3480;3845;399694;4040;4041;4087;4088;4089;4233;4258;4259;4609;4616;4780;4893;51176;51384;51426;5290;5293;5295;5296;5335;53358;5336;54361;55274;5578;5579;5582;5594;5595;5604;5605;572;5728;5…	MAP2K2;PRKCA;ARID1B;WNT3A;GSTP1;CSNK1A1L;AXIN1;TERT;AXIN2;SMARCA4;GAB1;AKT1;HRAS;ARID1A;LRP5;WNT7A;SHC2;WNT4;SMARCD3;WNT9A;WNT10B;PRKCG;FZD8;CCND1;GADD45A;MYC;APC;GSK3B;BAX;WNT2B;SHC4;RPS6KB2;RB1;TCF7L2;TGFB2;CSNK1A1;GSTM4;TERC;GADD45B;WNT5A;TCF7;BAD;GRB2;PRKCB;CDK4;PIK3CD;PLCG1;MAPK1;WNT11;TCF7L1;WNT6;WNT8B;CDKN1A;KEAP1;PLCG2;FZD5;KRAS;CDK6;NFE2L2;ACTG1;LRP6;GSTA4;FZD2;FRAT2;TGFBR2;WNT10A;FZD3;F…
hsa04218	Cellular senescence	http://www.kegg.jp/kegg-bin/show_pathway?hsa04218+10111+10114+1017+1019+1021+1026+1029+1030+10758+10912+1111+11200+132660+1432+147746+1647+1869+1870+1871+1874+1875+1978+204851+207+208+2113+22800+22808+2305+2308+2309+23291+23411+2475+2626+286826+28996+291+3105+3106+3107+3133+3134+3135+3265+3486+3708+3709+3710+3804+3845+4087+4088+4193+4609+4616+472+4772+4773+4775+4776+4790+4893+51806+5290+5293+5295…	160	135	96.6341	1.39702	2.45659e-11	6.16037e-10	10111;10114;1017;1019;1021;1026;1029;1030;10758;10912;1111;11200;132660;1432;147746;1647;1869;1870;1871;1874;1875;1978;204851;207;208;2113;22800;22808;2305;2308;2309;23291;23411;2475;2626;286826;28996;291;3105;3106;3107;3133;3134;3135;3265;3486;3708;3709;3710;3804;3845;4087;4088;4193;4609;4616;472;4772;4773;4775;4776;4790;4893;51806;5290;5293;5295;5296;545;5481;54822;5499;5500;5501;5530;5532;5533…	NFATC2;HLA-G;MAP2K2;TSC2;NFATC1;HIPK4;CALML5;KIR2DL3;TRPV4;HLA-F;AKT1;HRAS;FOXO1;CAPN2;CAPN1;RAD9A;ATR;MAPK14;CCND1;GADD45A;CCND2;CDK1;MYC;CCND3;ITPR1;CDC25A;TSC1;RBL1;LIN9;VDAC3;RB1;MAP2K3;RRAS2;PPP3R1;RELA;TGFB2;MCU;NFATC4;GADD45B;CCNB2;HIPK3;ZFP36L2;MDM2;PPP3CA;RHEB;LIN37;CDKN2B;IGFBP3;CDK4;MAPK13;PIK3CD;ITPR2;MAPK1;CDKN1A;RASSF5;KRAS;E2F5;CDK6;RBBP4;SLC25A4;TGFBR2;CDK2;RAF1;GATA4;TGFB1;MAPK3;…
hsa05220	Chronic myeloid leukemia	http://www.kegg.jp/kegg-bin/show_pathway?hsa05220+1019+1021+1026+1027+1029+10912+1147+1398+1399+1487+1488+1643+1647+1869+1870+1871+207+208+2122+25+25759+2885+3065+3066+3265+3551+3845+399694+4088+4089+4193+4609+4616+4790+4792+4893+51426+5290+5293+5295+5296+53358+5594+5595+5604+5605+572+578+5781+581+5894+5925+595+5970+598+613+6464+6654+673+6776+6777+7040+7042+7043+7046+7048+7157+8503+861+867+9846	76	71	45.9012	1.5468	4.76432e-11	1.10941e-09	1019;1021;1026;1027;1029;10912;1147;1398;1399;1487;1488;1643;1647;1869;1870;1871;207;208;2122;25;25759;2885;3065;3066;3265;3551;3845;399694;4088;4089;4193;4609;4616;4790;4792;4893;51426;5290;5293;5295;5296;53358;5594;5595;5604;5605;572;578;5781;581;5894;5925;595;5970;598;613;6464;6654;673;6776;6777;7040;7042;7043;7046;7048;7157;8503;861;867;9846	MAP2K2;MECOM;AKT1;CTBP2;HRAS;ABL1;CTBP1;SHC2;IKBKB;CCND1;GADD45A;MYC;BAX;SHC4;RB1;RELA;TGFB2;CDKN1B;GADD45B;MDM2;BAD;GRB2;CDK4;PIK3CD;MAPK1;STAT5B;CDKN1A;KRAS;CDK6;CHUK;GAB2;TGFBR2;RAF1;TGFB1;MAPK3;BAK1;CDKN2A;DDB2;AKT2;E2F3;SHC1;TP53;CRK;E2F1;HDAC2;BCL2L1;SMAD4;CBL;SMAD3;CRKL;RUNX1;PIK3R3;PIK3R2;BRAF;HDAC1;POLK;SOS1;STAT5A;TGFB3;NFKB1;E2F2;PTPN11;GADD45G;SHC3;PIK3CA;PIK3R1;BCR;NFKBIA;TGFBR1;NRAS…
hsa05166	Human T-cell leukemia virus 1 infection	http://www.kegg.jp/kegg-bin/show_pathway?hsa05166+1019+1026+1029+10297+1030+1031+10524+107+10714+108+109+111+1111+112+11200+11211+113+114+1147+115+115650+1385+1386+1387+1390+1499+1739+1855+1856+1857+1869+1870+1871+1958+1959+196883+2033+207+208+2113+2114+22800+22808+23373+2353+246184+2535+2648+2874+291+2932+29882+29945+3105+3106+3107+3109+3112+3119+3133+3134+3135+324+3265+3383+3551+3559+3560+3600+…	255	201	154.011	1.30511	1.46808e-10	3.19063e-09	1019;1026;1029;10297;1030;1031;10524;107;10714;108;109;111;1111;112;11200;11211;113;114;1147;115;115650;1385;1386;1387;1390;1499;1739;1855;1856;1857;1869;1870;1871;1958;1959;196883;2033;207;208;2113;2114;22800;22808;23373;2353;246184;2535;2648;2874;291;2932;29882;29945;3105;3106;3107;3109;3112;3119;3133;3134;3135;324;3265;3383;3551;3559;3560;3600;3601;3689;3716;3718;3725;3845;3932;4055;4085;4087;…	HLA-DOB;ANAPC5;NFATC2;HLA-G;TLN2;PDGFRA;WNT3A;NFATC1;ANAPC2;IL2RA;PDGFA;SPI1;TERT;ADCY5;NFYB;TCF3;HLA-F;ADCY9;TLN1;TRRAP;ATF3;AKT1;HRAS;WNT7A;POLE;IKBKB;ITGB2;RANBP3;WNT4;CREM;RELB;WNT9A;LTBR;LCK;HLA-DMB;ATR;WNT10B;JUN;FZD8;IL15;CCND1;CCND2;MYC;APC;GSK3B;POLE4;CCND3;JAK1;BAX;ANAPC1;WNT2B;CALR;MSX1;VDAC3;RB1;BUB1B;RRAS2;PPP3R1;RELA;TGFB2;XPO1;MYB;ATF2;IL15RA;NRP1;NFATC4;CCNB2;WNT5A;POLE2;EGR1;PPP3…
hsa05217	Basal cell carcinoma	http://www.kegg.jp/kegg-bin/show_pathway?hsa05217+1026+10297+10912+11211+1499+1643+1647+1855+1856+1857+2535+2735+2736+2737+2932+324+374654+4616+51176+51384+51426+51684+54361+5727+578+581+64399+6469+650+652+6608+6932+6934+7157+7471+7472+7473+7474+7475+7476+7477+7479+7480+7481+7482+7483+7855+7976+80326+81029+8312+8313+8321+8322+8323+8324+8325+83439+8643+89780	63	60	38.0497	1.57689	1.68861e-10	3.44054e-09	1026;10297;10912;11211;1499;1643;1647;1855;1856;1857;2535;2735;2736;2737;2932;324;374654;4616;51176;51384;51426;51684;54361;5727;578;581;64399;6469;650;652;6608;6932;6934;7157;7471;7472;7473;7474;7475;7476;7477;7479;7480;7481;7482;7483;7855;7976;80326;81029;8312;8313;8321;8322;8323;8324;8325;83439;8643;89780	WNT3A;AXIN1;GLI2;AXIN2;WNT7A;PTCH2;WNT4;WNT9A;WNT10B;SUFU;FZD8;GADD45A;APC;GSK3B;BAX;WNT2B;TCF7L2;KIF7;GADD45B;WNT5A;TCF7;GLI3;WNT11;TCF7L1;WNT6;WNT8B;CDKN1A;FZD5;BMP2;FZD2;WNT10A;FZD3;FZD4;APC2;PTCH1;FZD1;DVL2;FZD10;SMO;BAK1;DDB2;SHH;GLI1;HHIP;TP53;WNT7B;WNT5B;WNT1;BMP4;FZD6;FZD7;LEF1;POLK;DVL3;GADD45G;CTNNB1;WNT2;WNT16;WNT3;DVL1
hsa05210	Colorectal cancer	http://www.kegg.jp/kegg-bin/show_pathway?hsa05210+10018+1026+10297+10912+1499+1630+1643+1647+1956+2069+207+208+2353+2475+26060+27113+2885+2932+2956+324+3265+332+3725+3845+387+4087+4088+4089+4292+4436+4437+4609+4616+4893+51176+51426+5290+5293+5295+5296+5366+54205+5594+5595+5601+5604+5605+572+578+581+5879+5880+5881+5894+5898+5899+5900+595+596+6199+6654+673+6932+6934+7039+7040+7042+7043+7046+7048+71…	86	77	51.9408	1.48246	1.53216e-09	2.93815e-08	10018;1026;10297;10912;1499;1630;1643;1647;1956;2069;207;208;2353;2475;26060;27113;2885;2932;2956;324;3265;332;3725;3845;387;4087;4088;4089;4292;4436;4437;4609;4616;4893;51176;51426;5290;5293;5295;5296;5366;54205;5594;5595;5601;5604;5605;572;578;581;5879;5880;5881;5894;5898;5899;5900;595;596;6199;6654;673;6932;6934;7039;7040;7042;7043;7046;7048;7157;8312;8313;83439;836;842;8503	RALGDS;MAP2K2;AXIN1;AXIN2;AKT1;HRAS;CASP9;BIRC5;MSH2;JUN;CCND1;GADD45A;MYC;APC;GSK3B;BAX;RPS6KB2;TCF7L2;TGFB2;GADD45B;TCF7;BAD;GRB2;PIK3CD;MAPK1;TCF7L1;MSH3;CDKN1A;BCL2;CASP3;KRAS;TGFBR2;APC2;RAF1;TGFB1;MAPK3;BAK1;DDB2;AKT2;MLH1;RALB;BCL2L11;TGFA;TP53;RALA;SMAD4;MTOR;FOS;SMAD3;RAC2;CYCS;SMAD2;PIK3R3;PIK3R2;BRAF;RHOA;LEF1;EREG;POLK;SOS1;APPL1;TGFB3;EGFR;RAC1;GADD45G;DCC;CTNNB1;BBC3;PIK3CA;RAC3;MSH…
hsa04510	Focal adhesion	http://www.kegg.jp/kegg-bin/show_pathway?hsa04510+10298+10319+103910+10451+10627+1101+1277+1278+1280+1282+1284+1285+1287+1291+1292+1293+1298+1299+1311+1398+1399+1499+1729+1793+1956+2064+207+208+22801+2317+2318+2321+2324+2335+23396+2534+25759+284217+2885+2889+2932+29780+29895+3265+329+330+3381+3480+3611+3655+3672+3673+3674+3675+3676+3678+3679+3680+3685+3688+3690+3691+3693+3695+3696+3725+3791+387+3…	199	159	120.189	1.32292	2.08948e-09	3.78427e-08	10298;10319;103910;10451;10627;1101;1277;1278;1280;1282;1284;1285;1287;1291;1292;1293;1298;1299;1311;1398;1399;1499;1729;1793;1956;2064;207;208;22801;2317;2318;2321;2324;2335;23396;2534;25759;284217;2885;2889;2932;29780;29895;3265;329;330;3381;3480;3611;3655;3672;3673;3674;3675;3676;3678;3679;3680;3685;3688;3690;3691;3693;3695;3696;3725;3791;387;3908;3909;3910;3912;3913;3915;3918;394;399694;4233;…	PRKCA;DOCK1;TLN2;PIP5K1C;IBSP;TNXB;PDGFRA;ITGB4;COL1A1;PARVB;VAV2;ITGB5;COL6A1;COL6A2;PDGFA;PTK2;THBS2;VEGFA;RAPGEF1;TLN1;FLNC;COL6A3;AKT1;HRAS;FLT4;SRC;ITGA7;SHC2;PDGFC;PPP1R12B;ACTN4;CAPN2;PXN;LAMB2;ITGB7;COL2A1;CAV3;PRKCG;JUN;FYN;CCND1;CCND2;GSK3B;CCND3;PAK6;ITGA6;MYL12A;SHC4;MYLK2;VAV3;PAK2;LAMA2;VASP;CAV1;RAP1B;BAD;GRB2;RELN;PRKCB;LAMA3;PAK1;CHAD;COL9A2;PIK3CD;ITGB3;COL1A2;MAPK1;BCL2;ITGA2;Z…
hsa04550	Signaling pathways regulating pluripotency of stem cells	http://www.kegg.jp/kegg-bin/show_pathway?hsa04550+10297+10336+11211+130399+1432+1499+1749+1855+1856+1857+207+208+2103+2247+2260+2261+2263+2264+2535+2885+2932+3175+324+3265+3397+3398+3399+3400+3480+3572+3625+3670+3716+3717+3718+3720+3845+3976+3977+4086+4087+4088+4089+4090+4093+4211+4609+463+4762+4893+5013+5080+51384+5290+5293+5295+5296+54361+5460+55183+5594+5595+5600+5603+5604+5605+56916+5894+5978…	139	116	83.9509	1.38176	2.56397e-09	4.39923e-08	10297;10336;11211;130399;1432;1499;1749;1855;1856;1857;207;208;2103;2247;2260;2261;2263;2264;2535;2885;2932;3175;324;3265;3397;3398;3399;3400;3480;3572;3625;3670;3716;3717;3718;3720;3845;3976;3977;4086;4087;4088;4089;4090;4093;4211;4609;463;4762;4893;5013;5080;51384;5290;5293;5295;5296;54361;5460;55183;5594;5595;5600;5603;5604;5605;56916;5894;5978;6300;64211;648;6498;652;657;6657;6774;6926;6927;6…	JAK2;HNF1A;MAP2K2;FGFR3;WNT3A;ESRRB;INHBB;AXIN1;ZFHX3;JARID2;FGFR4;AXIN2;TCF3;SMAD9;AKT1;HRAS;WNT7A;WNT4;WNT9A;POU5F1;PCGF3;PCGF1;WNT10B;MAPK14;FZD8;REST;MYC;APC;GSK3B;JAK1;PAX6;WNT2B;ONECUT1;ID3;LHX5;RIF1;WNT5A;PCGF5;HAND1;IL6ST;GRB2;NEUROG1;MAPK13;LIF;FGFR1;PIK3CD;MAPK1;WNT11;WNT6;SMAD1;TBX3;WNT8B;FZD5;KRAS;PCGF2;FZD2;DLX5;WNT10A;FZD3;FZD4;OTX1;APC2;RAF1;FZD1;MAPK3;DVL2;FZD10;ACVR2A;FGFR2;ISL1;…
hsa04310	Wnt signaling pathway	http://www.kegg.jp/kegg-bin/show_pathway?hsa04310+10023+10297+11197+11211+122011+1387+144165+1452+1454+1459+1460+147111+1487+1488+1499+166336+1855+1856+1857+2033+22943+23002+23236+23291+23401+23500+2535+25805+27101+27130+2932+324+3725+387+4040+4041+4088+4089+4609+4772+4773+4775+4776+50964+51176+51384+51701+5331+5332+54361+5467+5530+5532+5533+5534+5566+5567+5578+5579+5582+5601+5663+56998+57216+576…	146	121	88.1786	1.37221	2.76776e-09	4.51145e-08	10023;10297;11197;11211;122011;1387;144165;1452;1454;1459;1460;147111;1487;1488;1499;166336;1855;1856;1857;2033;22943;23002;23236;23291;23401;23500;2535;25805;27101;27130;2932;324;3725;387;4040;4041;4088;4089;4609;4772;4773;4775;4776;50964;51176;51384;51701;5331;5332;54361;5467;5530;5532;5533;5534;5566;5567;5578;5579;5582;5601;5663;56998;57216;57680;5879;5880;5881;59343;595;6422;6423;6424;6425;64…	NFATC2;PRKCA;PRICKLE1;CAMK2B;WNT3A;NFATC1;CSNK1A1L;AXIN1;CAMK2G;NKD2;AXIN2;CTBP2;SOST;LRP5;WNT7A;SFRP1;VANGL1;CTBP1;CSNK1E;WNT4;WNT9A;CACYBP;WNT10B;PRKCG;JUN;FZD8;CCND1;CCND2;MYC;APC;GSK3B;CCND3;INVS;CAMK2D;WNT2B;TCF7L2;PPP3R1;CSNK1A1;NFATC4;PSEN1;WNT5A;CXXC4;TCF7;PPP3CA;PRKCB;WNT11;TCF7L1;WNT6;PLCB3;WNT8B;SIAH1;FZD5;LRP6;EP300;FZD2;FRAT2;SENP2;WNT10A;FZD3;FZD4;APC2;FZD1;DVL2;FZD10;PRKACA;CHD8;DA…
hsa05216	Thyroid cancer	http://www.kegg.jp/kegg-bin/show_pathway?hsa05216+1026+10342+10912+1499+1643+1647+3265+3845+4609+4616+4893+4914+51176+51426+5468+5594+5595+5604+5605+578+581+595+5979+6256+6257+6258+673+6932+6934+7157+7170+7175+7849+8030+8031+83439+999	37	37	22.3466	1.65573	7.44526e-09	1.15579e-07	1026;10342;10912;1499;1643;1647;3265;3845;4609;4616;4893;4914;51176;51426;5468;5594;5595;5604;5605;578;581;595;5979;6256;6257;6258;673;6932;6934;7157;7170;7175;7849;8030;8031;83439;999	MAP2K2;NTRK1;RET;PAX8;HRAS;RXRA;CCND1;GADD45A;MYC;TFG;TPR;BAX;TCF7L2;NCOA4;GADD45B;TCF7;MAPK1;TCF7L1;TPM3;CDKN1A;KRAS;MAPK3;BAK1;DDB2;PPARG;TP53;CCDC6;BRAF;LEF1;POLK;RXRB;RXRG;GADD45G;CTNNB1;CDH1;NRAS;MAP2K1
hsa04110	Cell cycle	http://www.kegg.jp/kegg-bin/show_pathway?hsa04110+1017+1019+1021+1022+1026+1027+10274+1028+1029+1030+1031+10459+10912+10926+10971+1111+11200+1387+1647+1869+1870+1871+1874+1875+2033+23595+246184+25+2810+2932+29882+29945+3065+3066+4085+4087+4088+4089+4171+4172+4173+4174+4176+4193+4609+4616+472+4999+5111+51343+51433+51434+51529+5347+545+5591+5885+5925+5933+595+64682+6500+699+701+7027+7029+7040+7042+…	124	104	74.8914	1.38868	9.98294e-09	1.47929e-07	1017;1019;1021;1022;1026;1027;10274;1028;1029;1030;1031;10459;10912;10926;10971;1111;11200;1387;1647;1869;1870;1871;1874;1875;2033;23595;246184;25;2810;2932;29882;29945;3065;3066;4085;4087;4088;4089;4171;4172;4173;4174;4176;4193;4609;4616;472;4999;5111;51343;51433;51434;51529;5347;545;5591;5885;5925;5933;595;64682;6500;699;701;7027;7029;7040;7042;7043;7157;7272;7465;7529;7531;7532;7534;7709;8317;…	MAD1L1;TFDP1;ANAPC5;FZR1;MCM3;ANAPC2;ESPL1;PRKDC;ZBTB17;ABL1;MCM2;MCM5;ATR;CCND1;GADD45A;CCND2;YWHAG;CDK1;MYC;GSK3B;CCND3;CDC25C;BUB1;CDC25A;RBL1;ANAPC1;RB1;BUB1B;WEE1;TGFB2;SMC3;CDKN1B;CDKN1C;GADD45B;YWHAZ;CCNB2;MDM2;CDKN2B;CDK4;CDKN1A;MCM4;CDC20;E2F5;DBF4;MAD2L2;CDK6;EP300;ANAPC11;MCM7;CDK2;YWHAQ;ORC2;STAG1;TGFB1;CDC27;CHEK2;CCNH;CDKN2A;CCNA1;RBX1;TFDP2;E2F3;YWHAB;PTTG1;TP53;E2F1;HDAC2;SMAD4;CD…
hsa04728	Dopaminergic synapse	http://www.kegg.jp/kegg-bin/show_pathway?hsa04728+10488+10681+111+1312+1385+1386+1388+1432+148327+1644+1812+1813+1815+1816+207+208+220074+23236+2353+2770+2771+2774+2775+2776+2778+2782+2783+2785+2786+2788+2790+2793+2890+2891+2903+2904+2931+2932+3708+3709+3710+3760+3762+3763+3765+3799+3800+406+409+4129+468+50632+51764+51806+5331+5332+54331+5499+5500+5501+55012+5515+5516+5518+5519+5520+5521+5522+552…	131	109	79.1192	1.37767	1.10017e-08	1.55937e-07	10488;10681;111;1312;1385;1386;1388;1432;148327;1644;1812;1813;1815;1816;207;208;220074;23236;2353;2770;2771;2774;2775;2776;2778;2782;2783;2785;2786;2788;2790;2793;2890;2891;2903;2904;2931;2932;3708;3709;3710;3760;3762;3763;3765;3799;3800;406;409;4129;468;50632;51764;51806;5331;5332;54331;5499;5500;5501;55012;5515;5516;5518;5519;5520;5521;5522;5523;5525;5526;5527;5528;5529;5530;5532;5533;5566;556…	GNG7;COMT;CACNA1C;GRIN2B;PRKCA;MAOB;PPP2R5C;CAMK2B;KIF5C;SCN1A;KCNJ9;TH;CAMK2G;GNAO1;PPP2R3A;CALML5;ADCY5;SLC18A2;AKT1;PPP2R2D;CACNA1A;GNB4;CACNA1B;GNAI2;GNAL;ATF6B;PPP2R1B;PRKCG;KIF5B;MAPK14;GSK3B;ITPR1;GRIN2A;CAMK2D;ATF2;PPP2R5D;PPP2R5A;PPP2R1A;PPP3CA;GNAS;PRKCB;GNB2;MAPK13;ITPR2;PLCB3;KCNJ6;PPP1R1B;ARNTL;CALY;CREB3L1;CLOCK;KCNJ3;DDC;DRD4;GNAQ;PPP2R3C;ITPR3;PRKACA;GNG4;PPP1CB;ARRB2;CREB5;GNG3;L…
hsa04024	cAMP signaling pathway	http://www.kegg.jp/kegg-bin/show_pathway?hsa04024+10021+10257+10411+10451+10488+107+108+1080+10846+109+11069+111+112+1129+113+114+115+116443+116444+1258+1261+134+135+1385+1387+148327+153+154+1812+1813+1816+1909+196883+2033+207+208+2149+22800+2353+2550+2693+2696+2735+2737+2740+2770+2771+2778+2867+2890+2891+2902+2903+2904+2905+2906+3350+3351+3354+3355+3360+3362+3725+387+3991+4659+476+4772+478+4790+…	199	157	120.189	1.30628	1.42098e-08	1.93017e-07	10021;10257;10411;10451;10488;107;108;1080;10846;109;11069;111;112;1129;113;114;115;116443;116444;1258;1261;134;135;1385;1387;148327;153;154;1812;1813;1816;1909;196883;2033;207;208;2149;22800;2353;2550;2693;2696;2735;2737;2740;2770;2771;2778;2867;2890;2891;2902;2903;2904;2905;2906;3350;3351;3354;3355;3360;3362;3725;387;3991;4659;476;4772;478;4790;4792;481;482;483;488;4881;4886;490;491;493;5021;50…	CACNA1C;MAP2K2;GRIN2B;PLD2;VIPR2;ADORA1;ACOX3;RYR2;CAMK2B;VAV2;NFATC1;GABBR1;PDE4C;ABCC4;CNGB1;CAMK2G;F2R;CALML5;ADCY5;GRIN1;ADCY9;ATP2B2;ARAP3;AKT1;ADCY10;TIAM1;GNAI2;PDE3A;HTR1F;ATP1B2;HTR1E;GRIN3B;TSHR;PDE3B;JUN;GRIN2A;CAMK2D;PDE4A;RRAS2;ATP1B3;RELA;PTGER3;VAV3;GHSR;ACOX1;HCN4;RAP1B;BAD;GRIN2C;GNAS;GIPR;PAK1;ADCY3;PIK3CD;GLI3;MAPK1;GRIN2D;PPP1R1B;ATP2A2;CREB3L1;GABBR2;EP300;CHRM2;ATP1A1;RAF1;P…
hsa05223	Non-small cell lung cancer	http://www.kegg.jp/kegg-bin/show_pathway?hsa05223+1019+1021+1026+1029+10912+11186+1643+1647+1869+1870+1871+1956+2064+207+208+2272+2309+238+27436+2885+3265+3718+3845+4616+4893+51426+5170+5290+5293+5295+5296+5335+5336+5578+5579+5582+5594+5595+5604+5605+572+578+581+5894+5915+5925+595+6256+6257+6258+6654+673+6774+6776+6777+7039+7157+83593+842+8503	66	60	39.8616	1.50521	2.65837e-08	3.46652e-07	1019;1021;1026;1029;10912;11186;1643;1647;1869;1870;1871;1956;2064;207;208;2272;2309;238;27436;2885;3265;3718;3845;4616;4893;51426;5170;5290;5293;5295;5296;5335;5336;5578;5579;5582;5594;5595;5604;5605;572;578;581;5894;5915;5925;595;6256;6257;6258;6654;673;6774;6776;6777;7039;7157;83593;842;8503	MAP2K2;PRKCA;AKT1;HRAS;RXRA;FHIT;CASP9;PRKCG;CCND1;GADD45A;BAX;RB1;GADD45B;ALK;BAD;GRB2;PRKCB;CDK4;PIK3CD;PLCG1;MAPK1;STAT5B;CDKN1A;PLCG2;RASSF5;KRAS;RASSF1;CDK6;EML4;RAF1;MAPK3;BAK1;CDKN2A;DDB2;AKT2;E2F3;TGFA;TP53;E2F1;RARB;STAT3;PIK3R3;PIK3R2;BRAF;JAK3;POLK;SOS1;RXRB;STAT5A;EGFR;RXRG;E2F2;GADD45G;PDPK1;FOXO3;PIK3CA;PIK3R1;ERBB2;NRAS;MAP2K1
hsa04928	Parathyroid hormone synthesis, secretion and action	http://www.kegg.jp/kegg-bin/show_pathway?hsa04928+1026+10488+10568+10672+107+108+109+111+112+11214+113+114+115+1385+1386+1388+142680+148327+1591+1839+1956+1958+196883+2260+23236+2353+2767+2768+2770+2771+2776+2778+3708+3709+3710+3727+387+4040+4041+408+409+4205+4208+4209+4323+4324+4325+4326+4666+468+4929+50964+5141+5142+5143+5144+5331+5332+5337+5338+5566+5567+5578+5579+5582+5594+5595+5604+5744+5745…	106	90	64.0201	1.40581	2.95226e-08	3.70168e-07	1026;10488;10568;10672;107;108;109;111;112;11214;113;114;115;1385;1386;1388;142680;148327;1591;1839;1956;1958;196883;2260;23236;2353;2767;2768;2770;2771;2776;2778;3708;3709;3710;3727;387;4040;4041;408;409;4205;4208;4209;4323;4324;4325;4326;4666;468;4929;50964;5141;5142;5143;5144;5331;5332;5337;5338;5566;5567;5578;5579;5582;5594;5595;5604;5744;5745;5894;596;6256;6257;6258;64386;64764;6667;673;7421…	GNA11;PLD2;PRKCA;PDE4C;ADCY5;SLC34A2;ADCY9;CASR;MMP17;MMP15;SOST;RXRA;LRP5;AKAP13;GNAI2;ATF6B;SLC34A3;PRKCG;MMP16;ITPR1;PDE4A;MEF2A;ATF2;ARRB1;PTH1R;EGR1;GNAS;PRKCB;FGFR1;ADCY3;ITPR2;MAPK1;PLCB3;CDKN1A;BCL2;GNA13;MAFB;MEF2D;CREB3L1;LRP6;GNAQ;SP1;RAF1;MAPK3;ITPR3;PRKACA;ADCY4;ARRB2;CREB5;PDE4D;RUNX2;MMP25;HBEGF;PDE4B;GNA12;ADCY6;ADCY1;ATF4;GCM2;PLCB1;SLC9A3R1;FOS;PTHLH;ADCY7;JUND;BRAF;RHOA;GNAI1;K…
hsa04916	Melanogenesis	http://www.kegg.jp/kegg-bin/show_pathway?hsa04916+10488+107+108+109+111+112+11211+113+114+115+1385+1387+148327+1499+1855+1856+1857+1910+196883+2033+23236+2535+2770+2771+2775+2776+2778+2932+3265+3815+3845+4157+4254+4286+4893+51176+51384+51806+5331+5332+54361+5443+5566+5567+5578+5579+5582+5594+5595+5604+5605+5894+64764+6932+6934+7471+7472+7473+7474+7475+7476+7477+7479+7480+7481+7482+7483+7855+7976+…	101	86	61.0003	1.40983	4.55294e-08	5.49725e-07	10488;107;108;109;111;112;11211;113;114;115;1385;1387;148327;1499;1855;1856;1857;1910;196883;2033;23236;2535;2770;2771;2775;2776;2778;2932;3265;3815;3845;4157;4254;4286;4893;51176;51384;51806;5331;5332;54361;5443;5566;5567;5578;5579;5582;5594;5595;5604;5605;5894;64764;6932;6934;7471;7472;7473;7474;7475;7476;7477;7479;7480;7481;7482;7483;7855;7976;801;80326;805;808;81029;816;817;818;8321;8322;8323…	MAP2K2;PRKCA;EDNRB;CAMK2B;WNT3A;CAMK2G;GNAO1;CALML5;ADCY5;ADCY9;HRAS;WNT7A;GNAI2;MITF;WNT4;WNT9A;WNT10B;PRKCG;FZD8;GSK3B;CAMK2D;WNT2B;TCF7L2;WNT5A;TCF7;GNAS;PRKCB;POMC;ADCY3;MAPK1;WNT11;TCF7L1;WNT6;PLCB3;WNT8B;FZD5;KRAS;MC1R;CREB3L1;EP300;FZD2;WNT10A;FZD3;GNAQ;FZD4;RAF1;FZD1;MAPK3;DVL2;FZD10;PRKACA;ADCY4;ADCY6;ADCY1;WNT7B;WNT5B;PLCB1;WNT1;ADCY7;FZD6;FZD7;KITLG;GNAI1;LEF1;CREBBP;ADCY8;DVL3;KIT;CAL…
hsa04150	mTOR signaling pathway	http://www.kegg.jp/kegg-bin/show_pathway?hsa04150+10670+11211+1147+153129+1855+1856+1857+1975+1977+1978+201163+207+208+220441+23175+245973+2475+253260+253314+2535+2885+2887+2932+3265+3480+3551+3643+3667+3845+387+4040+4041+4893+51256+51384+51606+5170+51719+523+525+528+529+5290+5293+5295+5296+54361+54468+54541+55437+55615+5562+5563+5578+5579+5582+5594+5595+5604+5605+5728+57521+57600+58528+5894+6009…	151	122	91.1984	1.33774	4.81492e-08	5.54856e-07	10670;11211;1147;153129;1855;1856;1857;1975;1977;1978;201163;207;208;220441;23175;245973;2475;253260;253314;2535;2885;2887;2932;3265;3480;3551;3643;3667;3845;387;4040;4041;4893;51256;51384;51606;5170;51719;523;525;528;529;5290;5293;5295;5296;54361;54468;54541;55437;55615;5562;5563;5578;5579;5582;5594;5595;5604;5605;5728;57521;57600;58528;5894;6009;6194;6195;6196;6199;6249;6396;64121;64223;6446;65…	NPRL3;GRB10;TELO2;MAP2K2;PRKCA;RPTOR;TSC2;WNT3A;RICTOR;ULK2;FLCN;EIF4E1B;WDR24;AKT1;HRAS;ULK1;LRP5;WNT7A;LPIN1;ATP6V1C2;MAPKAP1;IKBKB;PRR5;WNT4;WNT9A;WNT10B;PRKCG;DEPDC5;FZD8;SESN2;GSK3B;TSC1;WNT2B;RPS6KB2;SGK1;AKT1S1;EIF4E;ATP6V1B1;WNT5A;SEH1L;TBC1D7;RHEB;GRB2;SEC13;PRKCB;PIK3CD;MAPK1;WNT11;WNT6;FNIP1;WNT8B;FZD5;KRAS;RPS6KA2;CHUK;DDIT4;RRAGD;LRP6;RNF152;RRAGC;FZD2;MLST8;WNT10A;FZD3;FZD4;STRADA;R…
hsa04151	PI3K-Akt signaling pathway	http://www.kegg.jp/kegg-bin/show_pathway?hsa04151+10018+1017+1019+1021+1026+1027+10319+10488+10681+10971+1101+11140+1129+1147+117145+118788+1277+1278+1280+1282+1284+1285+1287+1291+1292+1293+1298+1299+1311+1385+1386+1388+1435+1436+1441+148327+1902+1942+1943+1944+1945+1956+1969+1975+1977+1978+2056+2057+2064+2065+2066+2069+207+208+2149+2247+2248+2249+2250+2251+2253+2254+2255+2260+2261+2263+2264+2280…	354	261	213.803	1.22075	4.93583e-08	5.54856e-07	10018;1017;1019;1021;1026;1027;10319;10488;10681;10971;1101;11140;1129;1147;117145;118788;1277;1278;1280;1282;1284;1285;1287;1291;1292;1293;1298;1299;1311;1385;1386;1388;1435;1436;1441;148327;1902;1942;1943;1944;1945;1956;1969;1975;1977;1978;2056;2057;2064;2065;2066;2069;207;208;2149;2247;2248;2249;2250;2251;2253;2254;2255;2260;2261;2263;2264;22801;23035;2309;2321;2322;2323;23239;2324;2335;23533;…	GNG7;JAK2;PIK3R5;MAP2K2;FGFR3;MAGI2;PRKCA;RPTOR;TSC2;IBSP;TNXB;PDGFRA;ITGB4;PPP2R5C;COL1A1;ITGB5;COL6A1;CDC37;PIK3CG;COL6A2;IL2RA;ERBB3;PDGFA;PTK2;F2R;THBS2;PPP2R3A;VEGFA;EIF4E1B;NTRK1;FGFR4;PIK3AP1;FGF6;NR4A1;COL6A3;AKT1;CSF3R;HRAS;RXRA;FLT4;CASP9;PPP2R2D;GNB4;ITGA7;IKBKB;PDGFC;NGF;ATF6B;LAMB2;FGF18;ITGB7;COL2A1;PPP2R1B;FGF3;FGF19;CCND1;CCND2;YWHAG;MYC;GSK3B;CCND3;JAK1;TSC1;ITGA6;RPS6KB2;THEM4;N…
hsa05222	Small cell lung cancer	http://www.kegg.jp/kegg-bin/show_pathway?hsa05222+1017+1019+1021+1026+1027+1030+10319+10912+1147+1163+1164+1282+1284+1285+1287+1643+1647+1869+1870+1871+207+208+2272+2335+284217+317+329+330+3551+3655+3673+3674+3675+3685+3688+3908+3909+3910+3912+3913+3915+3918+4149+4609+4616+4790+4792+51426+5290+5293+5295+5296+54205+5728+5743+5747+578+581+5915+5925+595+596+5970+598+6256+6257+6258+7157+7185+7186+718…	93	80	56.1686	1.42428	5.1796e-08	5.62849e-07	1017;1019;1021;1026;1027;1030;10319;10912;1147;1163;1164;1282;1284;1285;1287;1643;1647;1869;1870;1871;207;208;2272;2335;284217;317;329;330;3551;3655;3673;3674;3675;3685;3688;3908;3909;3910;3912;3913;3915;3918;4149;4609;4616;4790;4792;51426;5290;5293;5295;5296;54205;5728;5743;5747;578;581;5915;5925;595;596;5970;598;6256;6257;6258;7157;7185;7186;7187;7188;7709;79444;836;842;8503;898;9134;9618	PTK2;ZBTB17;AKT1;RXRA;FHIT;CASP9;BIRC7;IKBKB;LAMB2;TRAF3;TRAF4;CCND1;GADD45A;MYC;ITGA6;BAX;RB1;RELA;CDKN1B;LAMA2;GADD45B;MAX;LAMA3;CDKN2B;CDK4;PIK3CD;CDKN1A;BCL2;CASP3;ITGA2;COL4A2;CDK6;CHUK;LAMA1;PTGS2;CDK2;BAK1;DDB2;COL4A3;CKS1B;CKS2;AKT2;E2F3;BIRC2;LAMB1;TP53;E2F1;BCL2L1;RARB;LAMC1;LAMA4;PTEN;COL4A5;LAMC2;CYCS;BIRC3;PIK3R3;CCNE1;PIK3R2;COL4A1;ITGB1;POLK;TRAF2;RXRB;NFKB1;RXRG;E2F2;GADD45G;TRAF5…
hsa04810	Regulation of actin cytoskeleton	http://www.kegg.jp/kegg-bin/show_pathway?hsa04810+10093+10094+10095+10109+10152+10163+10297+10298+103910+10451+10458+10552+10627+10672+1072+1073+10787+10788+1129+128239+1398+1399+1729+1793+1902+1956+200576+2147+2149+221178+2247+2248+2249+2250+2251+2253+2254+2255+2260+2261+2263+2264+22800+22801+22808+23191+2335+23365+23396+26281+26999+27006+2768+28964+2934+29895+324+3265+3655+3672+3673+3674+3675+3…	213	165	128.644	1.28261	6.49734e-08	6.83269e-07	10093;10094;10095;10109;10152;10163;10297;10298;103910;10451;10458;10552;10627;10672;1072;1073;10787;10788;1129;128239;1398;1399;1729;1793;1902;1956;200576;2147;2149;221178;2247;2248;2249;2250;2251;2253;2254;2255;2260;2261;2263;2264;22800;22801;22808;23191;2335;23365;23396;26281;26999;27006;2768;28964;2934;29895;324;3265;3655;3672;3673;3674;3675;3676;3678;3679;3680;3682;3685;3687;3688;3689;3690;3…	CYFIP2;MAP2K2;FGFR3;DOCK1;PIP5K1C;PDGFRA;ITGB4;VAV2;CYFIP1;BAIAP2;MYH10;ITGB5;F2;PDGFA;PTK2;F2R;ARPC1B;FGFR4;FGF6;SSH2;HRAS;SPATA13;EZR;SSH1;MYH14;TIAM1;IQGAP3;SRC;ITGA7;ITGB2;MYH9;PDGFC;PPP1R12B;ACTN4;GIT1;PXN;FGF18;ITGB7;ARPC5L;ARHGEF7;CFL2;FGF3;ITGAE;FGF19;APC;PAK6;ITGA6;MYL12A;CXCR4;PIKFYVE;RRAS2;MYLK2;VAV3;PAK2;ARPC3;GSN;PAK1;FGFR1;PIK3CD;ITGB3;MAPK1;GNA13;ARPC4;ITGA2;KRAS;ACTG1;ITGB8;LIMK2;…
hsa04115	p53 signaling pathway	http://www.kegg.jp/kegg-bin/show_pathway?hsa04115+1017+1019+1021+1026+1029+10912+1111+11200+143686+1643+1647+25898+27113+27244+2810+317+3486+355+3732+4193+4194+4616+472+50484+51246+51512+5366+54205+545+55240+56475+5728+581+595+596+598+6241+637+64065+64393+6477+7057+7157+7161+7249+836+83667+841+842+84883+8493+8795+891+894+896+898+900+901+9133+9134+92344+9538+9540+983	72	64	43.4853	1.47176	7.59964e-08	7.74213e-07	1017;1019;1021;1026;1029;10912;1111;11200;143686;1643;1647;25898;27113;27244;2810;317;3486;355;3732;4193;4194;4616;472;50484;51246;51512;5366;54205;545;55240;56475;5728;581;595;596;598;6241;637;64065;64393;6477;7057;7157;7161;7249;836;83667;841;842;84883;8493;8795;891;894;896;898;900;901;9133;9134;92344;9538;9540;983	TP73;TSC2;AIFM2;CASP9;BID;ATR;RRM2B;CCND1;GADD45A;CCND2;CDK1;CD82;RRM2;SESN2;CCND3;BAX;MDM4;STEAP3;GADD45B;CCNB2;MDM2;IGFBP3;CDK4;GORAB;CDKN1A;BCL2;CASP3;SIAH1;TP53I3;CDK6;CDK2;SESN1;CHEK2;CDKN2A;DDB2;PERP;TP53;SESN3;BCL2L1;ZMAT3;PTEN;CCNG1;RCHY1;CYCS;FAS;CCNE1;EI24;THBS1;CASP8;RPRM;SHISA5;GADD45G;ATM;BBC3;SFN;GTSE1;CCNB1;APAF1;TNFRSF10B;CHEK1;CCNE2;PMAIP1;PPM1D;CCNG2
hsa04921	Oxytocin signaling pathway	http://www.kegg.jp/kegg-bin/show_pathway?hsa04921+1026+10368+10369+10645+107+108+109+111+112+113+114+115+140465+1827+1938+1956+196883+23236+2353+23533+27092+2770+2771+2775+2776+2778+2977+29904+3265+3708+3709+3710+3725+3759+3760+3761+3762+3763+3765+3768+3845+387+4208+4637+4638+4659+4660+4772+4773+4775+4776+4846+4881+4893+5020+5021+51422+51806+5294+5331+5332+54776+5499+5500+5501+5530+5532+5533+5534…	152	122	91.8024	1.32894	9.94427e-08	9.82373e-07	1026;10368;10369;10645;107;108;109;111;112;113;114;115;140465;1827;1938;1956;196883;23236;2353;23533;27092;2770;2771;2775;2776;2778;2977;29904;3265;3708;3709;3710;3725;3759;3760;3761;3762;3763;3765;3768;3845;387;4208;4637;4638;4659;4660;4772;4773;4775;4776;4846;4881;4893;5020;5021;51422;51806;5294;5331;5332;54776;5499;5500;5501;5530;5532;5533;5534;5562;5563;5564;5565;5566;5567;5571;5578;5579;5579…	CACNA2D4;PIK3R5;CACNA1C;MAPK7;NFATC2;MAP2K2;PRKCA;RYR2;RYR1;CAMK2B;NFATC1;PIK3CG;KCNJ9;CAMK2G;PRKAG2;GNAO1;CALML5;CACNB1;CACNA2D2;CACNA2D3;ADCY5;ADCY9;KCNJ4;HRAS;SRC;PPP1R12B;GNAI2;CAMKK2;CAMK1G;CD38;PRKCG;JUN;CAMK1D;CCND1;PRKAG1;ITPR1;CAMK2D;PRKAB2;PPP3R1;MYLK2;NFATC4;PPP3CA;GNAS;PRKCB;GUCY1A2;ADCY3;ITPR2;MAPK1;PLCB3;KCNJ6;CDKN1A;KRAS;ACTG1;MYL6;KCNJ3;PTGS2;GNAQ;RAF1;MAPK3;ITPR3;PRKACA;ADCY4;PPP…
hsa04152	AMPK signaling pathway	http://www.kegg.jp/kegg-bin/show_pathway?hsa04152+10488+10645+1080+10890+10891+126129+1374+1385+148+148327+1938+1978+1994+207+208+2194+2203+2308+2309+23216+23411+23417+2475+29904+2997+31+3156+3172+3480+3643+3667+3952+3953+3991+4218+5106+51094+51422+51552+5170+51719+5208+5209+5210+5211+5213+5214+5290+5293+5295+5296+5468+55012+5515+5516+5518+5519+5520+5521+5522+5523+5525+5526+5527+5528+5529+55437+5…	120	99	72.4756	1.36598	1.24511e-07	1.19384e-06	10488;10645;1080;10890;10891;126129;1374;1385;148;148327;1938;1978;1994;207;208;2194;2203;2308;2309;23216;23411;23417;2475;29904;2997;31;3156;3172;3480;3643;3667;3952;3953;3991;4218;5106;51094;51422;51552;5170;51719;5208;5209;5210;5211;5213;5214;5290;5293;5295;5296;5468;55012;5515;5516;5518;5519;5520;5521;5522;5523;5525;5526;5527;5528;5529;55437;5562;5563;5564;5565;5571;55844;57521;5862;595;6009;…	PFKP;FASN;RPTOR;TSC2;PPP2R5C;PFKFB3;HNF4A;PFKM;PRKAG2;PPP2R3A;LEPR;MLYCD;AKT1;ULK1;RAB11B;PPP2R2D;FOXO1;PFKL;CAMKK2;SREBF1;PPP2R1B;CCND1;PRKAG1;SCD5;PFKFB2;TSC1;RPS6KB2;PRKAB2;PCK2;CPT1A;PPP2R5D;PPP2R5A;AKT1S1;PPP2R1A;RHEB;PIK3CD;HMGCR;CREB3L1;PFKFB4;PPP2R3C;STRADA;SCD;INSR;SIRT1;PPARG;RAB2A;CCNA1;CREB5;AKT2;PPP2R2B;PPARGC1A;EEF2K;ADIPOR1;CFTR;IRS1;MTOR;RAB14;IGF1R;PPP2R5E;PIK3R3;ACACA;PIK3R2;SLC…
hsa04722	Neurotrophin signaling pathway	http://www.kegg.jp/kegg-bin/show_pathway?hsa04722+10019+10603+10818+11213+1398+1399+1432+207+208+2309+25+2549+25759+25970+2885+2889+2932+3265+3551+3656+3667+3725+3845+387+396+397+399694+4145+4214+4215+468+4790+4792+4793+4803+4804+4893+4908+4914+4915+4916+5170+51806+5290+5293+5295+5296+5335+53358+5336+5580+5594+5595+5598+5600+5601+5603+5604+5605+5607+5609+5663+5664+572+57498+5781+581+5879+5894+590…	119	98	71.8716	1.36354	1.71845e-07	1.60061e-06	10019;10603;10818;11213;1398;1399;1432;207;208;2309;25;2549;25759;25970;2885;2889;2932;3265;3551;3656;3667;3725;3845;387;396;397;399694;4145;4214;4215;468;4790;4792;4793;4803;4804;4893;4908;4914;4915;4916;5170;51806;5290;5293;5295;5296;5335;53358;5336;5580;5594;5595;5598;5600;5601;5603;5604;5605;5607;5609;5663;5664;572;57498;5781;581;5879;5894;5906;5908;596;5970;6195;6196;627;6272;6300;6464;6654;…	SH2B1;MAPK7;TP73;MAP2K2;CAMK2B;PSEN2;CAMK2G;RAPGEF1;CALML5;NTRK1;GAB1;AKT1;HRAS;ABL1;ARHGDIB;SHC2;IKBKB;NGF;JUN;MAPK14;GSK3B;BAX;CAMK2D;SHC4;NTF3;RELA;ARHGDIA;PSEN1;RAP1B;BAD;GRB2;MAPK13;PIK3CD;PLCG1;MAP3K1;MAPK1;BCL2;PLCG2;KRAS;RPS6KA2;RPS6KA5;RIPK2;RAF1;MAPK3;NTRK3;IRAK3;PRKCD;AKT2;NTRK2;SHC1;BDNF;SH2B3;MAPKAPK2;TP53;CRK;NGFR;RAP1A;ATF4;IRS1;FRS2;RPS6KA1;CRKL;PIK3R3;PIK3R2;BRAF;RHOA;MAP3K3;MATK…
hsa04020	Calcium signaling pathway	http://www.kegg.jp/kegg-bin/show_pathway?hsa04020+10105+107+108+109+1129+113+1139+114+115+135+136+146+147+148+153+154+155+1812+1816+1909+1910+1956+196883+2064+2065+2066+2149+2185+22953+23236+2767+2769+2774+2776+2778+2902+2903+2905+2906+291+2911+2915+2925+3269+3274+3360+3361+3362+3363+3706+3707+3708+3709+3710+3973+4638+4846+487+488+489+490+491+4923+493+5021+5025+51196+5137+5153+5156+51806+5256+525…	183	143	110.525	1.29382	1.90392e-07	1.72411e-06	10105;107;108;109;1129;113;1139;114;115;135;136;146;147;148;153;154;155;1812;1816;1909;1910;1956;196883;2064;2065;2066;2149;2185;22953;23236;2767;2769;2774;2776;2778;2902;2903;2905;2906;291;2911;2915;2925;3269;3274;3360;3361;3362;3363;3706;3707;3708;3709;3710;3973;4638;4846;487;488;489;490;491;4923;493;5021;5025;51196;5137;5153;5156;51806;5256;5257;5260;5261;5331;5332;5333;5335;5336;552;553;5530;…	CACNA1C;GNA11;CACNA1E;PRKCA;EDNRB;RYR2;PDGFRA;RYR1;CAMK2B;TACR2;TNNC1;TBXA2R;SLC8A1;P2RX4;PHKG1;ERBB3;CAMK2G;PTAFR;F2R;CALML5;GNA15;GNA14;GRIN1;GRPR;ADCY9;ATP2A1;ATP2B2;SPHK1;ATP2A3;CACNA1H;AVPR1B;CACNA1G;SPHK2;CACNA1A;CACNA1B;GNAL;PHKB;CD38;PRKCG;ITPKA;ITPR1;GRIN2A;CAMK2D;NTSR1;VDAC3;CHRNA7;CXCR4;PPP3R1;PTGER3;MCU;MYLK2;PPP3CA;GRIN2C;GNAS;PRKCB;P2RX6;ITPKB;ADCY3;PLCG1;ITPR2;PLCB3;PLCG2;HTR7;HRH2…
hsa04211	Longevity regulating pathway	http://www.kegg.jp/kegg-bin/show_pathway?hsa04211+10488+10645+107+108+10891+109+10919+111+112+113+114+115+1385+1386+1388+143686+148327+196883+1977+1978+207+208+2308+2309+23411+2475+253314+26060+27244+3265+3480+3643+3667+3845+468+4790+4893+51094+51422+5290+5293+5295+5296+5468+5562+5563+5564+5565+5566+5567+5571+57521+581+5970+6009+6199+64764+6794+7157+7248+7249+79602+79813+814+83667+8408+84335+847+…	89	76	53.7527	1.41388	2.18663e-07	1.9266e-06	10488;10645;107;108;10891;109;10919;111;112;113;114;115;1385;1386;1388;143686;148327;196883;1977;1978;207;208;2308;2309;23411;2475;253314;26060;27244;3265;3480;3643;3667;3845;468;4790;4893;51094;51422;5290;5293;5295;5296;5468;5562;5563;5564;5565;5566;5567;5571;57521;581;5970;6009;6199;64764;6794;7157;7248;7249;79602;79813;814;83667;8408;84335;847;8503;8660;90993;9365;9470;9474;9586;9821	RPTOR;TSC2;PRKAG2;EIF4E1B;ADCY5;ADCY9;AKT1;HRAS;ULK1;FOXO1;EHMT1;CAMKK2;ATF6B;PRKAG1;SESN2;TSC1;BAX;RPS6KB2;PRKAB2;EHMT2;RELA;ATF2;AKT1S1;EIF4E;RHEB;ADCY3;PIK3CD;KRAS;CREB3L1;SESN1;PRKACA;EIF4E2;ADCY4;RB1CC1;INSR;SIRT1;ATG5;PPARG;CREB5;AKT2;ADCY6;PPARGC1A;ADCY1;ADIPOR1;TP53;SESN3;ATF4;IRS1;MTOR;IGF1R;ADCY7;PIK3R3;CAT;PIK3R2;PRKAA1;CAMK4;KL;APPL1;IRS2;NFKB1;ADCY8;PRKAA2;FOXO3;PRKAB1;EIF4EBP1;PIK3C…
hsa05163	Human cytomegalovirus infection	http://www.kegg.jp/kegg-bin/show_pathway?hsa05163+1019+1021+1026+1029+10488+10672+10681+107+108+109+111+112+11214+113+114+1147+115+1230+1385+1386+1388+1398+1399+1432+148327+1499+1869+1870+1871+1956+196883+1978+207+208+2185+23236+23365+2475+2767+2768+2770+2771+2775+2776+2778+2782+2783+2785+2786+2788+2790+2793+2885+29110+2923+2932+3105+3106+3107+3133+3134+3135+3265+355+3551+3570+3587+3661+3685+3690…	225	171	135.892	1.25836	3.91137e-07	3.35554e-06	1019;1021;1026;1029;10488;10672;10681;107;108;109;111;112;11214;113;114;1147;115;1230;1385;1386;1388;1398;1399;1432;148327;1499;1869;1870;1871;1956;196883;1978;207;208;2185;23236;23365;2475;2767;2768;2770;2771;2775;2776;2778;2782;2783;2785;2786;2788;2790;2793;2885;29110;2923;2932;3105;3106;3107;3133;3134;3135;3265;355;3551;3570;3587;3661;3685;3690;3708;3709;3710;3716;3845;387;4193;4609;468;4772;4…	GNG7;GNA11;NFATC2;HLA-G;MAP2K2;PRKCA;TSC2;PDGFRA;NFATC1;PTK2;GNAO1;VEGFA;CALML5;ADCY5;HLA-F;ADCY9;TAP2;AKT1;HRAS;CCR1;AKAP13;CASP9;RIPK1;GNB4;SRC;BID;IKBKB;GNAI2;ATF6B;PXN;PRKCG;MAPK14;CCND1;MYC;GSK3B;JAK1;ITPR1;TSC1;BAX;CALR;RPS6KB2;RB1;TRADD;TAPBP;CXCR4;IL10RA;PPP3R1;RELA;PTGER3;ATF2;NFATC4;MDM2;PPP3CA;RHEB;GRB2;IRF3;GNAS;PRKCB;GNB2;CDK4;MAPK13;ADCY3;PIK3CD;ITGB3;ITPR2;MAPK1;PLCB3;CDKN1A;CASP3;…
hsa01522	Endocrine resistance	http://www.kegg.jp/kegg-bin/show_pathway?hsa01522+1019+1026+1027+1029+1031+10683+107+108+109+111+112+113+114+115+1432+182+1839+1869+1870+1871+1956+196883+2064+207+208+2099+2100+2353+2475+25759+2778+28514+2852+2885+3265+3480+3714+3725+3845+399694+4193+4313+4318+4851+4854+4855+4893+5290+5293+5295+5296+53358+54567+5469+5566+5567+5594+5595+5600+5601+5603+5604+5605+572+5747+581+5894+5925+595+596+6199+…	98	82	59.1884	1.38541	4.62908e-07	3.86944e-06	1019;1026;1027;1029;1031;10683;107;108;109;111;112;113;114;115;1432;182;1839;1869;1870;1871;1956;196883;2064;207;208;2099;2100;2353;2475;25759;2778;28514;2852;2885;3265;3480;3714;3725;3845;399694;4193;4313;4318;4851;4854;4855;4893;5290;5293;5295;5296;53358;54567;5469;5566;5567;5594;5595;5600;5601;5603;5604;5605;572;5747;581;5894;5925;595;596;6199;6300;638;6464;6654;6667;6714;673;7157;8202;8503;96…	JAG2;MAP2K2;DLL4;NOTCH3;PTK2;GPER1;ADCY5;ADCY9;NOTCH1;AKT1;HRAS;NOTCH4;SRC;SHC2;JUN;MAPK14;CCND1;BAX;SHC4;RPS6KB2;RB1;CDKN1B;NCOA3;MDM2;BAD;GRB2;GNAS;CDK4;MAPK13;ADCY3;PIK3CD;MAPK1;CDKN1A;BCL2;KRAS;SP1;RAF1;MAPK3;PRKACA;ADCY4;CDKN2A;HBEGF;BIK;AKT2;E2F3;ADCY6;SHC1;ADCY1;JAG1;TP53;E2F1;MTOR;FOS;IGF1R;ADCY7;DLL3;NCOR1;DLL1;PIK3R3;PIK3R2;BRAF;ESR1;SOS1;MMP9;ADCY8;EGFR;E2F2;MAPK12;SHC3;ESR2;PIK3CA;MMP…
hsa01521	EGFR tyrosine kinase inhibitor resistance	http://www.kegg.jp/kegg-bin/show_pathway?hsa01521+10018+1956+1977+1978+2064+2065+207+208+2247+2261+2263+2309+2475+253314+2549+25759+2885+2932+3084+3265+3480+3570+3716+3717+3791+3845+399694+4233+4763+4893+5154+5155+5156+5290+5293+5295+5296+5335+53358+5336+5578+5579+558+5582+5594+5595+56034+5604+5605+572+5728+581+5894+596+598+6194+6199+6464+6654+6714+673+6774+7039+7422+80310+8503+9470+9542	79	68	47.7131	1.42519	5.08506e-07	4.14433e-06	10018;1956;1977;1978;2064;2065;207;208;2247;2261;2263;2309;2475;253314;2549;25759;2885;2932;3084;3265;3480;3570;3716;3717;3791;3845;399694;4233;4763;4893;5154;5155;5156;5290;5293;5295;5296;5335;53358;5336;5578;5579;558;5582;5594;5595;56034;5604;5605;572;5728;581;5894;596;598;6194;6199;6464;6654;6714;673;6774;7039;7422;80310;8503;9470;9542	JAK2;MAP2K2;FGFR3;PRKCA;PDGFRA;ERBB3;PDGFA;VEGFA;EIF4E1B;GAB1;AKT1;HRAS;SRC;SHC2;PDGFC;NF1;PRKCG;GSK3B;JAK1;BAX;SHC4;RPS6KB2;EIF4E;BAD;NRG1;GRB2;PRKCB;PIK3CD;PLCG1;MAPK1;BCL2;PLCG2;KRAS;RAF1;MAPK3;EIF4E2;FGFR2;AKT2;NRG2;SHC1;BCL2L11;TGFA;PDGFB;BCL2L1;PTEN;MTOR;IGF1R;PDGFD;KDR;STAT3;PIK3R3;PIK3R2;BRAF;AXL;SOS1;RPS6;EGFR;IL6R;SHC3;FOXO3;MET;EIF4EBP1;PIK3CA;PIK3R1;FGF2;ERBB2;NRAS;MAP2K1
hsa05212	Pancreatic cancer	http://www.kegg.jp/kegg-bin/show_pathway?hsa05212+1019+1021+1026+1029+10912+10928+1147+1643+1647+1869+1870+1871+1956+2064+207+208+2475+3551+3716+3845+4087+4088+4089+4616+4790+51426+5290+5293+5295+5296+5337+5594+5595+5601+5604+572+578+581+5879+5880+5881+5894+5898+5899+5900+5925+595+5970+598+6199+673+675+6772+6774+7039+7040+7042+7043+7046+7048+7157+7422+842+8503+998	75	65	45.2972	1.43497	5.30005e-07	4.21418e-06	1019;1021;1026;1029;10912;10928;1147;1643;1647;1869;1870;1871;1956;2064;207;208;2475;3551;3716;3845;4087;4088;4089;4616;4790;51426;5290;5293;5295;5296;5337;5594;5595;5601;5604;572;578;581;5879;5880;5881;5894;5898;5899;5900;5925;595;5970;598;6199;673;675;6772;6774;7039;7040;7042;7043;7046;7048;7157;7422;842;8503;998	RALGDS;RALBP1;VEGFA;AKT1;CASP9;IKBKB;BRCA2;CCND1;GADD45A;JAK1;BAX;RPS6KB2;RB1;STAT1;RELA;TGFB2;GADD45B;BAD;CDK4;PIK3CD;MAPK1;CDKN1A;KRAS;CDK6;CHUK;TGFBR2;RAF1;TGFB1;MAPK3;BAK1;CDKN2A;DDB2;AKT2;E2F3;RALB;TGFA;TP53;E2F1;BCL2L1;RALA;SMAD4;MTOR;SMAD3;RAC2;STAT3;SMAD2;PIK3R3;PIK3R2;BRAF;POLK;TGFB3;NFKB1;EGFR;RAC1;E2F2;GADD45G;PIK3CA;RAC3;MAPK9;PIK3R1;PLD1;ERBB2;CDC42;TGFBR1;MAP2K1
hsa04724	Glutamatergic synapse	http://www.kegg.jp/kegg-bin/show_pathway?hsa04724+10681+107+108+109+10991+111+112+113+114+115+116443+116444+1742+196883+22941+23236+246213+27165+2752+2770+2771+2775+2776+2778+2782+2783+2785+2786+2788+2790+2793+2890+2891+2897+2898+2899+2900+2901+2902+2903+2904+2905+2906+2911+2912+2913+2914+2915+2916+2917+2918+3708+3709+3710+3760+50944+51764+5331+5332+5337+5338+54331+54407+5530+5532+5533+5534+5566+…	114	93	68.8518	1.35073	8.37526e-07	6.5008e-06	10681;107;108;109;10991;111;112;113;114;115;116443;116444;1742;196883;22941;23236;246213;27165;2752;2770;2771;2775;2776;2778;2782;2783;2785;2786;2788;2790;2793;2890;2891;2897;2898;2899;2900;2901;2902;2903;2904;2905;2906;2911;2912;2913;2914;2915;2916;2917;2918;3708;3709;3710;3760;50944;51764;5331;5332;5337;5338;54331;54407;5530;5532;5533;5534;5566;5567;5578;5579;5582;5594;5595;55970;57030;57084;59…	GNG7;CACNA1C;SHANK3;GRIN2B;PLD2;PRKCA;GRM6;SLC1A7;GRM4;SHANK2;GNAO1;ADCY5;GRIN1;ADCY9;CACNA1A;GNB4;GNAI2;GRIN3B;PRKCG;GLUL;ITPR1;GRIN2A;HOMER1;PPP3R1;PPP3CA;GRIN2C;GNAS;PRKCB;GNB2;ADCY3;ITPR2;MAPK1;PLCB3;GRIN2D;SHANK1;GRIK2;KCNJ3;GNAQ;MAPK3;ITPR3;PRKACA;GNG4;ADCY4;HOMER2;JMJD7-PLA2G4B;GNG3;ADCY6;ADCY1;GRIK5;GNG12;GNG10;PLCB1;GRIK4;ADCY7;GNG13;GNB1;GLS2;HOMER3;SLC38A1;SLC1A2;TRPC1;GNAI1;GRIK3;DLG4…
hsa05202	Transcriptional misregulation in cancer	http://www.kegg.jp/kegg-bin/show_pathway?hsa05202+1025+1026+1027+1031+1050+1051+10912+1436+1643+1647+1649+1655+1848+1991+2078+2115+2118+2119+2120+2130+221037+2308+2313+2321+2322+2530+25942+30012+3020+3021+3065+3066+3087+3195+3205+3206+3207+3248+330+3398+3480+3486+3560+3695+3728+4005+4066+4086+4094+4149+4193+4208+4211+4221+4233+4286+4291+4298+4299+4300+4318+440093+4609+4613+4616+466+472+4790+4804+…	186	143	112.337	1.27295	1.10146e-06	8.19281e-06	1025;1026;1027;1031;1050;1051;10912;1436;1643;1647;1649;1655;1848;1991;2078;2115;2118;2119;2120;2130;221037;2308;2313;2321;2322;2530;25942;30012;3020;3021;3065;3066;3087;3195;3205;3206;3207;3248;330;3398;3480;3486;3560;3695;3728;4005;4066;4086;4094;4149;4193;4208;4211;4221;4233;4286;4291;4298;4299;4300;4318;440093;4609;4613;4616;466;472;4790;4804;4914;5077;5079;5081;5087;5090;51274;51384;51426;51…	HIST3H3;MLLT1;ARNT2;HMGA2;ASPSCR1;DOT1L;AFF1;PDGFA;SPI1;PTK2;NTRK1;ZBTB17;ZBTB16;TCF3;PLAT;PAX8;ETV6;RXRA;PER2;FOXO1;MITF;JUP;ITGB7;LDB1;LYL1;MEN1;GADD45A;CCND2;MYC;LMO2;FUT8;BAX;SIX1;MLF1;ETV4;RELA;CDKN1B;SIX4;HPGD;BCL11B;ZEB1;GADD45B;BCL6;MDM2;MAX;SIN3A;IGFBP3;ATF1;PBX1;TLX1;SPINT1;SMAD1;NFKBIZ;CDKN1A;PBX3;DUSP6;HOXA10;PRCC;PROM1;TGFBR2;HIST1H3C;PAX7;PLAU;SP1;EWSR1;BAK1;CEBPB;DDB2;PAX3;PPARG;CC…
hsa04910	Insulin signaling pathway	http://www.kegg.jp/kegg-bin/show_pathway?hsa04910+10211+10603+10891+122809+1398+1399+1977+1978+207+208+2194+2203+2308+2319+23265+23433+2475+253314+25759+2645+2872+2885+2889+2932+2997+3098+3099+31+3101+3265+3551+3636+3643+3667+3845+3991+399694+4893+5106+5140+51422+5170+51763+51806+5256+5257+5260+5261+5290+5293+5295+5296+5313+53358+5499+5500+5501+5509+5562+5563+5564+5565+5566+5567+5571+5573+5575+55…	137	109	82.7429	1.31733	1.10578e-06	8.19281e-06	10211;10603;10891;122809;1398;1399;1977;1978;207;208;2194;2203;2308;2319;23265;23433;2475;253314;25759;2645;2872;2885;2889;2932;2997;3098;3099;31;3101;3265;3551;3636;3643;3667;3845;3991;399694;4893;5106;5140;51422;5170;51763;51806;5256;5257;5260;5261;5290;5293;5295;5296;5313;53358;5499;5500;5501;5509;5562;5563;5564;5565;5566;5567;5571;5573;5575;5576;5584;5590;5594;5595;5601;5604;5605;572;57521;57…	FASN;PRKAR1B;PPP1R3E;PRKCZ;MAP2K2;GCK;RPTOR;TSC2;HK3;PYGB;PHKG1;EXOC7;PRKAG2;RAPGEF1;CALML5;EIF4E1B;AKT1;PTPRF;HRAS;INPPL1;FOXO1;SHC2;IKBKB;SREBF1;PPP1R3D;PRKCI;PHKB;PDE3B;PRKAG1;GSK3B;TSC1;SHC4;RPS6KB2;FLOT2;PRKAB2;PRKAR1A;PCK2;EIF4E;HK2;BAD;RHEB;GRB2;SOCS2;FLOT1;PIK3CD;MAPK1;KRAS;MKNK1;RAF1;MAPK3;PRKACA;EIF4E2;PPP1CB;INSR;PRKAR2A;RHOQ;PYGL;SOCS1;AKT2;SHC1;PPARGC1A;PPP1R3B;CRK;MKNK2;IRS1;MTOR;CB…
hsa05215	Prostate cancer	http://www.kegg.jp/kegg-bin/show_pathway?hsa05215+1017+1026+1027+10488+1147+1385+1387+148327+1499+1869+1870+1871+1956+2033+2064+207+2078+208+2119+2260+2263+2308+2475+2885+2932+2950+3265+3320+3326+3480+3551+3845+4193+4318+468+4790+4792+4824+4893+51176+5154+5155+5156+5170+5290+5293+5295+5296+5327+5328+5594+5595+56034+5604+5605+572+5728+5894+5925+595+596+5970+64764+6654+6692+673+6932+6934+6935+7039+…	97	80	58.5844	1.36555	2.11162e-06	1.52975e-05	1017;1026;1027;10488;1147;1385;1387;148327;1499;1869;1870;1871;1956;2033;2064;207;2078;208;2119;2260;2263;2308;2475;2885;2932;2950;3265;3320;3326;3480;3551;3845;4193;4318;468;4790;4792;4824;4893;51176;5154;5155;5156;5170;5290;5293;5295;5296;5327;5328;5594;5595;56034;5604;5605;572;5728;5894;5925;595;596;5970;64764;6654;6692;673;6932;6934;6935;7039;7113;7157;80310;83439;842;8503;898;90993;9134;9586	MAP2K2;PDGFRA;GSTP1;PDGFA;PLAT;AKT1;HRAS;CASP9;FOXO1;IKBKB;PDGFC;CCND1;GSK3B;RB1;TCF7L2;RELA;CDKN1B;ZEB1;MDM2;TCF7;BAD;GRB2;FGFR1;PIK3CD;SPINT1;MAPK1;TCF7L1;CDKN1A;BCL2;KRAS;CHUK;CREB3L1;EP300;CDK2;PLAU;RAF1;MAPK3;HSP90AB1;FGFR2;CREB5;HSP90AA1;AKT2;E2F3;TMPRSS2;TGFA;TP53;PDGFB;E2F1;ATF4;PTEN;MTOR;NKX3-1;IGF1R;PDGFD;PIK3R3;CCNE1;PIK3R2;BRAF;LEF1;CREBBP;ETV5;ERG;SOS1;NFKB1;MMP9;EGFR;E2F2;PDPK1;CTNN…
hsa05214	Glioma	http://www.kegg.jp/kegg-bin/show_pathway?hsa05214+1019+1021+1026+1029+10912+1643+1647+1869+1870+1871+1956+207+208+2475+25759+2885+3265+3480+3845+399694+4193+4616+4893+51426+5154+5155+5156+51806+5290+5293+5295+5296+5335+53358+5336+5578+5579+5582+5594+5595+5604+5605+5728+578+581+5894+5925+595+6464+6654+673+7039+7157+801+805+808+816+817+818+8503+91860	71	61	42.8814	1.42253	2.29723e-06	1.62804e-05	1019;1021;1026;1029;10912;1643;1647;1869;1870;1871;1956;207;208;2475;25759;2885;3265;3480;3845;399694;4193;4616;4893;51426;5154;5155;5156;51806;5290;5293;5295;5296;5335;53358;5336;5578;5579;5582;5594;5595;5604;5605;5728;578;581;5894;5925;595;6464;6654;673;7039;7157;801;805;808;816;817;818;8503;91860	MAP2K2;PRKCA;PDGFRA;CAMK2B;PDGFA;CAMK2G;CALML5;AKT1;HRAS;SHC2;PRKCG;CCND1;GADD45A;BAX;CAMK2D;SHC4;RB1;GADD45B;MDM2;GRB2;PRKCB;CDK4;PIK3CD;PLCG1;MAPK1;CDKN1A;PLCG2;KRAS;CDK6;RAF1;MAPK3;BAK1;CDKN2A;DDB2;AKT2;E2F3;SHC1;TGFA;TP53;PDGFB;E2F1;PTEN;MTOR;IGF1R;PIK3R3;PIK3R2;BRAF;POLK;SOS1;EGFR;E2F2;GADD45G;SHC3;CALM1;CALML4;PIK3CA;PIK3R1;CALM2;CALM3;NRAS;MAP2K1
hsa04720	Long-term potentiation	http://www.kegg.jp/kegg-bin/show_pathway?hsa04720+10411+107+114+1387+2033+23236+2776+2890+2891+2902+2903+2904+2905+2906+2911+2915+3265+3708+3709+3710+3845+468+4893+51806+5331+5332+5499+5500+5501+5502+5530+5532+5533+5534+5566+5567+5578+5579+5582+5594+5595+5604+5605+5894+5906+5908+6195+6196+673+775+801+805+808+814+816+817+818+91860	67	58	40.4655	1.43332	2.41147e-06	1.67263e-05	10411;107;114;1387;2033;23236;2776;2890;2891;2902;2903;2904;2905;2906;2911;2915;3265;3708;3709;3710;3845;468;4893;51806;5331;5332;5499;5500;5501;5502;5530;5532;5533;5534;5566;5567;5578;5579;5582;5594;5595;5604;5605;5894;5906;5908;6195;6196;673;775;801;805;808;814;816;817;818;91860	CACNA1C;MAP2K2;GRIN2B;PRKCA;CAMK2B;CAMK2G;CALML5;GRIN1;HRAS;PRKCG;ITPR1;GRIN2A;CAMK2D;PPP3R1;RAP1B;PPP3CA;GRIN2C;PRKCB;ITPR2;MAPK1;PLCB3;KRAS;GRIN2D;RPS6KA2;EP300;GNAQ;RAF1;MAPK3;ITPR3;PRKACA;PPP1CB;PPP1R1A;ADCY1;RAP1A;ATF4;RPS6KA1;PLCB1;RAPGEF3;BRAF;CREBBP;CAMK4;PPP3CC;GRIA2;PPP1CC;ADCY8;GRM1;PPP1CA;CALM1;GRM5;PLCB4;PPP3CB;CALML4;GRIA1;CALM2;CALM3;NRAS;MAP2K1;PRKACB
hsa04072	Phospholipase D signaling pathway	http://www.kegg.jp/kegg-bin/show_pathway?hsa04072+10411+10554+10672+107+108+109+11069+111+112+113+114+115+1606+1608+160851+1609+1759+1785+1902+1956+196883+207+208+2149+2185+22800+22808+23236+23396+23533+23566+2475+2534+2549+25759+26052+27128+2768+2778+2885+2911+2912+2913+2914+2915+2916+2917+2918+3265+3643+375+3815+382+3845+387+399694+4254+4893+5154+5155+5156+5290+5293+5294+5295+5296+5331+5332+533…	146	114	88.1786	1.29283	3.59093e-06	2.40735e-05	10411;10554;10672;107;108;109;11069;111;112;113;114;115;1606;1608;160851;1609;1759;1785;1902;1956;196883;207;208;2149;2185;22800;22808;23236;23396;23533;23566;2475;2534;2549;25759;26052;27128;2768;2778;2885;2911;2912;2913;2914;2915;2916;2917;2918;3265;3643;375;3815;382;3845;387;399694;4254;4893;5154;5155;5156;5290;5293;5294;5295;5296;5331;5332;5335;53358;5336;5337;5338;551;552;553;55326;5578;5594…	RALGDS;PIK3R5;AGPAT3;MAP2K2;PLD2;DGKD;PRKCA;TSC2;PIP5K1C;GRM6;PDGFRA;GRM4;PIK3CG;PDGFA;F2R;DGKZ;ADCY5;ADCY9;SPHK1;DGKQ;GAB1;AKT1;AVPR1B;HRAS;SPHK2;SHC2;PDGFC;CYTH4;FYN;DGKH;TSC1;DGKG;SHC4;RRAS2;DNM2;CYTH2;RHEB;GRB2;CYTH1;GNAS;DNM3;ADCY3;PIK3CD;PLCG1;ARF1;MAPK1;PLCB3;PLCG2;GNA13;KRAS;LPAR3;GAB2;DGKI;RAF1;AGPAT5;MAPK3;DGKE;ADCY4;INSR;PTK2B;PIP5K1A;JMJD7-PLA2G4B;AKT2;AGPAT4;GNA12;ADCY6;SHC1;DNM1;ADC…
hsa05213	Endometrial cancer	http://www.kegg.jp/kegg-bin/show_pathway?hsa05213+1026+10297+10912+1495+1496+1499+1643+1647+1956+2064+207+208+2309+2885+2932+324+3265+3611+3845+4292+4609+4616+4893+51176+51426+5170+5290+5293+5295+5296+5594+5595+5604+5605+572+5728+578+581+5894+595+6654+673+6932+6934+7157+8312+8313+83439+842+8503+999	58	51	35.0299	1.4559	3.61841e-06	2.40735e-05	1026;10297;10912;1495;1496;1499;1643;1647;1956;2064;207;208;2309;2885;2932;324;3265;3611;3845;4292;4609;4616;4893;51176;51426;5170;5290;5293;5295;5296;5594;5595;5604;5605;572;5728;578;581;5894;595;6654;673;6932;6934;7157;8312;8313;83439;842;8503;999	MAP2K2;AXIN1;AXIN2;AKT1;HRAS;CASP9;CTNNA2;CCND1;GADD45A;MYC;APC;GSK3B;BAX;TCF7L2;GADD45B;TCF7;BAD;GRB2;PIK3CD;MAPK1;TCF7L1;CDKN1A;KRAS;APC2;RAF1;MAPK3;BAK1;DDB2;ILK;AKT2;CTNNA1;MLH1;TP53;PTEN;PIK3R3;PIK3R2;BRAF;LEF1;POLK;SOS1;EGFR;GADD45G;PDPK1;CTNNB1;FOXO3;PIK3CA;PIK3R1;CDH1;ERBB2;NRAS;MAP2K1
hsa05230	Central carbon metabolism in cancer	http://www.kegg.jp/kegg-bin/show_pathway?hsa05230+1956+2064+207+208+2260+2261+2263+2322+23410+2475+2645+27165+3091+3098+3099+3101+3265+3417+3815+3845+3939+4233+4609+4893+4914+4916+51548+5156+5161+5162+5163+5211+5213+5214+5223+5290+5293+5295+5296+5315+5594+5595+5604+5605+57103+5728+5894+5979+6510+6513+6514+7157+8140+8503+9123+9997	65	56	39.2576	1.42648	5.02886e-06	3.27881e-05	1956;2064;207;208;2260;2261;2263;2322;23410;2475;2645;27165;3091;3098;3099;3101;3265;3417;3815;3845;3939;4233;4609;4893;4914;4916;51548;5156;5161;5162;5163;5211;5213;5214;5223;5290;5293;5295;5296;5315;5594;5595;5604;5605;57103;5728;5894;5979;6510;6513;6514;7157;8140;8503;9123;9997	PFKP;MAP2K2;FGFR3;GCK;HK3;PDHA2;PDGFRA;PFKM;NTRK1;RET;AKT1;HRAS;PFKL;TIGAR;SCO2;MYC;SLC16A3;PDK1;HK2;SLC2A1;FGFR1;HIF1A;PIK3CD;SLC1A5;MAPK1;KRAS;RAF1;MAPK3;FGFR2;NTRK3;PGAM1;IDH1;AKT2;PKM;TP53;SLC2A2;PTEN;MTOR;FLT3;GLS2;PIK3R3;PIK3R2;SIRT6;PDHB;SIRT3;EGFR;KIT;LDHA;MET;SLC7A5;PIK3CA;PIK3R1;HK1;ERBB2;NRAS;MAP2K1
hsa05167	Kaposi sarcoma-associated herpesvirus infection	http://www.kegg.jp/kegg-bin/show_pathway?hsa05167+100507436+1019+1021+1026+10379+10681+11337+11345+1147+1230+1385+1387+1432+148022+1499+1827+1869+1870+1871+2033+207+208+2247+2353+23533+23710+2475+2782+2783+2785+2786+2788+2790+2793+29110+2919+2920+2921+2932+3055+3091+3105+3106+3107+3133+3134+3135+3265+3383+3454+3455+3459+355+3551+3572+3661+3665+3708+3709+3710+3716+3717+3725+3845+4067+4277+4609+477…	186	141	112.337	1.25515	5.2742e-06	3.37135e-05	100507436;1019;1021;1026;10379;10681;11337;11345;1147;1230;1385;1387;1432;148022;1499;1827;1869;1870;1871;2033;207;208;2247;2353;23533;23710;2475;2782;2783;2785;2786;2788;2790;2793;29110;2919;2920;2921;2932;3055;3091;3105;3106;3107;3133;3134;3135;3265;3383;3454;3455;3459;355;3551;3572;3661;3665;3708;3709;3710;3716;3717;3725;3845;4067;4277;4609;4772;4773;4775;4776;4790;4792;4893;5155;51764;51806;5…	GNG7;JAK2;PIK3R5;MICB;NFATC2;HLA-G;MAP2K2;NFATC1;PIK3CG;VEGFA;CALML5;PREX1;HLA-F;AKT1;HRAS;CCR1;CASP9;GNB4;SRC;BID;IKBKB;TRAF3;TYK2;LYN;JUN;MAPK14;CCND1;MYC;GSK3B;JAK1;ITPR1;BAX;RB1;TRADD;STAT2;STAT1;PPP3R1;RELA;MICA;NFATC4;IFNAR2;IL6ST;PPP3CA;IRF3;GNB2;CDK4;MAPK13;HIF1A;PIK3CD;PLCG1;ITPR2;MAPK1;CDKN1A;CASP3;PLCG2;GABARAP;KRAS;CDK6;CHUK;EP300;PTGS2;IRF9;HCK;RAF1;MAPK3;TBK1;ZFP36;ITPR3;BAK1;CXCL3;…
hsa04520	Adherens junction	http://www.kegg.jp/kegg-bin/show_pathway?hsa04520+10163+10458+10810+117178+1387+1459+1460+1495+1496+1499+1500+1956+2033+2064+2241+2260+2534+3480+3643+387+4008+4087+4088+4089+4233+51176+51701+52+5594+5595+56288+5770+5777+5787+5792+5795+5797+5879+5880+5881+60+6591+6615+6714+6885+6932+6934+7046+7048+7082+71+7414+7525+81+83439+87+8826+8936+8976+998+999	72	61	43.4853	1.40277	6.1796e-06	3.87413e-05	10163;10458;10810;117178;1387;1459;1460;1495;1496;1499;1500;1956;2033;2064;2241;2260;2534;3480;3643;387;4008;4087;4088;4089;4233;51176;51701;52;5594;5595;56288;5770;5777;5787;5792;5795;5797;5879;5880;5881;60;6591;6615;6714;6885;6932;6934;7046;7048;7082;71;7414;7525;81;83439;87;8826;8936;8976;998;999	BAIAP2;PTPRM;PTPRF;SRC;ACTN4;CTNNA2;FYN;TCF7L2;TCF7;FGFR1;MAPK1;TCF7L1;TJP1;ACTG1;PTPRJ;EP300;TGFBR2;SNAI2;MAPK3;INSR;ACP1;CTNNA1;FER;IQGAP1;SMAD4;LMO7;ACTB;SMAD3;IGF1R;WASF3;PTPRB;RAC2;CSNK2B;WASF1;ACTN1;SMAD2;RHOA;VCL;SSX2IP;LEF1;CREBBP;PTPN1;YES1;NLK;SNAI1;EGFR;RAC1;PARD3;CTNNB1;CSNK2A2;WASL;WASF2;MET;RAC3;CDH1;MAP3K7;ERBB2;CDC42;TGFBR1;PTPN6;CTNND1
hsa04919	Thyroid hormone signaling pathway	http://www.kegg.jp/kegg-bin/show_pathway?hsa04919+10025+10231+116931+117247+1387+1499+1735+1827+2033+207+208+2099+2308+23236+23389+2475+25942+2626+2648+29079+2932+3065+3066+3091+3265+3685+3690+3845+4193+4609+476+478+481+482+483+4851+4854+4855+488+4893+51196+5170+5208+5214+5290+5293+5295+5296+5331+5332+5333+5335+5336+54361+5469+5566+5567+5578+5579+5582+5594+5595+5604+5605+572+5894+595+60+6009+6256…	116	92	70.0597	1.31317	9.78696e-06	6.01991e-05	10025;10231;116931;117247;1387;1499;1735;1827;2033;207;208;2099;2308;23236;23389;2475;25942;2626;2648;29079;2932;3065;3066;3091;3265;3685;3690;3845;4193;4609;476;478;481;482;483;4851;4854;4855;488;4893;51196;5170;5208;5214;5290;5293;5295;5296;5331;5332;5333;5335;5336;54361;5469;5566;5567;5578;5579;5582;5594;5595;5604;5605;572;5894;595;60;6009;6256;6257;6258;6513;652;6548;6714;6772;7067;7068;71;71…	PFKP;MAP2K2;PRKCA;TSC2;NOTCH3;MED17;MED12L;NOTCH1;AKT1;HRAS;RXRA;CASP9;NOTCH4;SRC;FOXO1;MED27;ATP1B2;MED16;TBC1D4;WNT4;PRKCG;CCND1;MYC;GSK3B;PFKFB2;MED24;STAT1;ATP1B3;MED13;NCOA3;DIO3;MDM2;BAD;RHEB;SLC2A1;PRKCB;SIN3A;HIF1A;PIK3CD;PLCG1;ITGB3;MAPK1;PLCB3;PLCG2;KRAS;ATP2A2;ACTG1;EP300;ATP1A1;RAF1;GATA4;MAPK3;ATP1B1;PRKACA;SLC9A1;PLCD1;RCAN1;AKT2;TP53;HDAC2;THRB;PLCB1;MTOR;ATP1A3;BMP4;ACTB;NCOR1;MED…
hsa04012	ErbB signaling pathway	http://www.kegg.jp/kegg-bin/show_pathway?hsa04012+1026+1027+10298+10718+1398+1399+1839+1956+1978+2064+2065+2066+2069+207+208+2475+25+2549+25759+27+2885+2932+3084+3265+3725+3845+399694+4609+4690+4893+5058+5062+5290+5293+5295+5296+5335+53358+5336+5578+5579+5582+5594+5595+5601+5604+5605+5609+56924+572+5747+5894+6199+6416+6464+6654+6714+673+6776+6777+685+7039+816+817+818+8440+8503+867+868+9542	85	70	51.3369	1.36354	1.02505e-05	6.18827e-05	1026;1027;10298;10718;1398;1399;1839;1956;1978;2064;2065;2066;2069;207;208;2475;25;2549;25759;27;2885;2932;3084;3265;3725;3845;399694;4609;4690;4893;5058;5062;5290;5293;5295;5296;5335;53358;5336;5578;5579;5582;5594;5595;5601;5604;5605;5609;56924;572;5747;5894;6199;6416;6464;6654;6714;673;6776;6777;685;7039;816;817;818;8440;8503;867;868;9542	MAP2K2;PRKCA;CAMK2B;ERBB3;PTK2;CAMK2G;NCK2;GAB1;AKT1;HRAS;NCK1;ABL1;SRC;SHC2;PRKCG;JUN;MYC;GSK3B;PAK6;CAMK2D;SHC4;RPS6KB2;CDKN1B;PAK2;BAD;NRG1;GRB2;PRKCB;PAK1;PIK3CD;PLCG1;MAPK1;STAT5B;CDKN1A;PLCG2;KRAS;RAF1;MAPK3;ABL2;HBEGF;ERBB4;AKT2;NRG2;SHC1;PAK4;TGFA;CRK;MTOR;CBL;CRKL;PIK3R3;PIK3R2;BRAF;CBLB;MAP2K4;EREG;SOS1;STAT5A;EGFR;BTC;NRG3;SHC3;MAP2K7;EIF4EBP1;PIK3CA;MAPK9;PIK3R1;ERBB2;NRAS;MAP2K1
hsa04725	Cholinergic synapse	http://www.kegg.jp/kegg-bin/show_pathway?hsa04725+10488+10681+107+108+109+1103+111+112+1129+113+1136+1139+114+1143+115+1385+148327+196883+207+208+23236+2353+23533+2534+2767+2770+2771+2775+2776+2782+2783+2785+2786+2788+2790+2793+3265+3708+3709+3710+3717+3759+3760+3761+3763+3768+3784+3785+3786+3845+43+468+4893+51764+5290+5293+5294+5295+5296+5331+5332+54331+5566+5567+5578+5579+5582+5594+5595+55970+5…	112	89	67.6439	1.31571	1.18149e-05	7.00299e-05	10488;10681;107;108;109;1103;111;112;1129;113;1136;1139;114;1143;115;1385;148327;196883;207;208;23236;2353;23533;2534;2767;2770;2771;2775;2776;2782;2783;2785;2786;2788;2790;2793;3265;3708;3709;3710;3717;3759;3760;3761;3763;3768;3784;3785;3786;3845;43;468;4893;51764;5290;5293;5294;5295;5296;5331;5332;54331;5566;5567;5578;5579;5582;5594;5595;55970;5604;56479;59345;596;60482;64764;6572;773;774;775;7…	GNG7;JAK2;PIK3R5;CACNA1C;GNA11;PRKCA;KCNQ1;KCNQ2;CAMK2B;PIK3CG;CAMK2G;GNAO1;ADCY5;ADCY9;KCNJ4;AKT1;HRAS;CACNA1A;GNB4;CACNA1B;GNAI2;PRKCG;FYN;ITPR1;CAMK2D;CHRNA7;PRKCB;GNB2;KCNQ5;ADCY3;PIK3CD;ITPR2;MAPK1;PLCB3;KCNJ6;BCL2;KRAS;CREB3L1;SLC18A3;KCNJ3;GNAQ;CHRM2;MAPK3;ITPR3;PRKACA;GNG4;ADCY4;CREB5;CHAT;GNG3;AKT2;ACHE;ADCY6;ADCY1;GNG12;GNG10;ATF4;PLCB1;CHRNA3;FOS;KCNJ12;ADCY7;KCNJ2;GNG13;GNB1;PIK3R3;PI…
hsa04071	Sphingolipid signaling pathway	http://www.kegg.jp/kegg-bin/show_pathway?hsa04071+10672+123099+134+140+1432+166929+1901+207+208+23236+2534+259230+2768+2770+2771+2776+29956+3265+3845+387+427+4363+4790+4846+4893+4985+5170+5290+5293+5295+5296+5331+5332+5337+5338+53637+55012+5515+5516+5518+5519+5520+5521+5522+5523+5525+5526+5527+5528+5529+5578+5579+5581+5582+55844+5590+5594+5595+5600+5601+5603+5604+5605+56848+5728+581+5879+5880+588…	118	93	71.2676	1.30494	1.41985e-05	8.10801e-05	10672;123099;134;140;1432;166929;1901;207;208;23236;2534;259230;2768;2770;2771;2776;29956;3265;3845;387;427;4363;4790;4846;4893;4985;5170;5290;5293;5295;5296;5331;5332;5337;5338;53637;55012;5515;5516;5518;5519;5520;5521;5522;5523;5525;5526;5527;5528;5529;5578;5579;5581;5582;55844;5590;5594;5595;5600;5601;5603;5604;5605;56848;5728;581;5879;5880;5881;5894;596;5970;6093;624;6300;637;6609;6610;7132;7…	PRKCZ;MAP2K2;PLD2;ADORA1;PRKCA;PPP2R5C;ABCC1;PPP2R3A;SPHK1;S1PR2;AKT1;HRAS;SPHK2;PPP2R2D;SGMS1;BID;GNAI2;OPRD1;PPP2R1B;PRKCG;FYN;MAPK14;BAX;TRADD;RELA;PPP2R5D;PPP2R5A;PPP2R1A;PRKCB;DEGS1;MAPK13;PIK3CD;MAPK1;PLCB3;BCL2;GNA13;SPTLC2;KRAS;GAB2;SGPL1;GNAQ;PPP2R3C;RAF1;SMPD2;PRKCE;MAPK3;S1PR5;DEGS2;AKT2;PPP2R2B;SMPD1;GNA12;ROCK2;TP53;NSMAF;PTEN;PLCB1;NOS3;RAC2;CERS5;PPP2R5E;ROCK1;SGPP1;PIK3R3;PIK3R2;R…
hsa04261	Adrenergic signaling in cardiomyocytes	http://www.kegg.jp/kegg-bin/show_pathway?hsa04261+10368+10369+10411+10488+107+108+109+11069+111+112+113+114+115+1385+1386+1388+1390+1432+146+147+148+148327+153+154+196883+207+208+23236+23533+27092+2770+2771+2776+2778+3784+468+476+478+481+482+483+488+490+491+493+51806+5294+5331+5332+5499+5500+5501+55012+5502+5515+5516+5518+5519+5520+5521+5522+5523+5525+5526+5527+5528+5529+5566+5567+5578+55799+5584…	144	111	86.9707	1.27629	1.42406e-05	8.10801e-05	10368;10369;10411;10488;107;108;109;11069;111;112;113;114;115;1385;1386;1388;1390;1432;146;147;148;148327;153;154;196883;207;208;23236;23533;27092;2770;2771;2776;2778;3784;468;476;478;481;482;483;488;490;491;493;51806;5294;5331;5332;5499;5500;5501;55012;5502;5515;5516;5518;5519;5520;5521;5522;5523;5525;5526;5527;5528;5529;5566;5567;5578;55799;55844;5594;5595;5600;5603;59283;59284;596;6262;6300;63…	CACNA2D4;PIK3R5;CACNA1C;PRKCA;KCNQ1;RYR2;PPP2R5C;CAMK2B;TNNC1;SLC8A1;PIK3CG;CAMK2G;PPP2R3A;CALML5;CACNB1;CACNA2D2;CACNA2D3;ADCY5;ADCY9;ATP2B2;TPM2;AKT1;PPP2R2D;GNAI2;ATF6B;ATP1B2;CREM;PPP2R1B;MAPK14;CAMK2D;ATP1B3;ATF2;PPP2R5D;PPP2R5A;PPP2R1A;GNAS;MAPK13;ADCY3;MAPK1;PLCB3;TPM3;BCL2;ATP2A2;CREB3L1;RPS6KA5;GNAQ;PPP2R3C;ATP1A1;MAPK3;ATP1B1;PRKACA;SLC9A1;ADCY4;TPM4;PPP1CB;CREB5;PPP1R1A;AKT2;PPP2R2B;TP…
hsa04022	cGMP-PKG signaling pathway	http://www.kegg.jp/kegg-bin/show_pathway?hsa04022+10105+10335+10488+10672+107+108+109+111+112+113+114+115+1258+134+1385+1386+1388+140+146+147+148+148327+150+151+152+153+154+155+1909+1910+196883+207+208+23236+23533+2626+27345+2767+2768+2770+2771+2776+291+2977+3643+3667+3708+3709+3710+3764+3778+387+4205+4208+4209+4638+4659+468+476+4772+4773+4775+4776+478+481+482+483+4846+487+4879+488+4881+489+490+4…	163	124	98.446	1.25957	1.44253e-05	8.10801e-05	10105;10335;10488;10672;107;108;109;111;112;113;114;115;1258;134;1385;1386;1388;140;146;147;148;148327;150;151;152;153;154;155;1909;1910;196883;207;208;23236;23533;2626;27345;2767;2768;2770;2771;2776;291;2977;3643;3667;3708;3709;3710;3764;3778;387;4205;4208;4209;4638;4659;468;476;4772;4773;4775;4776;478;481;482;483;4846;487;4879;488;4881;489;490;491;493;4985;5138;5139;5140;51806;5294;5331;5332;54…	PIK3R5;CACNA1C;GNA11;KCNMA1;NFATC2;MAP2K2;ADORA1;EDNRB;NFATC1;SLC8A1;CNGB1;MRVI1;PIK3CG;CALML5;ADCY5;ADCY9;ATP2A1;ATP2B2;ATP2A3;PDE2A;AKT1;GNAI2;OPRD1;ATF6B;PDE3A;ATP1B2;PDE3B;PRKG1;PDE5A;ITPR1;VDAC3;MEF2A;PPP3R1;ATP1B3;ATF2;MYLK2;NFATC4;VASP;BAD;PPP3CA;SRF;GUCY1A2;ADCY3;ITPR2;MAPK1;PLCB3;KCNMB4;GNA13;ADRA2B;ATP2A2;MEF2D;CREB3L1;SLC25A4;ADRA2C;GNAQ;ATP1A1;RAF1;GATA4;PRKCE;MAPK3;ITPR3;ATP1B1;ADCY4…
hsa04213	Longevity regulating pathway	http://www.kegg.jp/kegg-bin/show_pathway?hsa04213+107+108+109+111+112+113+114+115+1410+196883+1979+207+208+2308+2309+23411+2475+3065+3066+3170+3265+3303+3304+3305+3306+3310+3312+3480+3643+3667+3845+4893+51422+5290+5293+5295+5296+5562+5563+5564+5565+5566+5567+5571+57521+6199+6647+81570+84335+847+8503+8660+9474	62	53	37.4457	1.41538	1.48793e-05	8.22146e-05	107;108;109;111;112;113;114;115;1410;196883;1979;207;208;2308;2309;23411;2475;3065;3066;3170;3265;3303;3304;3305;3306;3310;3312;3480;3643;3667;3845;4893;51422;5290;5293;5295;5296;5562;5563;5564;5565;5566;5567;5571;57521;6199;6647;81570;84335;847;8503;8660;9474	RPTOR;PRKAG2;ADCY5;ADCY9;AKT1;HRAS;FOXO1;PRKAG1;CLPB;RPS6KB2;PRKAB2;AKT1S1;ADCY3;PIK3CD;KRAS;PRKACA;ADCY4;HSPA2;INSR;SIRT1;ATG5;SOD1;AKT2;FOXA2;ADCY6;ADCY1;HDAC2;IRS1;HSPA1B;MTOR;IGF1R;ADCY7;EIF4EBP2;HSPA1A;PIK3R3;CAT;PIK3R2;HDAC1;PRKAA1;IRS2;ADCY8;HSPA6;PRKAA2;FOXO3;PRKAB1;HSPA8;PIK3CA;PIK3R1;CRYAB;ADCY2;HSPA1L;NRAS;PRKACB
hsa04371	Apelin signaling pathway	http://www.kegg.jp/kegg-bin/show_pathway?hsa04371+10014+10365+10672+10681+107+108+10891+109+111+112+113+11337+11345+114+115+182+1958+196883+207+208+22800+22808+23236+23533+23710+2475+2770+2771+2776+2782+2783+2785+2786+2788+2790+2793+30849+3265+3708+3709+3710+3845+3991+4087+4088+4089+4205+4208+4209+4638+4846+4854+4893+4899+5140+51422+51764+51806+5289+5294+5327+5331+5332+5346+54331+5562+5563+5564+5…	137	106	82.7429	1.28108	1.65283e-05	8.98038e-05	10014;10365;10672;10681;107;108;10891;109;111;112;113;11337;11345;114;115;182;1958;196883;207;208;22800;22808;23236;23533;23710;2475;2770;2771;2776;2782;2783;2785;2786;2788;2790;2793;30849;3265;3708;3709;3710;3845;3991;4087;4088;4089;4205;4208;4209;4638;4846;4854;4893;4899;5140;51422;51764;51806;5289;5294;5327;5331;5332;5346;54331;5562;5563;5564;5565;5566;5567;5571;5581;55811;5594;5595;55970;5604…	GNG7;PIK3R5;HDAC4;MAP2K2;RYR2;RYR1;NOTCH3;SLC8A1;PIK3CG;PRKAG2;CALML5;ADCY5;ADCY9;PLAT;SPHK1;AKT1;HRAS;ADCY10;SPHK2;GNB4;GNAI2;PIK3R4;PDE3B;CCND1;PRKAG1;ITPR1;RPS6KB2;PRKAB2;RRAS2;MEF2A;MYLK2;HDAC5;EGR1;GNB2;ADCY3;ITPR2;MAPK1;PLCB3;KLF2;GNA13;GABARAP;KRAS;MEF2D;GNAQ;RAF1;PRKCE;MAPK3;ITPR3;PRKACA;SLC9A1;GNG4;ADCY4;GABARAPL1;ACTA2;GNG3;AKT2;NRF1;ADCY6;PPARGC1A;ADCY1;JAG1;GNG12;GNG10;SLC8A2;SMAD4;PL…
hsa04014	Ras signaling pathway	http://www.kegg.jp/kegg-bin/show_pathway?hsa04014+10125+10235+10298+10681+10928+11145+11186+1147+115727+1435+1436+1942+1943+1944+1945+1956+1969+207+208+2113+2114+2247+2248+2249+2250+2251+2253+2254+2255+2260+2261+2263+2264+22800+22808+22821+2321+2322+2323+2324+25+2549+25759+25780+26281+27+27006+2782+2783+2785+2786+2788+2790+2793+283455+284+2885+2902+2903+2904+29110+3265+3363+3480+3551+3643+3791+38…	232	170	140.119	1.21325	2.0607e-05	0.000110129	10125;10235;10298;10681;10928;11145;11186;1147;115727;1435;1436;1942;1943;1944;1945;1956;1969;207;208;2113;2114;2247;2248;2249;2250;2251;2253;2254;2255;2260;2261;2263;2264;22800;22808;22821;2321;2322;2323;2324;25;2549;25759;25780;26281;27;27006;2782;2783;2785;2786;2788;2790;2793;283455;284;2885;2902;2903;2904;29110;3265;3363;3480;3551;3643;3791;3815;382;3845;387;399694;4233;4254;4763;4790;4803;48…	GNG7;RALGDS;RASA3;RALBP1;MAP2K2;FGFR3;GRIN2B;PLD2;PRKCA;PLA2G16;PDGFRA;RASGRF2;RASGRP4;PDGFA;VEGFA;CALML5;GRIN1;NTRK1;FGFR4;SYNGAP1;FGF6;GAB1;AKT1;HRAS;ABL1;FLT4;RGL2;TIAM1;GNB4;EXOC2;ZAP70;SHC2;IKBKB;PDGFC;NGF;FGF18;NF1;PRKCG;FGF3;FGF19;RASGRP2;PLA2G6;RASA1;PAK6;GRIN2A;SHC4;NTF3;RRAS2;RELA;PAK2;RAP1B;RASAL1;PLA2G1B;BAD;GRB2;PRKCB;GNB2;EFNA1;PAK1;FGFR1;PIK3CD;PLCG1;MAPK1;PLCG2;HTR7;RASSF5;KRAS;RA…
hsa05218	Melanoma	http://www.kegg.jp/kegg-bin/show_pathway?hsa05218+1019+1021+1026+1029+10912+1643+1647+1869+1870+1871+1956+207+208+2247+2248+2249+2250+2251+2253+2254+2255+2260+26281+27006+3265+3480+3845+4193+4233+4286+4616+4893+51426+5154+5155+5156+5290+5293+5295+5296+5594+5595+56034+5604+5605+572+5728+578+581+5894+5925+595+673+7157+80310+8503+8817+8822+9965+999	72	60	43.4853	1.37978	2.16026e-05	0.000113588	1019;1021;1026;1029;10912;1643;1647;1869;1870;1871;1956;207;208;2247;2248;2249;2250;2251;2253;2254;2255;2260;26281;27006;3265;3480;3845;4193;4233;4286;4616;4893;51426;5154;5155;5156;5290;5293;5295;5296;5594;5595;56034;5604;5605;572;5728;578;581;5894;5925;595;673;7157;80310;8503;8817;8822;9965;999	MAP2K2;PDGFRA;PDGFA;FGF6;AKT1;HRAS;PDGFC;MITF;FGF18;FGF3;FGF19;CCND1;GADD45A;BAX;RB1;GADD45B;MDM2;BAD;CDK4;FGFR1;PIK3CD;MAPK1;CDKN1A;KRAS;CDK6;RAF1;MAPK3;BAK1;CDKN2A;FGF5;DDB2;AKT2;E2F3;FGF4;TP53;PDGFB;E2F1;PTEN;IGF1R;PDGFD;FGF8;PIK3R3;PIK3R2;BRAF;FGF9;FGF20;FGF22;POLK;FGF10;EGFR;E2F2;GADD45G;FGF17;MET;PIK3CA;PIK3R1;CDH1;FGF2;NRAS;MAP2K1
hsa05203	Viral carcinogenesis	http://www.kegg.jp/kegg-bin/show_pathway?hsa05203+10014+1017+1019+1021+1026+1027+1029+1030+10379+10488+10971+1108+1111+11317+128312+1385+1386+1387+1388+148327+1739+1959+1960+2033+22938+23513+2648+27044+2885+28973+2934+2957+2958+2960+2961+2965+2967+2968+3017+3018+3065+3066+3105+3106+3107+3133+3134+3135+3190+3265+3516+3572+3661+3665+3716+3718+3725+3845+387+4055+4067+4193+440689+468+4790+4791+4792+4…	201	149	121.397	1.22738	2.41373e-05	0.000121915	10014;1017;1019;1021;1026;1027;1029;1030;10379;10488;10971;1108;1111;11317;128312;1385;1386;1387;1388;148327;1739;1959;1960;2033;22938;23513;2648;27044;2885;28973;2934;2957;2958;2960;2961;2965;2967;2968;3017;3018;3065;3066;3105;3106;3107;3133;3134;3135;3190;3265;3516;3572;3661;3665;3716;3718;3725;3845;387;4055;4067;4193;440689;468;4790;4791;4792;4893;51564;5290;5293;5295;5296;5315;5366;5423;5566;…	MAD1L1;HDAC4;ATP6V0D1;SCRIB;HLA-G;HDAC9;HLA-F;HRAS;SRC;ACTN4;ATF6B;PXN;LTBR;TRAF3;HIST2H2BF;RBPJ;GTF2H1;LYN;JUN;HIST1H4H;CCND1;CCND2;YWHAG;CDK1;CCND3;JAK1;RBL1;BAX;VDAC3;RB1;TRADD;RELA;ATF2;EGR3;CDKN1B;HDAC5;USP7;YWHAZ;MDM2;IL6ST;BAD;HIST1H2BB;SRF;GRB2;GSN;IRF3;CDKN2B;CDK4;PIK3CD;MAPK1;STAT5B;CDKN1A;CASP3;CDC20;KRAS;CDK6;SND1;HIST1H2BN;CREB3L1;EP300;DNAJA3;HIST1H4E;HIST1H4A;IRF9;CDK2;YWHAQ;HDAC10…
hsa05031	Amphetamine addiction	http://www.kegg.jp/kegg-bin/show_pathway?hsa05031+10488+111+116443+116444+1385+1386+1388+148327+1644+1812+23237+23411+2353+2354+2778+2890+2891+2902+2903+2904+2905+2906+3065+3725+4129+468+51806+5499+5500+5501+5530+5532+5533+5534+5566+5567+5578+5579+5582+64764+6531+6571+6804+7054+775+776+801+805+808+814+816+817+818+84152+90993+91860+9586	68	57	41.0695	1.38789	2.44751e-05	0.000121915	10488;111;116443;116444;1385;1386;1388;148327;1644;1812;23237;23411;2353;2354;2778;2890;2891;2902;2903;2904;2905;2906;3065;3725;4129;468;51806;5499;5500;5501;5530;5532;5533;5534;5566;5567;5578;5579;5582;64764;6531;6571;6804;7054;775;776;801;805;808;814;816;817;818;84152;90993;91860;9586	CACNA1C;GRIN2B;PRKCA;MAOB;CAMK2B;TH;CAMK2G;CALML5;ADCY5;GRIN1;SLC18A2;ATF6B;GRIN3B;PRKCG;JUN;GRIN2A;CAMK2D;PPP3R1;ATF2;STX1A;PPP3CA;GRIN2C;GNAS;PRKCB;GRIN2D;PPP1R1B;CREB3L1;DDC;PRKACA;PPP1CB;SIRT1;CREB5;SLC6A3;ATF4;FOS;FOSB;HDAC1;ARC;CAMK4;GRIN3A;PPP3CC;GRIA2;PPP1CC;CACNA1D;PPP1CA;CALM1;DRD1;PPP3CB;CALML4;GRIA1;CREB1;CREB3L4;CALM2;CALM3;CREB3;CREB3L2;PRKACB
hsa05030	Cocaine addiction	http://www.kegg.jp/kegg-bin/show_pathway?hsa05030+1020+10488+111+116443+116444+1385+1386+1388+148327+1644+1742+1812+1813+2354+26086+2770+2771+2778+2891+2902+2903+2904+2905+2906+2912+2913+3725+4129+468+4790+5566+5567+5970+627+64764+6531+6571+7054+84152+8787+8851+90993+9586	49	43	29.5942	1.45299	2.45541e-05	0.000121915	1020;10488;111;116443;116444;1385;1386;1388;148327;1644;1742;1812;1813;2354;26086;2770;2771;2778;2891;2902;2903;2904;2905;2906;2912;2913;3725;4129;468;4790;5566;5567;5970;627;64764;6531;6571;7054;84152;8787;8851;90993;9586	GRIN2B;GPSM1;MAOB;TH;ADCY5;GRIN1;SLC18A2;GNAI2;ATF6B;GRIN3B;JUN;GRIN2A;CDK5;RELA;ATF2;GRIN2C;GNAS;GRIN2D;PPP1R1B;CREB3L1;DDC;PRKACA;CREB5;BDNF;SLC6A3;ATF4;DRD2;CDK5R1;FOSB;RGS9;GNAI1;DLG4;GRIN3A;GRIA2;NFKB1;DRD1;GRM2;CREB1;GRM3;CREB3L4;CREB3;CREB3L2;PRKACB
hsa04713	Circadian entrainment	http://www.kegg.jp/kegg-bin/show_pathway?hsa04713+10681+107+108+109+111+112+113+114+115+1385+196883+23236+2353+2770+2771+2775+2776+2778+2782+2783+2785+2786+2788+2790+2793+2890+2891+2902+2903+2904+2905+2906+2977+3708+3710+3760+3762+3763+3765+4543+51655+51764+51806+5187+5331+5332+54331+5566+5567+5578+5579+55811+5582+5592+5594+5595+55970+59345+6261+6262+6263+775+776+801+805+808+816+817+818+8863+8864…	96	77	57.9805	1.32803	2.46821e-05	0.000121915	10681;107;108;109;111;112;113;114;115;1385;196883;23236;2353;2770;2771;2775;2776;2778;2782;2783;2785;2786;2788;2790;2793;2890;2891;2902;2903;2904;2905;2906;2977;3708;3710;3760;3762;3763;3765;4543;51655;51764;51806;5187;5331;5332;54331;5566;5567;5578;5579;55811;5582;5592;5594;5595;55970;59345;6261;6262;6263;775;776;801;805;808;816;817;818;8863;8864;8911;8912;8913;91860;9252;9722	GNG7;CACNA1C;GRIN2B;PRKCA;RYR2;RYR1;CAMK2B;KCNJ9;CAMK2G;GNAO1;CALML5;ADCY5;GRIN1;ADCY9;CACNA1H;NOS1AP;PER1;CACNA1G;ADCY10;GNB4;PER2;GNAI2;PRKCG;PRKG1;ITPR1;GRIN2A;CAMK2D;GRIN2C;GNAS;PRKCB;GNB2;GUCY1A2;ADCY3;RASD1;MAPK1;PLCB3;KCNJ6;GRIN2D;RPS6KA5;KCNJ3;GNAQ;MAPK3;ITPR3;PRKACA;GNG4;ADCY4;GNG3;PER3;ADCY6;ADCY1;GNG12;KCNJ5;GNG10;PLCB1;FOS;ADCY7;GNG13;GNB1;GNAI1;CACNA1I;GRIA2;GNG2;ADCY8;CACNA1D;CALM1;…
hsa05161	Hepatitis B	http://www.kegg.jp/kegg-bin/show_pathway?hsa05161+1017+1019+1021+1026+1027+10488+10971+114609+1147+1385+1386+1387+1388+148022+148327+1643+1869+1870+1871+1959+1960+2033+207+208+2185+2353+23586+2885+29110+317+3265+332+3339+3454+355+3551+3661+3665+3716+3725+3845+4088+4089+4214+4318+4609+4615+468+4772+4773+4775+4776+4790+4792+4893+5111+5290+5293+5295+5296+54205+5578+5579+5582+5594+5595+5601+5604+5605…	144	110	86.9707	1.26479	3.18345e-05	0.000154896	1017;1019;1021;1026;1027;10488;10971;114609;1147;1385;1386;1387;1388;148022;148327;1643;1869;1870;1871;1959;1960;2033;207;208;2185;2353;23586;2885;29110;317;3265;332;3339;3454;355;3551;3661;3665;3716;3725;3845;4088;4089;4214;4318;4609;4615;468;4772;4773;4775;4776;4790;4792;4893;5111;5290;5293;5295;5296;54205;5578;5579;5582;5594;5595;5601;5604;5605;572;5728;57506;581;5894;5925;595;596;5970;64135;6…	NFATC2;MAP2K2;PRKCA;NFATC1;AKT1;HRAS;CASP9;SRC;IKBKB;BIRC5;ATF6B;HSPG2;PRKCG;JUN;CCND1;MYC;JAK1;BAX;VDAC3;TIRAP;RB1;STAT2;STAT1;RELA;TGFB2;ATF2;EGR3;CDKN1B;NFATC4;YWHAZ;DDX58;BAD;GRB2;IRF3;PRKCB;CDK4;PIK3CD;MAP3K1;MAPK1;STAT5B;MYD88;CDKN1A;BCL2;CASP3;KRAS;CDK6;CHUK;CREB3L1;EP300;CDK2;YWHAQ;RAF1;TGFB1;MAPK3;TBK1;DDB2;PTK2B;CCNA1;CREB5;AKT2;E2F3;YWHAB;STAT4;TP53;E2F1;ATF4;SMAD4;MAVS;PTEN;FOS;SMAD3;…
hsa04917	Prolactin signaling pathway	http://www.kegg.jp/kegg-bin/show_pathway?hsa04917+1154+122809+1432+207+208+2099+2100+2309+2353+25759+2592+2645+2885+2932+30837+3265+3659+3717+3845+3973+399694+4790+4893+5290+5293+5295+5296+53358+5594+5595+5600+5601+5603+5604+5605+5618+5894+595+5970+6300+6464+6514+6654+6714+6772+6774+6776+6777+7054+8503+8600+8651+8792+8835+894+9021+9306+9655	70	58	42.2774	1.37189	4.18489e-05	0.000200629	1154;122809;1432;207;208;2099;2100;2309;2353;25759;2592;2645;2885;2932;30837;3265;3659;3717;3845;3973;399694;4790;4893;5290;5293;5295;5296;53358;5594;5595;5600;5601;5603;5604;5605;5618;5894;595;5970;6300;6464;6514;6654;6714;6772;6774;6776;6777;7054;8503;8600;8651;8792;8835;894;9021;9306;9655	JAK2;MAP2K2;GCK;TH;AKT1;HRAS;SRC;SHC2;MAPK14;CCND1;CCND2;GSK3B;SHC4;STAT1;RELA;SOCS5;GRB2;SOCS2;MAPK13;PIK3CD;MAPK1;STAT5B;KRAS;SOCS7;RAF1;CISH;MAPK3;SOCS1;AKT2;SHC1;SLC2A2;IRF1;FOS;LHCGR;STAT3;GALT;PIK3R3;PIK3R2;PRLR;TNFRSF11A;ESR1;SOCS4;SOS1;STAT5A;NFKB1;MAPK12;SHC3;TNFSF11;SOCS6;SOCS3;FOXO3;ESR2;PIK3CA;MAPK9;PIK3R1;NRAS;MAP2K1;MAPK11
hsa04370	VEGF signaling pathway	http://www.kegg.jp/kegg-bin/show_pathway?hsa04370+1432+207+208+25759+3265+3315+3791+3845+4773+4846+4893+5290+5293+5295+5296+5335+5336+5530+5532+5533+5534+5578+5579+5582+5594+5595+5600+5603+5604+5605+56848+572+5743+5747+5829+5879+5880+5881+5894+6300+6714+7422+7867+842+8503+8681+8877+9047+9261+998	59	50	35.6338	1.40316	4.30239e-05	0.000203273	1432;207;208;25759;3265;3315;3791;3845;4773;4846;4893;5290;5293;5295;5296;5335;5336;5530;5532;5533;5534;5578;5579;5582;5594;5595;5600;5603;5604;5605;56848;572;5743;5747;5829;5879;5880;5881;5894;6300;6714;7422;7867;842;8503;8681;8877;9047;9261;998	MAPKAPK3;NFATC2;MAP2K2;PRKCA;PTK2;VEGFA;SPHK1;AKT1;HRAS;SPHK2;CASP9;SRC;SHC2;PXN;PRKCG;MAPK14;PPP3R1;BAD;PPP3CA;PRKCB;MAPK13;PIK3CD;PLCG1;MAPK1;PLCG2;KRAS;HSPB1;PTGS2;RAF1;MAPK3;SH2D2A;JMJD7-PLA2G4B;AKT2;MAPKAPK2;NOS3;RAC2;KDR;PIK3R3;PIK3R2;PPP3CC;RAC1;MAPK12;PPP3CB;PIK3CA;RAC3;PIK3R1;CDC42;NRAS;MAP2K1;MAPK11
hsa04210	Apoptosis	http://www.kegg.jp/kegg-bin/show_pathway?hsa04210+10018+10038+10039+10376+1075+10912+113457+1147+142+1508+1514+1515+1519+1521+1522+153090+1616+1647+1649+1676+1965+2021+207+208+2081+2353+27113+27429+317+3265+329+330+332+355+3551+3708+3709+3710+3725+3845+4000+4001+4170+4616+468+472+4790+4792+4803+4893+4914+5170+51807+5290+5293+5295+5296+5366+54205+5551+5594+5595+5601+5604+5605+56616+572+578+5783+58…	136	104	82.139	1.26615	4.81791e-05	0.000224377	10018;10038;10039;10376;1075;10912;113457;1147;142;1508;1514;1515;1519;1521;1522;153090;1616;1647;1649;1676;1965;2021;207;208;2081;2353;27113;27429;317;3265;329;330;332;355;3551;3708;3709;3710;3725;3845;4000;4001;4170;4616;468;472;4790;4792;4803;4893;4914;5170;51807;5290;5293;5295;5296;5366;54205;5551;5594;5595;5601;5604;5605;56616;572;578;5783;581;5894;596;5970;598;60;637;6709;71;7132;7157;7185;…	MAP2K2;LMNB2;TUBA3D;NTRK1;DAB2IP;DAXX;AKT1;HRAS;LMNA;CASP9;RIPK1;TUBA1C;BID;IKBKB;NGF;BIRC5;CAPN2;CAPN1;PRF1;DFFA;JUN;GADD45A;ITPR1;BAX;TRADD;PTPN13;RELA;CASP6;LMNB1;GADD45B;BAD;TUBA1B;PIK3CD;ITPR2;MAPK1;BCL2;EIF2AK3;CASP3;KRAS;CHUK;ACTG1;RAF1;TUBA1A;MAPK3;MCL1;ITPR3;TNFRSF10A;BAK1;PARP3;ENDOG;EIF2S1;AKT2;BIRC2;BCL2L11;TP53;TUBA4A;BCL2L1;ATF4;MAP3K14;ACTB;FOS;CTSB;HRK;FADD;CYCS;BIRC3;HTRA2;FAS;PI…
hsa05211	Renal cell carcinoma	http://www.kegg.jp/kegg-bin/show_pathway?hsa05211+1026+10298+112398+112399+1387+1398+1399+201163+2033+2034+207+208+2113+2271+2549+2885+2889+3091+3265+3725+3845+405+4233+4893+5058+5062+5155+5290+5293+5295+5296+54583+5546+5594+5595+5604+5605+56924+572+5781+5879+5894+5906+5908+6513+6654+673+7039+7040+7042+7043+7422+8453+8503+9915+9978+998	69	57	41.6735	1.36778	5.80102e-05	0.000266357	1026;10298;112398;112399;1387;1398;1399;201163;2033;2034;207;208;2113;2271;2549;2885;2889;3091;3265;3725;3845;405;4233;4893;5058;5062;5155;5290;5293;5295;5296;54583;5546;5594;5595;5604;5605;56924;572;5781;5879;5894;5906;5908;6513;6654;673;7039;7040;7042;7043;7422;8453;8503;9915;9978;998	ARNT2;MAP2K2;EPAS1;FLCN;VEGFA;RAPGEF1;EGLN1;GAB1;AKT1;HRAS;JUN;PAK6;CUL2;TGFB2;PAK2;RAP1B;BAD;GRB2;SLC2A1;PAK1;HIF1A;PIK3CD;MAPK1;CDKN1A;KRAS;PRCC;EP300;RAF1;TGFB1;MAPK3;RBX1;ETS1;EGLN3;AKT2;PAK4;TGFA;CRK;PDGFB;RAP1A;CRKL;FH;PIK3R3;PIK3R2;BRAF;CREBBP;EGLN2;SOS1;TGFB3;RAC1;PTPN11;ARNT;MET;PIK3CA;PIK3R1;CDC42;NRAS;MAP2K1
hsa04925	Aldosterone synthesis and secretion	http://www.kegg.jp/kegg-bin/show_pathway?hsa04925+10488+107+108+109+111+112+113+114+115+1385+1386+1388+148327+1583+196883+221955+23236+25865+2767+2776+2778+3164+3708+3709+3710+3762+3777+3949+3991+466+468+476+478+481+482+483+4881+490+491+4929+493+51305+5138+51806+5331+5332+5443+5566+5567+5578+5579+5581+5582+5587+57118+57172+64764+747+775+776+801+805+808+814+816+817+818+84876+8536+8911+8912+8913+90…	96	76	57.9805	1.31079	6.53006e-05	0.000295667	10488;107;108;109;111;112;113;114;115;1385;1386;1388;148327;1583;196883;221955;23236;25865;2767;2776;2778;3164;3708;3709;3710;3762;3777;3949;3991;466;468;476;478;481;482;483;4881;490;491;4929;493;51305;5138;51806;5331;5332;5443;5566;5567;5578;5579;5581;5582;5587;57118;57172;64764;747;775;776;801;805;808;814;816;817;818;84876;8536;8911;8912;8913;90993;91860;949;9586	CACNA1C;GNA11;PRKCA;CAMK2B;CAMK2G;CALML5;ADCY5;ADCY9;ATP2B2;CACNA1H;PDE2A;NR4A1;CACNA1G;ATF6B;CAMK1G;ATP1B2;SCARB1;LDLR;PRKCG;CAMK1D;ITPR1;CAMK2D;ATP1B3;ATF2;KCNK9;GNAS;PRKCB;POMC;CYP11A1;ATF1;ADCY3;ITPR2;PLCB3;CREB3L1;GNAQ;ATP1A1;PRKCE;ITPR3;ATP1B1;PRKACA;ADCY4;CREB5;ORAI1;ADCY6;ADCY1;PRKD2;KCNJ5;ATF4;CAMK1;PLCB1;ATP1A3;ADCY7;NPR1;KCNK3;CACNA1I;CAMK4;ADCY8;NR4A2;CACNA1D;CALM1;PLCB4;LIPE;CALML4;C…
hsa05131	Shigellosis	http://www.kegg.jp/kegg-bin/show_pathway?hsa05131+10093+10094+10095+10109+10163+10392+10459+10552+1147+1398+1399+1432+1729+1793+199746+2017+23291+25+3551+3678+3688+375189+391+4790+4792+4793+5216+5217+5594+5595+5600+5601+5603+5879+5970+60+6093+6300+63916+6714+71+7307+7322+7414+79767+81873+8767+8936+8976+9474+9475+960+9844+998	65	54	39.2576	1.37553	6.68501e-05	0.000298536	10093;10094;10095;10109;10163;10392;10459;10552;1147;1398;1399;1432;1729;1793;199746;2017;23291;25;3551;3678;3688;375189;391;4790;4792;4793;5216;5217;5594;5595;5600;5601;5603;5879;5970;60;6093;6300;63916;6714;71;7307;7322;7414;79767;81873;8767;8936;8976;9474;9475;960;9844;998	ELMO3;DOCK1;CTTN;ARPC1B;ABL1;SRC;IKBKB;NOD1;ARPC5L;MAPK14;U2AF1;RELA;ARPC3;MAPK13;MAPK1;ARPC4;MAD2L2;CHUK;ACTG1;CD44;RIPK2;PFN1;MAPK3;PFN2;ATG5;ELMO1;ROCK2;CRK;ACTB;CRKL;PFN4;WASF1;ROCK1;ARPC1A;ARPC2;FBXW11;RHOG;VCL;UBE2D2;ITGB1;ELMO2;NFKB1;RAC1;MAPK12;NFKBIB;WASL;WASF2;U2AF1L4;MAPK9;NFKBIA;CDC42;ITGA5;DIAPH1;MAPK11
hsa04140	Autophagy	http://www.kegg.jp/kegg-bin/show_pathway?hsa04140+10533+10645+10670+11337+11345+1508+1514+1613+1965+207+208+2081+22800+22808+23130+23192+23710+2475+26100+285973+29982+30849+3091+3265+3476+3480+3667+3708+3845+3916+440275+4893+51100+5170+5289+5290+5293+5295+5296+53349+54541+55054+55062+55102+5515+5516+5562+5563+5566+5567+5580+5588+5594+5595+5601+5604+5605+572+5728+57521+58476+58528+5894+596+598+600…	128	98	77.3073	1.26767	7.29097e-05	0.000321197	10533;10645;10670;11337;11345;1508;1514;1613;1965;207;208;2081;22800;22808;23130;23192;23710;2475;26100;285973;29982;30849;3091;3265;3476;3480;3667;3708;3845;3916;440275;4893;51100;5170;5289;5290;5293;5295;5296;53349;54541;55054;55062;55102;5515;5516;5562;5563;5566;5567;5580;5588;5594;5595;5601;5604;5605;572;5728;57521;58476;58528;5894;596;598;6009;6199;6237;64121;64223;64419;64422;664;6794;6885;…	MAP2K2;RPTOR;TSC2;ULK2;ATG9A;ZFYVE1;ATG7;ATG2A;AKT1;HRAS;ULK1;MTMR14;PIK3R4;BNIP3;CAMKK2;ATG4D;ATG4B;DAPK3;ITPR1;TSC1;RPS6KB2;RRAS2;AKT1S1;EIF2AK4;BAD;RHEB;UVRAG;ATG16L1;HIF1A;PIK3CD;MAPK1;BCL2;EIF2AK3;GABARAP;KRAS;ATG12;DDIT4;RRAGD;SNAP29;RRAGC;MLST8;RAF1;MAPK3;PRKACA;RB1CC1;GABARAPL1;ATG5;PRKCQ;PRKCD;EIF2S1;AKT2;ATG9B;ATG10;BCL2L1;IRS1;PTEN;MTOR;CTSB;IGF1R;LAMP1;PIK3R3;PIK3R2;RAB33B;ATG3;MRAS;G…
hsa05169	Epstein-Barr virus infection	http://www.kegg.jp/kegg-bin/show_pathway?hsa05169+10018+1017+1019+1021+10213+1026+1027+10379+10912+11047+11317+1147+1380+1432+1643+1647+1869+1870+1871+207+208+22938+23118+23586+25942+29110+2923+3065+3066+3105+3106+3107+3109+3112+3119+3133+3134+3135+317+3280+3383+3454+3455+3516+355+3551+3661+3665+3716+3718+3725+377841+4067+4193+4609+4615+4616+4734+4790+4791+4792+4793+4938+4939+4940+51426+5290+5293…	201	147	121.397	1.21091	8.70791e-05	0.000378504	10018;1017;1019;1021;10213;1026;1027;10379;10912;11047;11317;1147;1380;1432;1643;1647;1869;1870;1871;207;208;22938;23118;23586;25942;29110;2923;3065;3066;3105;3106;3107;3109;3112;3119;3133;3134;3135;317;3280;3383;3454;3455;3516;355;3551;3661;3665;3716;3718;3725;377841;4067;4193;4609;4615;4616;4734;4790;4791;4792;4793;4938;4939;4940;51426;5290;5293;5295;5296;5336;54205;5600;5601;5603;5606;5608;560…	HLA-DOB;NCOR2;HLA-G;HLA-F;TAP2;AKT1;CASP9;RIPK1;BID;IKBKB;RELB;TRAF3;HLA-DMB;TYK2;RBPJ;LYN;JUN;PSMD6;MAPK14;TNFAIP3;CCND1;GADD45A;CCND2;MYC;HES1;CCND3;JAK1;BAX;CALR;CD58;RUNX3;RB1;TRADD;STAT2;TAPBP;PSMD13;MAP2K3;STAT1;RELA;CDKN1B;CR2;USP7;GADD45B;MDM2;IFNAR2;DDX58;PSMC5;IRF3;PSMC4;SIN3A;CDK4;MAPK13;PIK3CD;CD247;MYD88;PSMD7;CDKN1A;BCL2;CASP3;PLCG2;CDK6;CHUK;PSMD2;VIM;CD44;IRF9;CDK2;NEDD4;NFKB2;TBK…
hsa05032	Morphine addiction	http://www.kegg.jp/kegg-bin/show_pathway?hsa05032+10681+107+108+10846+109+111+112+113+114+115+134+140679+1812+196883+2550+2554+2555+2557+2558+2560+2561+2562+2563+2566+2567+27115+2770+2771+2775+2778+2782+2783+2785+2786+2788+2790+2793+2868+2869+2870+3760+3762+3763+3765+408+409+4988+50940+5137+5138+5139+5140+5141+5142+5143+5144+5150+5151+5153+51764+54331+5566+5567+5578+5579+5582+55970+59345+773+774+…	91	72	54.9606	1.31003	0.000105084	0.000450756	10681;107;108;10846;109;111;112;113;114;115;134;140679;1812;196883;2550;2554;2555;2557;2558;2560;2561;2562;2563;2566;2567;27115;2770;2771;2775;2778;2782;2783;2785;2786;2788;2790;2793;2868;2869;2870;3760;3762;3763;3765;408;409;4988;50940;5137;5138;5139;5140;5141;5142;5143;5144;5150;5151;5153;51764;54331;5566;5567;5578;5579;5582;55970;59345;773;774;8622;9568	GNG7;ADORA1;PRKCA;GABBR1;PDE4C;GRK6;KCNJ9;GNAO1;ADCY5;GRK5;ADCY9;PDE2A;GABRB3;CACNA1A;GNB4;GABRD;CACNA1B;GNAI2;PDE3A;PDE3B;PRKCG;PDE4A;ARRB1;GNAS;PRKCB;GNB2;ADCY3;KCNJ6;PDE8A;GABBR2;KCNJ3;GABRA5;PRKACA;GNG4;ADCY4;GABRA1;PDE11A;ARRB2;PDE4D;GNG3;PDE4B;ADCY6;ADCY1;GNG12;KCNJ5;SLC32A1;GNG10;GABRB1;GABRA2;GRK4;ADCY7;PDE8B;PDE7A;GNG13;GNB1;GABRA4;PDE10A;PDE1B;GNAI1;PDE1C;GABRG3;GNG2;ADCY8;DRD1;GNB5;PDE…
hsa04142	Lysosome	http://www.kegg.jp/kegg-bin/show_pathway?hsa04142+10053+10239+10312+10577+10717+1075+10947+11154+1174+1200+1201+1203+1211+1212+130340+138050+1497+1508+1510+1514+1515+1519+1521+1522+162+164+175+1777+20+22901+23062+23163+23431+23457+23659+2517+2548+256471+2581+2588+26088+2629+26503+26985+27074+2720+2760+2799+285362+2990+3073+3074+3425+3482+3916+3988+4074+410+411+4126+427+4668+4669+4758+4891+51172+5…	123	94	74.2875	1.26535	0.000115195	0.000487707	10053;10239;10312;10577;10717;1075;10947;11154;1174;1200;1201;1203;1211;1212;130340;138050;1497;1508;1510;1514;1515;1519;1521;1522;162;164;175;1777;20;22901;23062;23163;23431;23457;23659;2517;2548;256471;2581;2588;26088;2629;26503;26985;27074;2720;2760;2799;285362;2990;3073;3074;3425;3482;3916;3988;4074;410;411;4126;427;4668;4669;4758;4891;51172;51606;53;533;535;54;5476;55353;5538;5660;57192;6272…	AP1B1;ATP6V0D1;CTNS;GLB1;TCIRG1;GALNS;AP3D1;IDUA;GBA;IGF2R;CTSE;AP1M2;NAGPA;AP3M1;ABCB9;PPT2;ABCA2;AP1G2;DNASE2;AP1G1;GAA;CD63;HGSNAT;TPP1;AP3B1;MFSD8;AP1S1;ATP6V0B;SLC11A2;GM2A;CTSA;AP4E1;ARSG;LAPTM4B;CD164;PPT1;PLA2G15;NEU1;GUSB;NAGLU;CLTA;ARSB;HEXA;AP3B2;GNS;NPC2;SUMF1;GALC;AP1S2;MANBA;SMPD1;LAPTM4A;GGA1;AP3S2;ATP6V0A1;ACP5;AP4S1;CTSB;LAMP1;NAGA;ARSA;CLTCL1;AP3M2;CTSV;HEXB;AP1S3;GNPTAB;LITAF;C…
hsa04068	FoxO signaling pathway	http://www.kegg.jp/kegg-bin/show_pathway?hsa04068+100132074+10018+1017+1026+1027+1030+10365+10733+10769+10912+11337+11345+1147+116986+1263+1387+1432+1454+1647+1901+1956+2033+207+208+2290+2308+2309+23411+23678+23710+26260+2885+2911+3265+3276+3480+3551+3643+3667+3845+4087+4088+4089+4193+4616+472+4893+5106+51422+5170+51701+5290+5293+5295+5296+5347+5562+5563+5564+5565+5571+5594+5595+5600+5601+5603+56…	132	100	79.7231	1.25434	0.000128367	0.000536508	100132074;10018;1017;1026;1027;1030;10365;10733;10769;10912;11337;11345;1147;116986;1263;1387;1432;1454;1647;1901;1956;2033;207;208;2290;2308;2309;23411;23678;23710;26260;2885;2911;3265;3276;3480;3551;3643;3667;3845;4087;4088;4089;4193;4616;472;4893;5106;51422;5170;51701;5290;5293;5295;5296;5347;5562;5563;5564;5565;5571;5594;5595;5600;5601;5603;5604;5605;5728;5894;5896;595;604;6300;6446;6517;664;…	MAP2K2;FBXO25;PRKAG2;AKT1;HRAS;FOXO1;IKBKB;BNIP3;CSNK1E;MAPK14;CCND1;PRKAG1;GADD45A;CCND2;PRKAB2;HOMER1;SGK1;TGFB2;PCK2;CDKN1B;USP7;GADD45B;CCNB2;BCL6;MDM2;GRB2;CDKN2B;MAPK13;PIK3CD;PRMT1;MAPK1;KLF2;CDKN1A;GABARAP;KRAS;ATG12;CHUK;EP300;TGFBR2;CDK2;RAF1;TGFB1;MAPK3;SETD7;INSR;GABARAPL1;SIRT1;SGK3;HOMER2;AKT2;BCL2L11;SMAD4;IRS1;PTEN;SMAD3;IGF1R;PLK2;STAT3;SMAD2;PIK3R3;HOMER3;CAT;PIK3R2;BRAF;S1PR1;P…
hsa00520	Amino sugar and nucleotide sugar metabolism	http://www.kegg.jp/kegg-bin/show_pathway?hsa00520+10007+10020+132789+140838+1727+197258+2582+2584+2592+2645+2673+2762+2821+29925+29926+3073+3074+3098+3099+3101+4351+51005+51167+51700+51706+5236+5238+5373+54187+55276+55577+55907+606495+6675+7264+7358+7360+80146+80896+91373+9945	48	41	28.9902	1.41427	0.000149762	0.000618005	10007;10020;132789;140838;1727;197258;2582;2584;2592;2645;2673;2762;2821;29925;29926;3073;3074;3098;3099;3101;4351;51005;51167;51700;51706;5236;5238;5373;54187;55276;55577;55907;606495;6675;7264;7358;7360;80146;80896;91373;9945	GCK;HK3;GALE;GMPPA;CYB5RL;GALK1;AMDHD2;UGP2;GNE;PGM3;MPI;PMM2;HK2;UAP1;NANS;NANP;GNPDA2;GMDS;UXS1;HEXA;GFPT1;UGDH;PGM1;PGM2;NAGK;GMPPB;GALT;GFPT2;CYB5R2;GPI;FUK;HEXB;TSTA3;UAP1L1;CYB5R1;GNPDA1;CYB5R3;CMAS;CYB5R4;HK1;NPL
hsa04141	Protein processing in endoplasmic reticulum	http://www.kegg.jp/kegg-bin/show_pathway?hsa04141+10113+10130+10273+10277+10294+10299+10483+10484+10525+10802+10808+10905+10952+10956+10960+10961+10970+11231+118424+1388+1409+1410+1649+1650+1965+201595+2081+22824+22872+22926+23193+23480+23640+23645+258010+25956+26232+26270+267+27102+27248+2923+29927+29979+3303+3304+3305+3306+3309+3310+3312+3320+3326+3337+3703+3998+4121+4287+440275+468+4780+5034+5…	165	122	99.6539	1.22424	0.000157267	0.000640862	10113;10130;10273;10277;10294;10299;10483;10484;10525;10802;10808;10905;10952;10956;10960;10961;10970;11231;118424;1388;1409;1410;1649;1650;1965;201595;2081;22824;22872;22926;23193;23480;23640;23645;258010;25956;26232;26270;267;27102;27248;2923;29927;29979;3303;3304;3305;3306;3309;3310;3312;3320;3326;3337;3703;3998;4121;4287;440275;468;4780;5034;51128;51465;51726;54431;54788;55176;55666;55741;557…	TXNDC5;SIL1;FBXO6;PRKCSH;UBE2J2;DNAJC5;UBXN6;NPLOC4;P4HB;SEC24C;UGGT2;AMFR;MBTPS1;ATF6B;CAPN2;CAPN1;DDOST;SEC61A1;HYOU1;PDIA4;SEC24A;UBE4B;UBE2D3;SSR3;BAX;CALR;UBQLN1;WFS1;DNAJC1;MAN1A1;SEC61G;SAR1A;EIF2AK4;SEC13;HSPA5;LMAN2;UGGT1;BCL2;EIF2AK3;UBE2D1;SAR1B;SEL1L;NFE2L2;SEC24D;DNAJC10;RNF185;RPN2;UBE2J1;HSP90AB1;BAK1;HSPA2;LMAN1;PDIA6;RRBP1;EIF2S1;RBX1;DNAJB1;HSP90AA1;RAD23A;SEC31A;PDIA3;NGLY1;DNA…
hsa04070	Phosphatidylinositol signaling system	http://www.kegg.jp/kegg-bin/show_pathway?hsa04070+1040+1606+1608+160851+1609+200576+22876+22908+23236+23396+253430+3613+3628+3631+3632+3633+3635+3636+3705+3706+3707+3708+3709+3710+51196+51447+51763+51806+5288+5289+5290+5293+5295+5296+5297+5298+5305+5331+5332+5333+5335+5336+54928+55300+55361+5578+5579+5582+56623+5728+64419+64768+79837+801+80271+805+808+8394+8395+8396+8503+8525+8526+8527+8760+8776+…	99	77	59.7923	1.28779	0.000173923	0.000699988	1040;1606;1608;160851;1609;200576;22876;22908;23236;23396;253430;3613;3628;3631;3632;3633;3635;3636;3705;3706;3707;3708;3709;3710;51196;51447;51763;51806;5288;5289;5290;5293;5295;5296;5297;5298;5305;5331;5332;5333;5335;5336;54928;55300;55361;5578;5579;5582;56623;5728;64419;64768;79837;801;80271;805;808;8394;8395;8396;8503;8525;8526;8527;8760;8776;8821;8867;8871;8897;8898;9107;9108;9110;9162;91860…	INPP5A;DGKD;PRKCA;PIP5K1C;MTMR1;INPP5D;PI4KA;DGKZ;CALML5;INPP4A;IPPK;DGKQ;INPPL1;PIK3C2G;MTMR14;INPP5E;SYNJ2;IMPAD1;PRKCG;DGKH;ITPKA;ITPR1;DGKG;PIKFYVE;SACM1L;ITPK1;PRKCB;ITPKB;PIK3CD;PLCG1;ITPR2;PLCB3;PLCG2;DGKI;ITPR3;DGKE;PLCD1;CDS1;PIP5K1A;MTMR6;PIP4K2B;IP6K1;INPP1;PIP4K2C;MTMR7;PI4KB;PTEN;PLCB1;IPMK;PIK3R3;PIK3R2;PI4K2B;IP6K2;ITPKC;PI4K2A;SYNJ1;MTMR4;IMPA2;INPP4B;INPP5B;CALM1;PIP5K1B;PLCB4;PL…
hsa04530	Tight junction	http://www.kegg.jp/kegg-bin/show_pathway?hsa04530+100506658+10096+10097+1019+10376+103910+10627+1080+11149+113457+11346+123720+1365+1366+137075+140465+154810+1739+1740+2017+2064+23327+23370+23513+23562+24146+2626+27134+3308+3688+3725+387+3993+3996+4214+4218+4621+4627+4628+4629+4637+4734+4771+5010+50848+50855+5111+51421+51422+51735+51762+51807+54566+55114+5515+5516+5518+5519+5520+5521+5522+5562+55…	170	125	102.674	1.21745	0.000197128	0.000783705	100506658;10096;10097;1019;10376;103910;10627;1080;11149;113457;11346;123720;1365;1366;137075;140465;154810;1739;1740;2017;2064;23327;23370;23513;23562;24146;2626;27134;3308;3688;3725;387;3993;3996;4214;4218;4621;4627;4628;4629;4637;4734;4771;5010;50848;50855;5111;51421;51422;51735;51762;51807;54566;55114;5515;5516;5518;5519;5520;5521;5522;5562;5563;5564;5565;5566;5567;5571;5581;5584;55844;5590;5…	SCRIB;PRKCZ;ARHGEF18;MYH10;LLGL1;CTTN;CLDN5;PARD6A;LLGL2;SYNPO;PRKAG2;MARVELD3;TUBA3D;MYH11;CLDN14;RAPGEF2;CLDN15;CLDN6;ACTR3B;MICALL2;EZR;MYH14;PPP2R2D;TIAM1;MYH7B;SRC;TUBA1C;NEDD4L;MYH9;ACTN4;PRKCI;PPP2R1B;SYMPK;JUN;JAM2;CCND1;PRKAG1;MYL12A;ARHGAP17;PRKAB2;MAGI1;BVES;PPP2R1A;AMOTL2;VASP;CDK4;TUBA1B;MAP3K1;CLDN23;TJP1;ACTG1;MYL6;OCLN;NEDD4;NF2;TUBA1A;GATA4;PRKCE;PRKACA;MYL12B;MYL6B;PARD6G;PPP2R2…
hsa05412	Arrhythmogenic right ventricular cardiomyopathy (ARVC)	http://www.kegg.jp/kegg-bin/show_pathway?hsa05412+1000+10368+10369+1495+1496+1499+1605+1674+1756+1824+1832+22801+27092+3655+3672+3673+3674+3675+3676+3678+3679+3680+3685+3688+3690+3691+3693+3695+3696+3728+3908+4000+488+51176+5318+55799+59283+59284+60+6262+6442+6443+6546+6932+6934+71+775+776+781+782+783+784+785+83439+8516+88+9254+93589	72	58	43.4853	1.33378	0.000199991	0.000785505	1000;10368;10369;1495;1496;1499;1605;1674;1756;1824;1832;22801;27092;3655;3672;3673;3674;3675;3676;3678;3679;3680;3685;3688;3690;3691;3693;3695;3696;3728;3908;4000;488;51176;5318;55799;59283;59284;60;6262;6442;6443;6546;6932;6934;71;775;776;781;782;783;784;785;83439;8516;88;9254;93589	CACNA2D4;CACNA1C;SGCA;RYR2;ITGB4;DSP;ITGB5;SLC8A1;DES;CACNB1;CACNA2D2;CACNA2D3;DAG1;LMNA;DMD;ITGA7;CTNNA2;JUP;ITGB7;ITGA6;TCF7L2;LAMA2;TCF7;ITGB3;TCF7L1;ITGA2;SGCB;ATP2A2;ACTG1;ITGB8;ITGA1;CDH2;ITGA8;PKP2;CTNNA1;ITGA11;CACNB2;ACTB;CACNG3;CACNA2D1;ACTN2;CACNB3;LEF1;ITGB1;CACNG8;CACNA1D;CACNG4;ITGA3;CTNNB1;ITGA9;DSC2;ITGAV;CACNG2;ITGA2B;ITGA4;CACNG7;ITGA5;CACNB4
hsa04512	ECM-receptor interaction	http://www.kegg.jp/kegg-bin/show_pathway?hsa04512+10319+1101+1277+1278+1280+1282+1284+1285+1287+1291+1292+1293+1298+1299+1311+1605+22801+22987+2335+2811+2812+2815+284217+3161+3339+3381+3655+3672+3673+3674+3675+3676+3678+3679+3680+3685+3688+3690+3691+3693+3695+3696+375790+3908+3909+3910+3912+3913+3915+3918+5649+6382+6385+7057+7058+7059+7060+7143+7148+7450+8516+960+961+9899+9900	82	65	49.525	1.31247	0.000205326	0.000792788	10319;1101;1277;1278;1280;1282;1284;1285;1287;1291;1292;1293;1298;1299;1311;1605;22801;22987;2335;2811;2812;2815;284217;3161;3339;3381;3655;3672;3673;3674;3675;3676;3678;3679;3680;3685;3688;3690;3691;3693;3695;3696;375790;3908;3909;3910;3912;3913;3915;3918;5649;6382;6385;7057;7058;7059;7060;7143;7148;7450;8516;960;961;9899;9900	SV2B;IBSP;TNXB;ITGB4;COL1A1;GP9;ITGB5;COL6A1;COL6A2;AGRN;THBS2;COL6A3;DAG1;ITGA7;LAMB2;HSPG2;ITGB7;COL2A1;ITGA6;LAMA2;RELN;LAMA3;CHAD;COL9A2;ITGB3;COL1A2;ITGA2;COL4A2;LAMA1;ITGB8;CD44;SDC1;ITGA1;THBS3;COL4A3;COL9A3;CD47;ITGA8;LAMB1;ITGA11;LAMC1;LAMA4;COL4A5;SDC4;LAMC2;THBS1;COL4A1;ITGB1;THBS4;SV2A;TNR;COMP;GP1BB;ITGA3;VWF;SV2C;ITGA9;FN1;ITGAV;HMMR;ITGA2B;LAMC3;ITGA4;ITGA5;GP1BA
hsa04926	Relaxin signaling pathway	http://www.kegg.jp/kegg-bin/show_pathway?hsa04926+10488+10681+107+108+109+111+112+113+114+115+1277+1278+1282+1284+1285+1287+1385+1386+1388+1432+148327+1910+1956+196883+207+208+23236+2353+25759+2769+2770+2771+2775+2778+2782+2783+2785+2786+2788+2790+2793+2885+3265+3725+3845+399694+408+4087+4088+409+4313+4318+468+4790+4792+4846+4893+51289+51764+5290+5293+5295+5296+5331+5332+53358+54331+5566+5567+557…	130	98	78.5152	1.24817	0.000206708	0.000792788	10488;10681;107;108;109;111;112;113;114;115;1277;1278;1282;1284;1285;1287;1385;1386;1388;1432;148327;1910;1956;196883;207;208;23236;2353;25759;2769;2770;2771;2775;2778;2782;2783;2785;2786;2788;2790;2793;2885;3265;3725;3845;399694;408;4087;4088;409;4313;4318;468;4790;4792;4846;4893;51289;51764;5290;5293;5295;5296;5331;5332;53358;54331;5566;5567;5578;5590;5594;5595;55970;5600;5601;5603;5604;5605;56…	GNG7;PRKCZ;MAP2K2;PRKCA;EDNRB;COL1A1;GNAO1;VEGFA;GNA15;ADCY5;ADCY9;AKT1;HRAS;GNB4;SRC;SHC2;GNAI2;ATF6B;JUN;MAPK14;SHC4;RELA;ATF2;ARRB1;GRB2;GNAS;GNB2;MAPK13;ADCY3;PIK3CD;COL1A2;MAPK1;PLCB3;KRAS;COL4A2;CREB3L1;TGFBR2;RXFP3;RAF1;TGFB1;MAPK3;PRKACA;GNG4;ADCY4;COL4A3;ARRB2;CREB5;ACTA2;GNG3;AKT2;ADCY6;SHC1;ADCY1;GNG12;GNG10;ATF4;PLCB1;COL4A5;FOS;NOS3;SMAD3;ADCY7;VEGFB;GNG13;GNB1;SMAD2;PIK3R3;PIK3R2;GN…
hsa04340	Hedgehog signaling pathway	http://www.kegg.jp/kegg-bin/show_pathway?hsa04340+11127+122011+132884+1452+1453+1454+1455+1456+2121+23291+23432+2619+2735+2736+2737+2932+339745+3549+374654+4036+408+409+50846+50937+51684+53944+5566+5567+57154+5727+595+596+64399+6469+6608+8452+8454+8643+894+91653	47	40	28.3863	1.40913	0.000213911	0.000810873	11127;122011;132884;1452;1453;1454;1455;1456;2121;23291;23432;2619;2735;2736;2737;2932;339745;3549;374654;4036;408;409;50846;50937;51684;53944;5566;5567;57154;5727;595;596;64399;6469;6608;8452;8454;8643;894;91653	GPR161;CSNK1A1L;CSNK1D;GLI2;CSNK1G2;PTCH2;SMURF1;EVC2;CSNK1E;SUFU;CCND1;CCND2;GSK3B;DHH;ARRB1;KIF7;CSNK1A1;CDON;GLI3;BCL2;KIF3A;IHH;LRP2;PTCH1;PRKACA;SMO;ARRB2;SHH;GLI1;CUL3;HHIP;FBXW11;GAS1;CSNK1G1;BOC;CUL1;CSNK1G3;EVC;SPOPL;PRKACB
hsa04710	Circadian rhythm	http://www.kegg.jp/kegg-bin/show_pathway?hsa04710+1385+1407+1408+1453+1454+23291+26224+406+4862+51422+5187+5562+5563+5564+5565+5571+6095+6096+6097+6500+79365+8454+8553+8863+8864+9572+9575+9978	31	28	18.7229	1.4955	0.000236529	0.000886304	1385;1407;1408;1453;1454;23291;26224;406;4862;51422;5187;5562;5563;5564;5565;5571;6095;6096;6097;6500;79365;8454;8553;8863;8864;9572;9575;9978	CSNK1D;PRKAG2;PER1;NPAS2;PER2;CSNK1E;BHLHE40;PRKAG1;PRKAB2;RORA;FBXL3;ARNTL;CLOCK;NR1D1;RBX1;PER3;CRY1;CRY2;RORB;FBXW11;BHLHE41;PRKAA1;PRKAA2;SKP1;RORC;PRKAB1;CREB1;CUL1
hsa05100	Bacterial invasion of epithelial cells	http://www.kegg.jp/kegg-bin/show_pathway?hsa05100+10093+10094+10095+10109+10163+10459+10552+1211+1212+1398+1399+1495+1496+1499+1759+1785+1793+2017+2335+23607+2549+25759+26052+3611+3678+3688+387+391+399694+4233+5290+5293+5295+5296+53358+5747+5829+5879+60+63916+6464+6714+71+7414+79658+79767+81873+8218+8503+857+858+859+867+8936+8976+9564+9844+998+999	74	59	44.6933	1.32011	0.000300842	0.00111448	10093;10094;10095;10109;10163;10459;10552;1211;1212;1398;1399;1495;1496;1499;1759;1785;1793;2017;2335;23607;2549;25759;26052;3611;3678;3688;387;391;399694;4233;5290;5293;5295;5296;53358;5747;5829;5879;60;63916;6464;6714;71;7414;79658;79767;81873;8218;8503;857;858;859;867;8936;8976;9564;9844;998;999	ELMO3;DOCK1;CTTN;PTK2;ARPC1B;GAB1;SRC;SHC2;PXN;CTNNA2;CAV3;ARPC5L;SHC4;DNM2;CAV1;ARPC3;DNM3;PIK3CD;ARPC4;ARHGAP10;MAD2L2;ACTG1;CLTA;CAV2;ILK;CD2AP;CTNNA1;ELMO1;SHC1;DNM1;CRK;ACTB;CBL;CRKL;WASF1;ARPC1A;BCAR1;ARPC2;PIK3R3;PIK3R2;RHOA;RHOG;VCL;CLTCL1;ITGB1;ELMO2;RAC1;SHC3;CTNNB1;WASL;WASF2;MET;CLTB;FN1;PIK3CA;PIK3R1;CDH1;CDC42;ITGA5
hsa00604	Glycosphingolipid biosynthesis	http://www.kegg.jp/kegg-bin/show_pathway?hsa00604+256435+2583+27090+2720+29906+3073+3074+30815+6482+6483+6489+81849+8705+8869+9197	15	15	9.05945	1.65573	0.000514215	0.00188353	256435;2583;27090;2720;29906;3073;3074;30815;6482;6483;6489;81849;8705;8869;9197	GLB1;ST6GALNAC4;ST6GALNAC6;ST3GAL1;B3GALT4;B4GALNT1;ST3GAL2;HEXA;SLC33A1;ST6GALNAC3;ST3GAL5;ST6GALNAC5;HEXB;ST8SIA1;ST8SIA5
hsa05170	Human immunodeficiency virus 1 infection	http://www.kegg.jp/kegg-bin/show_pathway?hsa05170+10053+10298+10681+1072+1073+1111+1147+1174+130340+1398+1399+1432+162+164+200316+207+208+2185+23118+23291+2353+2475+25939+27350+2767+2770+2771+2775+2776+2782+2783+2785+2786+2788+2790+2793+29110+2923+3105+3106+3107+3133+3134+3135+3265+355+3551+3661+3708+3709+3710+3725+3845+3984+3985+4615+472+4772+4773+4775+4776+4790+4792+4893+5058+5062+51764+51806+5…	212	151	128.04	1.17932	0.000562896	0.00203894	10053;10298;10681;1072;1073;1111;1147;1174;130340;1398;1399;1432;162;164;200316;207;208;2185;23118;23291;2353;2475;25939;27350;2767;2770;2771;2775;2776;2782;2783;2785;2786;2788;2790;2793;29110;2923;3105;3106;3107;3133;3134;3135;3265;355;3551;3661;3708;3709;3710;3725;3845;3984;3985;4615;472;4772;4773;4775;4776;4790;4792;4893;5058;5062;51764;51806;5290;5293;5295;5296;5335;5336;54205;54331;545;5530;…	GNG7;AP1B1;GNA11;NFATC2;HLA-G;MAP2K2;PRKCA;NFATC1;PTK2;GNAO1;CALML5;HLA-F;TAP2;AKT1;HRAS;APOBEC3C;AP1M2;CASP9;RIPK1;GNB4;BID;IKBKB;GNAI2;PXN;AP1G2;ATR;PRKCG;JUN;CFL2;MAPK14;AP1G1;CDK1;CDC25C;ITPR1;PAK6;BAX;TRIM5;CALR;AP1S1;RPS6KB2;TRADD;TAPBP;CXCR4;MAP2K3;PPP3R1;WEE1;RELA;PAK2;NFATC4;CCNB2;BAD;PPP3CA;IRF3;PRKCB;GNB2;PAK1;CUL5;MAPK13;PIK3CD;CD247;PLCG1;ITPR2;MAPK1;MYD88;BCL2;CASP3;PLCG2;KRAS;CHUK;…
hsa04137	Mitophagy	http://www.kegg.jp/kegg-bin/show_pathway?hsa04137+10133+10241+10370+11337+11345+139341+1459+1460+1869+22800+22808+2309+23710+23786+285973+29110+3091+3265+3725+3845+4077+4286+468+4893+51024+55288+55669+5601+5970+598+6237+64786+65018+664+665+6667+6714+7157+7314+7879+79065+7942+8408+84749+8878+8887+89941+9101+9451+9474+9927+9958	65	52	39.2576	1.32458	0.000588405	0.00210791	10133;10241;10370;11337;11345;139341;1459;1460;1869;22800;22808;2309;23710;23786;285973;29110;3091;3265;3725;3845;4077;4286;468;4893;51024;55288;55669;5601;5970;598;6237;64786;65018;664;665;6667;6714;7157;7314;7879;79065;7942;8408;84749;8878;8887;89941;9101;9451;9474;9927;9958	OPTN;RHOT2;ATG9A;HRAS;ULK1;SRC;MITF;BNIP3;TFEB;PINK1;JUN;MFN2;RHOT1;FIS1;RRAS2;RELA;CITED2;HIF1A;NBR1;TBC1D15;EIF2AK3;GABARAP;KRAS;BCL2L13;SP1;TBK1;GABARAPL1;ATG5;BNIP3L;UBB;ATG9B;TP53;E2F1;BCL2L1;ATF4;CALCOCO2;USP15;CSNK2B;MRAS;GABARAPL2;SQSTM1;FUNDC1;RAB7A;FOXO3;CSNK2A2;TAX1BP1;MFN1;MAPK9;USP30;RRAS;USP8;NRAS
hsa04350	TGF-beta signaling pathway	http://www.kegg.jp/kegg-bin/show_pathway?hsa04350+1030+10468+10637+130399+1387+151449+1874+1875+2033+25805+3397+3398+3399+3400+353500+3625+387+392255+4052+4086+4087+4088+4089+4090+4091+4092+4093+4609+4681+5308+5515+5516+5518+5519+5594+5595+57154+5933+6093+6199+650+6500+652+655+656+657+6667+7027+7040+7042+7043+7046+7048+7050+7057+8200+8454+90+91+92+9241+93+9372+9765+9978	84	65	50.7329	1.28122	0.000711894	0.00252258	1030;10468;10637;130399;1387;151449;1874;1875;2033;25805;3397;3398;3399;3400;353500;3625;387;392255;4052;4086;4087;4088;4089;4090;4091;4092;4093;4609;4681;5308;5515;5516;5518;5519;5594;5595;57154;5933;6093;6199;650;6500;652;655;656;657;6667;7027;7040;7042;7043;7046;7048;7050;7057;8200;8454;90;91;92;9241;93;9372;9765;9978	TGIF1;TFDP1;LEFTY1;INHBB;SMAD6;SMAD9;GDF5;SMURF1;SMAD7;PPP2R1B;MYC;RBL1;ZFYVE9;GDF7;RPS6KB2;ID3;TGFB2;FST;PPP2R1A;BMP8B;CDKN2B;MAPK1;SMAD1;PITX2;E2F5;BMP2;EP300;BMP8A;TGFBR2;BMP7;SP1;TGFB1;MAPK3;ACVR2A;RBX1;ZFYVE16;SMAD5;ID4;LTBP1;SMAD4;GDF6;NBL1;BMP4;SMAD3;ACVR1B;ID1;ACVR1C;NOG;ROCK1;SMAD2;RHOA;THBS1;ACVR1;CREBBP;BAMBI;E2F4;PPP2CA;TGFB3;BMPR1A;ACVR2B;SKP1;PPP2CB;CUL1;TGFBR1;ID2
hsa00562	Inositol phosphate metabolism	http://www.kegg.jp/kegg-bin/show_pathway?hsa00562+138429+200576+22876+22908+23236+23396+253430+3613+3628+3631+3632+3633+3635+3636+3705+3706+3707+4329+51196+51477+51763+5288+5289+5290+5293+5294+5297+5298+5305+5331+5332+5333+5335+5336+54928+55300+55361+56623+5728+64419+64768+7167+79837+80271+8394+8395+8396+8776+8821+8867+8871+8897+8898+9107+9108+9110+9562+9651	74	58	44.6933	1.29773	0.000768826	0.00269502	138429;200576;22876;22908;23236;23396;253430;3613;3628;3631;3632;3633;3635;3636;3705;3706;3707;4329;51196;51477;51763;5288;5289;5290;5293;5294;5297;5298;5305;5331;5332;5333;5335;5336;54928;55300;55361;56623;5728;64419;64768;7167;79837;80271;8394;8395;8396;8776;8821;8867;8871;8897;8898;9107;9108;9110;9562;9651	INPP5A;PIP5K1C;MTMR1;PIK3CG;INPP5D;PI4KA;INPP4A;IPPK;INPPL1;PIK3C2G;MTMR14;PLCH2;INPP5E;SYNJ2;ISYNA1;IMPAD1;ITPKA;PIKFYVE;SACM1L;ITPK1;ITPKB;PIK3CD;PLCG1;PLCB3;PLCG2;ALDH6A1;PLCD1;PIP5K1A;MTMR6;PIP4K2B;MINPP1;INPP1;PIP4K2C;MTMR7;PI4KB;PTEN;PLCB1;TPI1;IPMK;PI4K2B;ITPKC;PI4K2A;SYNJ1;MTMR4;IMPA2;INPP4B;INPP5B;PIP5K1B;PLCB4;PLCE1;PIK3CA;PIK3C3;PIP4K2A;PIP5KL1;MTMR3;INPP5K;INPP5F;MTMR2
hsa05414	Dilated cardiomyopathy (DCM)	http://www.kegg.jp/kegg-bin/show_pathway?hsa05414+10368+10369+107+108+109+111+112+113+114+115+153+1605+1674+1756+196883+22801+27092+2778+3655+3672+3673+3674+3675+3676+3678+3679+3680+3685+3688+3690+3691+3693+3695+3696+3908+4000+4607+488+5566+5567+55799+59283+59284+60+6262+6442+6443+6546+70+7040+7042+7043+71+7134+7168+7169+7170+7171+7273+775+776+781+782+783+784+785+8516+9254+93589	90	69	54.3567	1.26939	0.000786121	0.00272633	10368;10369;107;108;109;111;112;113;114;115;153;1605;1674;1756;196883;22801;27092;2778;3655;3672;3673;3674;3675;3676;3678;3679;3680;3685;3688;3690;3691;3693;3695;3696;3908;4000;4607;488;5566;5567;55799;59283;59284;60;6262;6442;6443;6546;70;7040;7042;7043;71;7134;7168;7169;7170;7171;7273;775;776;781;782;783;784;785;8516;9254;93589	CACNA2D4;CACNA1C;SGCA;RYR2;ITGB4;TTN;TNNC1;ITGB5;SLC8A1;DES;CACNB1;CACNA2D2;CACNA2D3;ADCY5;ADCY9;MYBPC3;TPM2;DAG1;LMNA;DMD;ITGA7;ITGB7;ITGA6;TGFB2;LAMA2;GNAS;ADCY3;ITGB3;TPM3;ITGA2;SGCB;ATP2A2;ACTG1;ITGB8;TGFB1;PRKACA;ITGA1;ADCY4;TPM4;ITGA8;TPM1;ADCY6;ADCY1;ITGA11;CACNB2;ACTB;CACNG3;CACNA2D1;ADCY7;CACNB3;ITGB1;CACNG8;ADRB1;TGFB3;ADCY8;CACNA1D;ACTC1;CACNG4;ITGA3;ITGA9;ITGAV;CACNG2;ITGA2B;ITGA4;CAC…
hsa04114	Oocyte meiosis	http://www.kegg.jp/kegg-bin/show_pathway?hsa04114+1017+10459+107+10734+108+109+10971+111+112+113+114+115+132864+196883+22849+23291+245711+246184+26271+285955+29882+29945+3480+3708+3709+3710+4085+441272+51433+51434+51529+51806+5241+5347+5499+5500+5501+5515+5516+5518+5519+5525+5526+5527+5528+5529+5530+5532+5533+5534+5566+5567+5594+5595+5604+6195+6196+6300+64506+64682+6500+6790+699+7529+7531+7532+75…	124	92	74.8914	1.22845	0.000814791	0.00279602	1017;10459;107;10734;108;109;10971;111;112;113;114;115;132864;196883;22849;23291;245711;246184;26271;285955;29882;29945;3480;3708;3709;3710;4085;441272;51433;51434;51529;51806;5241;5347;5499;5500;5501;5515;5516;5518;5519;5525;5526;5527;5528;5529;5530;5532;5533;5534;5566;5567;5594;5595;5604;6195;6196;6300;64506;64682;6500;6790;699;7529;7531;7532;7534;801;80315;805;808;816;817;818;8454;8697;891;898…	SPDYE3;ANAPC5;PPP2R5C;CAMK2B;ANAPC2;ESPL1;CAMK2G;CALML5;ADCY5;ADCY9;SPDYE1;PPP2R1B;FBXO5;YWHAG;CDK1;REC8;CDC25C;BUB1;ITPR1;ANAPC1;CAMK2D;AURKA;PPP3R1;SMC3;STAG3;PPP2R5D;PPP2R5A;CPEB4;PPP2R1A;YWHAZ;CCNB2;PPP3CA;ADCY3;ITPR2;MAPK1;CDC20;RPS6KA2;MAD2L2;CPEB3;ANAPC11;CDK2;YWHAQ;MAPK3;ITPR3;CDC27;PRKACA;ADCY4;PPP1CB;RBX1;CPEB2;YWHAB;ADCY6;PTTG1;ADCY1;RPS6KA1;IGF1R;ADCY7;PGR;ANAPC7;PPP2R5E;CCNE1;FBXW11;…
hsa04930	Type II diabetes mellitus	http://www.kegg.jp/kegg-bin/show_pathway?hsa04930+122809+2475+2645+3098+3099+3101+3551+3643+3651+3667+3767+389692+5290+5293+5295+5296+5313+5315+5580+5581+5590+5594+5595+5601+6514+6517+6833+773+774+775+776+777+8503+8651+8660+8835+8913+9021	46	38	27.7823	1.36778	0.00103756	0.00352339	122809;2475;2645;3098;3099;3101;3551;3643;3651;3667;3767;389692;5290;5293;5295;5296;5313;5315;5580;5581;5590;5594;5595;5601;6514;6517;6833;773;774;775;776;777;8503;8651;8660;8835;8913;9021	CACNA1C;CACNA1E;PRKCZ;GCK;HK3;ABCC8;CACNA1G;CACNA1A;IKBKB;CACNA1B;PDX1;HK2;SOCS2;PIK3CD;MAPK1;KCNJ11;PRKCE;MAPK3;INSR;PRKCD;SOCS1;PKM;IRS1;SLC2A2;MTOR;MAFA;PIK3R3;PIK3R2;SLC2A4;SOCS4;IRS2;CACNA1D;SOCS3;PIK3CA;PKLR;MAPK9;PIK3R1;HK1
hsa05221	Acute myeloid leukemia	http://www.kegg.jp/kegg-bin/show_pathway?hsa05221+1050+1147+1436+1848+1978+207+208+2322+2475+2885+3265+3551+3728+3815+3845+4609+4790+4893+51176+5290+5292+5293+5295+5296+5371+5467+5594+5595+5604+5605+572+5894+5914+595+5970+6199+6654+6688+673+6774+6776+6777+6932+6934+7704+83439+8503+861+862+8864+8900+929	66	52	39.8616	1.30451	0.00115033	0.00386605	1050;1147;1436;1848;1978;207;208;2322;2475;2885;3265;3551;3728;3815;3845;4609;4790;4893;51176;5290;5292;5293;5295;5296;5371;5467;5594;5595;5604;5605;572;5894;5914;595;5970;6199;6654;6688;673;6774;6776;6777;6932;6934;7704;83439;8503;861;862;8864;8900;929	MAP2K2;SPI1;ZBTB16;AKT1;HRAS;PER2;IKBKB;JUP;CCND1;MYC;RPS6KB2;TCF7L2;PIM1;RELA;TCF7;BAD;GRB2;PIK3CD;MAPK1;TCF7L1;STAT5B;KRAS;DUSP6;CHUK;RAF1;MAPK3;CCNA1;AKT2;PPARD;RARA;CSF1R;MTOR;RUNX1;FLT3;STAT3;PIK3R3;PIK3R2;BRAF;LEF1;SOS1;STAT5A;NFKB1;KIT;PML;CEBPA;EIF4EBP1;PIK3CA;PIK3R1;CD14;RUNX1T1;NRAS;MAP2K1
hsa04931	Insulin resistance	http://www.kegg.jp/kegg-bin/show_pathway?hsa04931+10062+10488+10891+10998+11000+11001+133522+1374+1385+148327+207+208+22877+2308+2475+2673+28965+2932+2997+3551+3643+3667+376497+4790+4792+4846+5106+51085+51422+5170+5290+5293+5295+5296+5465+5499+5500+5501+5509+5562+5563+5564+5565+5571+5579+5580+5581+5588+5590+5601+5728+5770+57761+5781+5792+5834+5836+5970+6195+6196+6199+64764+6513+6514+6517+6720+677…	107	80	64.624	1.23793	0.00119245	0.00396673	10062;10488;10891;10998;11000;11001;133522;1374;1385;148327;207;208;22877;2308;2475;2673;28965;2932;2997;3551;3643;3667;376497;4790;4792;4846;5106;51085;51422;5170;5290;5293;5295;5296;5465;5499;5500;5501;5509;5562;5563;5564;5565;5571;5579;5580;5581;5588;5590;5601;5728;5770;57761;5781;5792;5834;5836;5970;6195;6196;6199;64764;6513;6514;6517;6720;6774;6945;7132;7376;79660;8503;8660;9021;90673;90993;…	MLXIPL;PPP1R3E;PRKCZ;SLC27A1;PYGB;PRKAG2;NR1H2;AKT1;PTPRF;SLC27A3;FOXO1;IKBKB;MLXIP;TBC1D4;SREBF1;PPP1R3D;MLX;PRKAG1;GSK3B;RPS6KB2;PRKAB2;RELA;PCK2;CPT1A;PPARGC1B;SLC2A1;PRKCB;PIK3CD;RPS6KA2;CREB3L1;PRKCE;PPP1CB;INSR;PRKCQ;GFPT1;PRKCD;CREB5;PYGL;AKT2;PPARGC1A;NR1H3;PPP1R3B;IRS1;RPS6KA1;SLC2A2;PTEN;TRIB3;MTOR;SLC27A6;NOS3;PPARA;STAT3;PIK3R3;GFPT2;PIK3R2;SLC2A4;SLC27A2;PTPN1;PRKAA1;PPP1CC;IRS2;NFKB…
hsa04540	Gap junction	http://www.kegg.jp/kegg-bin/show_pathway?hsa04540+10376+10381+107+108+109+111+112+113+113457+114+115+1453+153+1812+1813+1902+1956+196883+203068+23236+2767+2770+2771+2776+2778+2885+2911+2915+2977+3265+347733+3708+3709+3710+3845+4893+5154+5155+5156+51807+5331+5332+5566+5567+5578+5579+5582+5592+5594+5595+5598+56034+5604+5605+5607+5894+6654+6714+7082+7277+7280+7846+80310+81027+84617+84790+983	88	67	53.1487	1.26061	0.00129778	0.0042735	10376;10381;107;108;109;111;112;113;113457;114;115;1453;153;1812;1813;1902;1956;196883;203068;23236;2767;2770;2771;2776;2778;2885;2911;2915;2977;3265;347733;3708;3709;3710;3845;4893;5154;5155;5156;51807;5331;5332;5566;5567;5578;5579;5582;5592;5594;5595;5598;56034;5604;5605;5607;5894;6654;6714;7082;7277;7280;7846;80310;81027;84617;84790;983	GNA11;MAPK7;MAP2K2;TUBB6;PRKCA;TUBB1;PDGFRA;TUBB3;PDGFA;CSNK1D;TUBA3D;ADCY5;ADCY9;HRAS;SRC;TUBA1C;PDGFC;GNAI2;PRKCG;CDK1;PRKG1;ITPR1;TUBB;GRB2;GNAS;PRKCB;GUCY1A2;TUBA1B;ADCY3;ITPR2;MAPK1;PLCB3;KRAS;TJP1;GNAQ;RAF1;TUBA1A;MAPK3;ITPR3;PRKACA;ADCY4;ADCY6;ADCY1;PDGFB;TUBA4A;PLCB1;ADCY7;DRD2;PDGFD;TUBB2B;GNAI1;ADRB1;SOS1;ADCY8;EGFR;GRM1;MAP2K5;TUBA8;GRM5;DRD1;PLCB4;LPAR1;TUBB2A;ADCY2;NRAS;MAP2K1;PRKACB
hsa03050	Proteasome	http://www.kegg.jp/kegg-bin/show_pathway?hsa03050+10197+10213+11047+23198+51371+5682+5684+5685+5686+5687+5688+5689+5690+5691+5692+5693+5694+5695+5696+5698+5699+5702+5704+5705+5706+5707+5708+5709+5710+5713+5714+5717+5719+5720+5721+9491+9861	45	37	27.1783	1.36138	0.00143684	0.00468411	10197;10213;11047;23198;51371;5682;5684;5685;5686;5687;5688;5689;5690;5691;5692;5693;5694;5695;5696;5698;5699;5702;5704;5705;5706;5707;5708;5709;5710;5713;5714;5717;5719;5720;5721;9491;9861	PSMF1;PSMB9;PSME3;PSMD6;PSME4;PSMD13;PSME1;PSMB8;PSMA1;PSMC5;PSMB1;PSMC4;PSMD7;PSMA5;PSMD2;PSMB10;PSMB6;PSMB2;PSMA6;PSMD3;PSMA3;PSMB4;PSMC6;PSMD4;PSME2;PSMB3;PSMD1;PSMD11;PSMA4;PSMC3;PSMB5;ADRM1;PSMD14;POMP;PSMA7;PSMB7;PSMD8
hsa05130	Pathogenic Escherichia coli infection	http://www.kegg.jp/kegg-bin/show_pathway?hsa05130+100506658+10093+10094+10095+10109+10376+10381+10552+10971+113457+1499+2017+203068+25+2534+347733+3688+387+3875+4690+4691+51807+5578+60+6093+71+7100+7277+7280+7430+7534+7846+81027+81873+8440+84617+84790+8976+9076+9181+929+9475+998+999	55	44	33.218	1.32458	0.00155523	0.00501986	100506658;10093;10094;10095;10109;10376;10381;10552;10971;113457;1499;2017;203068;25;2534;347733;3688;387;3875;4690;4691;51807;5578;60;6093;71;7100;7277;7280;7430;7534;7846;81027;81873;8440;84617;84790;8976;9076;9181;929;9475;998;999	TUBB6;PRKCA;TUBB1;CTTN;TUBB3;ARPC1B;TUBA3D;NCK2;NCK1;ABL1;EZR;TUBA1C;ARPC5L;FYN;TUBB;TLR5;YWHAZ;ARPC3;TUBA1B;ARPC4;ACTG1;OCLN;NCL;YWHAQ;TUBA1A;ROCK2;TUBA4A;ACTB;ROCK1;ARPC1A;ARPC2;RHOA;TUBB2B;ITGB1;KRT18;ARHGEF2;TUBA8;CTNNB1;WASL;CDH1;TUBB2A;CLDN1;CDC42;CD14
hsa04330	Notch signaling pathway	http://www.kegg.jp/kegg-bin/show_pathway?hsa04330+10683+11317+1387+1487+1488+182+1840+1855+1856+1857+196403+2033+22938+23220+2648+28514+3065+3066+3280+3516+3714+388585+3955+4242+4851+4854+4855+54567+55534+55851+5663+5664+6868+83464+84441+9253+9541+9612+9794	48	39	28.9902	1.34528	0.0016631	0.00531541	10683;11317;1387;1487;1488;182;1840;1855;1856;1857;196403;2033;22938;23220;2648;28514;3065;3066;3280;3516;3714;388585;3955;4242;4851;4854;4855;54567;55534;55851;5663;5664;6868;83464;84441;9253;9541;9612;9794	NUMBL;JAG2;NCOR2;DLL4;NOTCH3;PSEN2;NOTCH1;CTBP2;DTX3;MAML3;NOTCH4;CTBP1;RBPJ;HES1;PSENEN;LFNG;PSEN1;DTX4;EP300;DVL2;DTX1;MFNG;MAML1;MAML2;JAG1;CIR1;HDAC2;HES5;DLL3;APH1B;DLL1;HDAC1;CREBBP;DVL3;SNW1;ADAM17;RBPJL;DVL1;KAT2A
hsa05219	Bladder cancer	http://www.kegg.jp/kegg-bin/show_pathway?hsa05219+1019+1026+1029+11186+1613+1839+1869+1870+1871+1890+1956+2064+2261+3265+3845+4193+4313+4318+4609+4893+5594+5595+5604+5605+5894+5925+595+6714+673+7057+7157+7422+9252+999	41	34	24.7625	1.37304	0.00168468	0.00533211	1019;1026;1029;11186;1613;1839;1869;1870;1871;1890;1956;2064;2261;3265;3845;4193;4313;4318;4609;4893;5594;5595;5604;5605;5894;5925;595;6714;673;7057;7157;7422;9252;999	MAP2K2;FGFR3;VEGFA;HRAS;SRC;DAPK3;CCND1;MYC;RB1;MDM2;CDK4;MAPK1;CDKN1A;TYMP;KRAS;RASSF1;RPS6KA5;RAF1;MAPK3;CDKN2A;HBEGF;E2F3;TP53;E2F1;BRAF;THBS1;MMP9;EGFR;E2F2;MMP2;CDH1;ERBB2;NRAS;MAP2K1
hsa04912	GnRH signaling pathway	http://www.kegg.jp/kegg-bin/show_pathway?hsa04912+107+108+109+111+112+113+114+115+1432+1839+1956+1958+196883+2185+23236+2767+2776+2778+2796+2885+3265+3708+3709+3710+3725+3845+4214+4215+4216+4313+4323+468+4893+51806+5331+5332+5337+5338+5566+5567+5578+5579+5580+5594+5595+5598+5600+5601+5603+5604+5605+5606+5608+5609+5894+6300+6416+6654+6714+775+776+801+805+808+816+817+818+8681+91860+998	93	70	56.1686	1.24625	0.00175226	0.00549266	107;108;109;111;112;113;114;115;1432;1839;1956;1958;196883;2185;23236;2767;2776;2778;2796;2885;3265;3708;3709;3710;3725;3845;4214;4215;4216;4313;4323;468;4893;51806;5331;5332;5337;5338;5566;5567;5578;5579;5580;5594;5595;5598;5600;5601;5603;5604;5605;5606;5608;5609;5894;6300;6416;6654;6714;775;776;801;805;808;816;817;818;8681;91860;998	GNRH1;CACNA1C;GNA11;MAPK7;MAP2K2;PLD2;PRKCA;CAMK2B;CAMK2G;CALML5;ADCY5;ADCY9;HRAS;SRC;JUN;MAPK14;ITPR1;CAMK2D;MAP2K3;EGR1;GRB2;GNAS;PRKCB;MAPK13;ADCY3;ITPR2;MAP3K1;MAPK1;PLCB3;KRAS;GNAQ;RAF1;MAPK3;ITPR3;PRKACA;ADCY4;PTK2B;PRKCD;JMJD7-PLA2G4B;HBEGF;ADCY6;ADCY1;ATF4;PLCB1;ADCY7;MAP3K3;MAP2K4;SOS1;ADCY8;EGFR;MAPK12;CACNA1D;CALM1;MMP14;PLCB4;MAP2K7;CALML4;MMP2;MAPK9;MAP2K6;MAP3K4;PLD1;CALM2;CALM3;CDC…
hsa04950	Maturity onset diabetes of the young	http://www.kegg.jp/kegg-bin/show_pathway?hsa04950+168620+222546+2494+2645+3087+3110+3170+3171+3172+3175+3280+3651+389692+4760+4821+4825+50674+5078+5080+5313+6514+6927+6928	26	23	15.703	1.46468	0.00177737	0.0055183	168620;222546;2494;2645;3087;3110;3170;3171;3172;3175;3280;3651;389692;4760;4821;4825;50674;5078;5080;5313;6514;6927;6928	HNF1A;GCK;HNF4A;NEUROD1;PDX1;HES1;PAX6;ONECUT1;HNF1B;MNX1;HHEX;FOXA2;NR5A2;NKX6-1;SLC2A2;NEUROG3;NKX2-2;MAFA;FOXA3;PKLR;RFX6;PAX4;BHLHA15
hsa04933	AGE-RAGE signaling pathway in diabetic complications	http://www.kegg.jp/kegg-bin/show_pathway?hsa04933+1019+1027+1277+1278+1282+1284+1285+1287+1432+1729+177+1958+207+208+2152+2308+23236+2335+3265+3383+3717+3725+3845+4087+4088+4089+4313+4772+4790+4846+4893+50507+51196+5290+5292+5293+5295+5296+5331+5332+5333+5335+5336+5578+5579+5580+5581+5590+5594+5595+5600+5601+5603+581+5879+595+596+5970+6300+6772+6774+6776+6777+7040+7042+7043+7046+7048+7056+7422+74…	99	74	59.7923	1.23762	0.00182349	0.0056081	1019;1027;1277;1278;1282;1284;1285;1287;1432;1729;177;1958;207;208;2152;2308;23236;2335;3265;3383;3717;3725;3845;4087;4088;4089;4313;4772;4790;4846;4893;50507;51196;5290;5292;5293;5295;5296;5331;5332;5333;5335;5336;5578;5579;5580;5581;5590;5594;5595;5600;5601;5603;581;5879;595;596;5970;6300;6772;6774;6776;6777;7040;7042;7043;7046;7048;7056;7422;7423;836;8503;998	JAK2;PRKCZ;PRKCA;COL1A1;NFATC1;VEGFA;AGER;AKT1;HRAS;FOXO1;JUN;MAPK14;CCND1;BAX;STAT1;PIM1;RELA;TGFB2;CDKN1B;EGR1;PRKCB;CDK4;MAPK13;PIK3CD;PLCG1;COL1A2;MAPK1;PLCB3;STAT5B;BCL2;CASP3;PLCG2;KRAS;COL4A2;TGFBR2;F3;TGFB1;PRKCE;MAPK3;THBD;COL4A3;PLCD1;PRKCD;NOX4;AKT2;SMAD4;PLCB1;COL4A5;NOS3;SMAD3;VEGFB;STAT3;SMAD2;PIK3R3;PIK3R2;COL4A1;STAT5A;TGFB3;NFKB1;RAC1;MAPK12;PLCB4;PLCE1;FN1;PIK3CA;MMP2;MAPK9;PIK3…
hsa05014	Amyotrophic lateral sclerosis (ALS)	http://www.kegg.jp/kegg-bin/show_pathway?hsa05014+10452+1432+1616+2890+2891+2902+2903+2904+2905+2906+317+4741+4744+4747+54205+5530+5532+5533+5534+5600+5603+5606+5608+5630+572+581+5868+5879+596+598+6300+637+6506+6647+7132+7133+7157+836+842+847+9973	51	41	30.8021	1.33108	0.0018812	0.00573151	10452;1432;1616;2890;2891;2902;2903;2904;2905;2906;317;4741;4744;4747;54205;5530;5532;5533;5534;5600;5603;5606;5608;5630;572;581;5868;5879;596;598;6300;637;6506;6647;7132;7133;7157;836;842;847;9973	GRIN2B;GRIN1;NEFH;DAXX;CASP9;BID;MAPK14;GRIN2A;TOMM40;BAX;MAP2K3;PPP3R1;BAD;PPP3CA;GRIN2C;MAPK13;BCL2;CASP3;GRIN2D;CCS;SOD1;TP53;BCL2L1;CYCS;CAT;SLC1A2;NEFM;PPP3CC;GRIA2;RAC1;MAPK12;PPP3CB;NEFL;GRIA1;APAF1;MAP2K6;TNFRSF1A;TNFRSF1B;PRPH;RAB5A;MAPK11
hsa04611	Platelet activation	http://www.kegg.jp/kegg-bin/show_pathway?hsa04611+10125+10235+103910+10627+10672+107+108+109+111+112+113+114+115+1277+1278+1432+196883+207+208+2149+23236+23365+23533+2534+2770+2771+2776+2778+2811+2812+2815+2977+3673+3674+3688+3690+3708+3709+3710+387+4067+4638+4659+4846+5028+5290+5293+5294+5295+5296+5331+5332+5336+54518+5499+5500+5501+5566+5567+5584+5590+5592+5594+5595+5600+5603+5742+5906+5908+60+…	123	90	74.2875	1.21151	0.0019329	0.00583449	10125;10235;103910;10627;10672;107;108;109;111;112;113;114;115;1277;1278;1432;196883;207;208;2149;23236;23365;23533;2534;2770;2771;2776;2778;2811;2812;2815;2977;3673;3674;3688;3690;3708;3709;3710;387;4067;4638;4659;4846;5028;5290;5293;5294;5295;5296;5331;5332;5336;54518;5499;5500;5501;5566;5567;5584;5590;5592;5594;5595;5600;5603;5742;5906;5908;60;6093;6300;6714;6786;6850;6915;6916;7094;71;7408;74…	PIK3R5;PRKCZ;TLN2;COL1A1;GP9;TBXA2R;PIK3CG;F2RL3;F2R;ADCY5;TBXAS1;ADCY9;TLN1;AKT1;PTGS1;SRC;GNAI2;PRKCI;LYN;FYN;MAPK14;RASGRP2;PRKG1;ITPR1;MYL12A;P2RY1;MYLK2;VASP;RAP1B;GNAS;GUCY1A2;MAPK13;ADCY3;PIK3CD;ITGB3;COL1A2;ITPR2;MAPK1;PLCB3;PLCG2;GNA13;ITGA2;ACTG1;GNAQ;MAPK3;ITPR3;PRKACA;ADCY4;PPP1CB;MYL12B;SNAP23;JMJD7-PLA2G4B;ORAI1;AKT2;ADCY6;ADCY1;APBB1IP;ROCK2;RASGRP1;RAP1A;SYK;PLCB1;ACTB;NOS3;ADCY7;…
hsa04927	Cortisol synthesis and secretion	http://www.kegg.jp/kegg-bin/show_pathway?hsa04927+10488+107+108+109+111+112+113+114+115+1385+1386+1388+148327+1583+196883+23236+2516+2767+2776+2778+3164+3708+3709+3710+3739+3776+3777+3949+468+5087+5151+5331+5332+5443+5566+5567+56246+57552+64764+6667+775+776+84876+8622+8911+8912+8913+90993+949+9586	64	50	38.6536	1.29354	0.00200427	0.00599443	10488;107;108;109;111;112;113;114;115;1385;1386;1388;148327;1583;196883;23236;2516;2767;2776;2778;3164;3708;3709;3710;3739;3776;3777;3949;468;5087;5151;5331;5332;5443;5566;5567;56246;57552;64764;6667;775;776;84876;8622;8911;8912;8913;90993;949;9586	CACNA1C;GNA11;ADCY5;ADCY9;CACNA1H;NR4A1;MRAP;CACNA1G;ATF6B;SCARB1;LDLR;ITPR1;ATF2;GNAS;POMC;CYP11A1;PBX1;ADCY3;ITPR2;PLCB3;PDE8A;CREB3L1;NCEH1;GNAQ;SP1;ITPR3;PRKACA;ADCY4;CREB5;ORAI1;ADCY6;ADCY1;ATF4;PLCB1;ADCY7;PDE8B;KCNK3;CACNA1I;KCNK2;ADCY8;CACNA1D;KCNA4;PLCB4;CREB1;CREB3L4;CREB3;NR5A1;ADCY2;CREB3L2;PRKACB
hsa05410	Hypertrophic cardiomyopathy (HCM)	http://www.kegg.jp/kegg-bin/show_pathway?hsa05410+10368+10369+1605+1636+1674+1756+22801+27092+3655+3672+3673+3674+3675+3676+3678+3679+3680+3685+3688+3690+3691+3693+3695+3696+3908+4000+4607+488+51422+5562+5563+5564+5565+5571+55799+59283+59284+60+6262+6442+6443+6546+70+7040+7042+7043+71+7134+7168+7169+7170+7171+7273+775+776+781+782+783+784+785+8516+9254+93589	83	63	50.1289	1.25676	0.00205387	0.00608694	10368;10369;1605;1636;1674;1756;22801;27092;3655;3672;3673;3674;3675;3676;3678;3679;3680;3685;3688;3690;3691;3693;3695;3696;3908;4000;4607;488;51422;5562;5563;5564;5565;5571;55799;59283;59284;60;6262;6442;6443;6546;70;7040;7042;7043;71;7134;7168;7169;7170;7171;7273;775;776;781;782;783;784;785;8516;9254;93589	CACNA2D4;CACNA1C;SGCA;RYR2;ITGB4;TTN;TNNC1;ITGB5;SLC8A1;DES;PRKAG2;CACNB1;CACNA2D2;CACNA2D3;MYBPC3;TPM2;DAG1;LMNA;DMD;ITGA7;ITGB7;PRKAG1;ITGA6;PRKAB2;TGFB2;LAMA2;ITGB3;TPM3;ITGA2;SGCB;ATP2A2;ACTG1;ITGB8;TGFB1;ITGA1;TPM4;ITGA8;TPM1;ITGA11;CACNB2;ACTB;CACNG3;CACNA2D1;CACNB3;ITGB1;PRKAA1;CACNG8;TGFB3;CACNA1D;ACTC1;PRKAA2;CACNG4;ITGA3;ACE;ITGA9;PRKAB1;ITGAV;CACNG2;ITGA2B;ITGA4;CACNG7;ITGA5;CACNB4
hsa04923	Regulation of lipolysis in adipocytes	http://www.kegg.jp/kegg-bin/show_pathway?hsa04923+107+108+109+111+11145+112+113+11343+114+115+134+153+154+155+196883+207+208+2770+2771+2778+364+3643+3667+3991+4881+4886+51099+5140+5290+5293+5295+5296+5346+5566+5567+5592+57104+5733+5742+5743+7253+8503+8660	54	43	32.614	1.31845	0.00208849	0.00613376	107;108;109;111;11145;112;113;11343;114;115;134;153;154;155;196883;207;208;2770;2771;2778;364;3643;3667;3991;4881;4886;51099;5140;5290;5293;5295;5296;5346;5566;5567;5592;57104;5733;5742;5743;7253;8503;8660	AQP7;ADORA1;PLA2G16;ADCY5;ADCY9;AKT1;PTGS1;GNAI2;MGLL;TSHR;PDE3B;PRKG1;PTGER3;GNAS;ADCY3;PIK3CD;PTGS2;PRKACA;ADCY4;INSR;AKT2;ADCY6;ADCY1;IRS1;ADCY7;NPR1;PLIN1;ADRB2;PIK3R3;PIK3R2;GNAI1;NPY1R;ADRB1;ABHD5;IRS2;ADCY8;ADRB3;LIPE;PNPLA2;PIK3CA;PIK3R1;ADCY2;PRKACB
hsa04961	Endocrine and other factor-regulated calcium reabsorption	http://www.kegg.jp/kegg-bin/show_pathway?hsa04961+112+115+1173+1175+1211+1212+160+161+163+1759+1785+2099+23236+26052+2776+2778+3817+476+478+481+482+483+490+5331+5332+5566+5567+5578+5579+5582+5745+624+6546+7421+793+8218+8766+9365	47	38	28.3863	1.33868	0.00226758	0.00660028	112;115;1173;1175;1211;1212;160;161;163;1759;1785;2099;23236;26052;2776;2778;3817;476;478;481;482;483;490;5331;5332;5566;5567;5578;5579;5582;5745;624;6546;7421;793;8218;8766;9365	AP2A2;PRKCA;AP2M1;SLC8A1;ADCY9;AP2A1;ATP1B2;AP2B1;PRKCG;ATP1B3;DNM2;PTH1R;GNAS;PRKCB;DNM3;PLCB3;CLTA;GNAQ;ATP1A1;ATP1B1;PRKACA;ADCY6;DNM1;PLCB1;ATP1A3;AP2S1;ESR1;CLTCL1;KL;VDR;PLCB4;CLTB;CALB1;RAB11A;ATP2B1;KLK2;BDKRB2;PRKACB
hsa04120	Ubiquitin mediated proteolysis	http://www.kegg.jp/kegg-bin/show_pathway?hsa04120+10054+10273+10277+10401+11059+11060+11065+118424+134111+140739+1643+23221+23291+23295+23327+23759+246184+25898+26232+26259+26272+27338+27339+29882+29945+3093+329+330+378884+4193+4214+4591+4734+51343+51366+51433+51434+51465+51529+51588+5371+55070+55120+55236+55284+55294+55585+55958+57154+57448+64682+6477+6500+672+7317+7320+7321+7322+7323+7324+7325+…	137	99	82.7429	1.19648	0.0023117	0.00666917	10054;10273;10277;10401;11059;11060;11065;118424;134111;140739;1643;23221;23291;23295;23327;23759;246184;25898;26232;26259;26272;27338;27339;29882;29945;3093;329;330;378884;4193;4214;4591;4734;51343;51366;51433;51434;51465;51529;51588;5371;55070;55120;55236;55284;55294;55585;55958;57154;57448;64682;6477;6500;672;7317;7320;7321;7322;7323;7324;7325;7326;7327;7328;7329;7332;7337;79444;8065;83737;845…	TRIP12;ANAPC5;FBXW8;FZR1;UBE2E1;ANAPC2;UBE2J2;RHOBTB2;UBE2F;UBE2Q1;MGRN1;HERC2;CUL7;BIRC7;NEDD4L;UBE2K;UBE2I;SMURF1;UBE3C;FBXW7;UBE4B;UBE2D3;ANAPC1;BIRC6;CUL2;BRCA1;PRPF19;ITCH;MDM2;CUL5;MAP3K1;KEAP1;SIAH1;CDC20;UBE2E2;UBE2D1;ANAPC11;NEDD4;KLHL9;CDC27;UBE2J1;CDC34;UBA1;DDB2;TRIM37;PIAS3;HERC1;RBX1;RHOBTB1;SOCS1;UBE2L3;BIRC2;UBE2B;CUL4A;CUL3;HERC3;UBE2L6;FBXO4;CBL;UBE3A;RCHY1;ANAPC7;BIRC3;UBA6;FBX…
hsa04392	Hippo signaling pathway	http://www.kegg.jp/kegg-bin/show_pathway?hsa04392+10413+11186+122786+126374+1454+166824+23286+25937+26524+4771+5058+54798+60485+6788+7003+7004+7005+79633+79981+8463+84962+8994+9113+92597+9770	29	25	17.5149	1.42735	0.00246625	0.00705262	10413;11186;122786;126374;1454;166824;23286;25937;26524;4771;5058;54798;60485;6788;7003;7004;7005;79633;79981;8463;84962;8994;9113;92597;9770	FRMD1;WTIP;CSNK1E;WWTR1;LIMD1;DCHS2;YAP1;PAK1;RASSF1;SAV1;WWC1;NF2;TEAD4;LATS2;FRMD6;FAT4;TEAD2;STK3;RASSF2;TEAD3;RASSF6;LATS1;MOB1B;TEAD1;AJUBA
hsa03030	DNA replication	http://www.kegg.jp/kegg-bin/show_pathway?hsa03030+10535+10714+1763+2237+23649+246243+4171+4172+4173+4174+4176+5111+54107+5425+5426+5427+5557+5558+56655+57804+5981+5982+5983+5984+5985+6117+6118+6119+6742+79621	36	30	21.7427	1.37978	0.00274167	0.00777204	10535;10714;1763;2237;23649;246243;4171;4172;4173;4174;4176;5111;54107;5425;5426;5427;5557;5558;56655;57804;5981;5982;5983;5984;5985;6117;6118;6119;6742;79621	RFC2;MCM3;POLE;MCM2;MCM5;RFC4;POLE4;PRIM1;RFC3;POLE2;MCM4;DNA2;MCM7;RPA1;POLA2;RPA3;POLD3;RFC5;RFC1;POLD4;RPA2;POLE3;RNASEH2B;RNASEH1;PCNA;RNASEH2A;FEN1;SSBP1;POLD2;PRIM2
hsa04066	HIF-1 signaling pathway	http://www.kegg.jp/kegg-bin/show_pathway?hsa04066+1026+1027+112398+112399+1387+1956+1977+1978+2023+2026+2027+2033+2056+2064+207+208+226+2321+2475+253314+2597+284+2872+3091+3098+3099+3101+3162+3459+3480+3570+3643+387712+3939+405+4055+4790+4846+51378+5161+5162+5163+5209+5211+5290+5293+5295+5296+5335+5336+54583+5578+5579+5582+5594+5595+5604+5605+596+5970+6194+6199+6513+6774+7037+7422+816+817+818+845…	100	74	60.3963	1.22524	0.00289441	0.0081343	1026;1027;112398;112399;1387;1956;1977;1978;2023;2026;2027;2033;2056;2064;207;208;226;2321;2475;253314;2597;284;2872;3091;3098;3099;3101;3162;3459;3480;3570;3643;387712;3939;405;4055;4790;4846;51378;5161;5162;5163;5209;5211;5290;5293;5295;5296;5335;5336;54583;5578;5579;5582;5594;5595;5604;5605;596;5970;6194;6199;6513;6774;7037;7422;816;817;818;8453;8503;8569;9470;9978	MAP2K2;PRKCA;HK3;PDHA2;CAMK2B;PFKFB3;CAMK2G;VEGFA;EIF4E1B;EGLN1;AKT1;ENO2;PFKL;LTBR;PRKCG;PDK1;CAMK2D;RPS6KB2;GAPDH;CUL2;RELA;CDKN1B;EIF4E;HK2;SLC2A1;PRKCB;ALDOA;HIF1A;PIK3CD;PLCG1;MAPK1;CDKN1A;BCL2;PLCG2;TFRC;MKNK1;EP300;ENO3;MAPK3;EIF4E2;ENO1;IFNGR1;INSR;EPO;RBX1;EGLN3;AKT2;FLT1;MKNK2;MTOR;NOS3;IGF1R;STAT3;PIK3R3;PIK3R2;CREBBP;PDHB;EGLN2;RPS6;NFKB1;EGFR;IL6R;HMOX1;LDHA;ARNT;ANGPT4;EIF4EBP1;PIK3…
hsa04136	Autophagy	http://www.kegg.jp/kegg-bin/show_pathway?hsa04136+10533+11337+11345+23130+23192+23710+2475+26100+285973+30849+3476+5289+55054+55062+55102+5515+5516+57521+64223+64422+79065+83734+84938+84971+9140+9474+9706	32	27	19.3268	1.39702	0.00316036	0.00880578	10533;11337;11345;23130;23192;23710;2475;26100;285973;30849;3476;5289;55054;55062;55102;5515;5516;57521;64223;64422;79065;83734;84938;84971;9140;9474;9706	RPTOR;ULK2;ATG9A;ATG7;ATG2A;PIK3R4;ATG4D;ATG4B;ATG16L1;GABARAP;ATG12;MLST8;GABARAPL1;ATG5;ATG9B;ATG10;MTOR;ATG3;GABARAPL2;WIPI1;PPP2CA;ATG2B;WIPI2;PIK3C3;PPP2CB;IGBP1;ATG4C
hsa00510	N-Glycan biosynthesis	http://www.kegg.jp/kegg-bin/show_pathway?hsa00510+10195+10905+11282+11320+144245+146664+152586+1650+1798+199857+201595+22845+23193+2530+29880+29929+3703+4121+4122+4124+4245+4248+440138+54344+56052+57134+57171+6184+6185+6480+7841+79053+79087+7991+84620+85365+8703+8813+8818	49	39	29.5942	1.31783	0.00341198	0.00942631	10195;10905;11282;11320;144245;146664;152586;1650;1798;199857;201595;22845;23193;2530;29880;29929;3703;4121;4122;4124;4245;4248;440138;54344;56052;57134;57171;6184;6185;6480;7841;79053;79087;7991;84620;85365;8703;8813;8818	MAN2A1;DDOST;MGAT4A;ST6GAL1;FUT8;MAN1A1;ALG12;MGAT1;ALG11;ALG5;ALG6;ST6GAL2;DOLK;ALG3;RPN2;MAN2A2;DPM3;MGAT5B;MAN1C1;MGAT3;DOLPP1;MAN1A2;ALG2;MOGS;B4GALT3;ALG14;TUSC3;STT3A;MGAT4B;RPN1;GANAB;ALG8;DPM2;STT3B;ALG1;MGAT4D;DPAGT1;ALG10B;DPM1
hsa04914	Progesterone-mediated oocyte maturation	http://www.kegg.jp/kegg-bin/show_pathway?hsa04914+1017+10459+107+108+109+111+112+113+114+115+132864+1432+196883+207+208+22849+245711+246184+2770+2771+285955+29882+29945+3320+3326+3480+3835+3845+4085+441272+51343+5140+51433+51434+51529+5241+5290+5293+5295+5296+5347+5566+5567+5594+5595+5600+5601+5603+5604+5894+6195+6196+6300+64506+64682+673+6790+6793+699+80315+8379+8503+8697+890+8900+891+9088+9133+…	99	73	59.7923	1.22089	0.00360192	0.00978523	1017;10459;107;108;109;111;112;113;114;115;132864;1432;196883;207;208;22849;245711;246184;2770;2771;285955;29882;29945;3320;3326;3480;3835;3845;4085;441272;51343;5140;51433;51434;51529;5241;5290;5293;5295;5296;5347;5566;5567;5594;5595;5600;5601;5603;5604;5894;6195;6196;6300;64506;64682;673;6790;6793;699;80315;8379;8503;8697;890;8900;891;9088;9133;983;993;994;995;996	MAD1L1;SPDYE3;ANAPC5;FZR1;STK10;ANAPC2;ADCY5;ADCY9;AKT1;SPDYE1;GNAI2;PDE3B;MAPK14;CDK1;CDC25C;BUB1;CDC25A;ANAPC1;AURKA;CPEB4;CCNB2;MAPK13;ADCY3;PIK3CD;MAPK1;KRAS;RPS6KA2;MAD2L2;CPEB3;ANAPC11;CDK2;RAF1;MAPK3;CDC27;PRKACA;HSP90AB1;ADCY4;CCNA1;HSP90AA1;CPEB2;AKT2;ADCY6;ADCY1;RPS6KA1;CDC25B;IGF1R;ADCY7;PGR;ANAPC7;KIF22;PIK3R3;PIK3R2;BRAF;GNAI1;MAD2L1;CPEB1;ADCY8;ANAPC4;MAPK12;CDC23;CCNB1;PIK3CA;MAPK9…
hsa05231	Choline metabolism in cancer	http://www.kegg.jp/kegg-bin/show_pathway?hsa05231+10163+10810+1119+1120+126969+1606+1608+160851+1609+1956+1978+207+208+23396+23446+2353+2475+2885+3091+3265+3725+3845+4893+5130+5154+5155+5156+5170+5290+5293+5295+5296+5335+5337+5338+5578+5579+5582+5594+5595+5601+56034+5604+5605+56261+56994+5879+5880+5881+5894+5900+6009+60482+6199+6581+6582+6583+6584+6654+6667+7248+7249+80310+8394+8395+8503+8525+852…	99	73	59.7923	1.22089	0.00360192	0.00978523	10163;10810;1119;1120;126969;1606;1608;160851;1609;1956;1978;207;208;23396;23446;2353;2475;2885;3091;3265;3725;3845;4893;5130;5154;5155;5156;5170;5290;5293;5295;5296;5335;5337;5338;5578;5579;5582;5594;5595;5601;56034;5604;5605;56261;56994;5879;5880;5881;5894;5900;6009;60482;6199;6581;6582;6583;6584;6654;6667;7248;7249;80310;8394;8395;8503;8525;8526;8527;8681;8936;8976;9162	RALGDS;MAP2K2;PLD2;DGKD;PRKCA;TSC2;PIP5K1C;PDGFRA;PDGFA;DGKZ;DGKQ;AKT1;HRAS;PDGFC;SLC22A2;PRKCG;JUN;DGKH;TSC1;DGKG;RPS6KB2;PCYT1A;RHEB;GRB2;PRKCB;SLC22A4;HIF1A;PIK3CD;PLCG1;MAPK1;KRAS;CHPT1;DGKI;SP1;RAF1;MAPK3;DGKE;CHKA;SLC44A3;PIP5K1A;JMJD7-PLA2G4B;AKT2;PDGFB;SLC44A1;MTOR;FOS;SLC22A3;WASF3;PDGFD;RAC2;WASF1;PIK3R3;PIK3R2;CHKB;SLC22A5;SOS1;EGFR;RAC1;PDPK1;PIP5K1B;WASL;WASF2;EIF4EBP1;PIK3CA;RAC3;MA…
hsa00532	Glycosaminoglycan biosynthesis	http://www.kegg.jp/kegg-bin/show_pathway?hsa00532+10090+11285+113189+126792+166012+22856+26229+29940+337876+50515+51363+54480+55454+55501+64131+64132+79586+9469	20	18	12.0793	1.49016	0.00395852	0.0106651	10090;11285;113189;126792;166012;22856;26229;29940;337876;50515;51363;54480;55454;55501;64131;64132;79586;9469	CHPF;CHST15;B4GALT7;CHPF2;CHSY1;CHST11;XYLT1;B3GAT3;CHSY3;UST;CHST13;CHST3;B3GALT6;XYLT2;CHST14;CHST12;CSGALNACT2;DSE
hsa05134	Legionellosis	http://www.kegg.jp/kegg-bin/show_pathway?hsa05134+10767+1195+1915+1917+1937+23786+29108+2919+2920+2921+317+3297+3303+3304+3305+3306+3310+3312+3329+3592+3593+3606+3689+375+4615+4790+4791+4792+51128+54205+56681+5861+5970+664+7097+7100+81876+836+840+841+842+929+9554	55	43	33.218	1.29448	0.00399932	0.0106867	10767;1195;1915;1917;1937;23786;29108;2919;2920;2921;317;3297;3303;3304;3305;3306;3310;3312;3329;3592;3593;3606;3689;375;4615;4790;4791;4792;51128;54205;56681;5861;5970;664;7097;7100;81876;836;840;841;842;929;9554	PYCARD;CASP9;ITGB2;BNIP3;HBS1L;RAB1B;SEC22B;RELA;TLR5;SAR1A;ARF1;MYD88;CASP3;SAR1B;BCL2L13;RAB1A;NFKB2;CXCL3;HSPA2;IL12B;CXCL1;CLK1;IL12A;EEF1A1;EEF1G;HSPA1B;HSPA1A;CYCS;TLR2;CASP8;NFKB1;HSPA6;HSF1;CASP7;HSPD1;IL18;HSPA8;APAF1;NFKBIA;CXCL2;EEF1A2;CD14;HSPA1L
hsa04625	C-type lectin receptor signaling pathway	http://www.kegg.jp/kegg-bin/show_pathway?hsa04625+10379+10892+1147+1263+1432+1540+1959+1960+207+208+22800+22808+23365+29108+3265+3551+3592+3593+3659+3708+3709+3710+3725+3845+387+4046+4193+4772+4773+4775+4776+4790+4791+4792+4893+5058+51806+5290+5293+5295+5296+53342+5336+5530+5532+5533+5534+5580+5594+5595+5600+5601+5603+5743+5781+5894+5970+5971+602+6237+6300+64170+6714+6772+6773+6850+801+805+808+84…	104	76	62.8122	1.20996	0.00446869	0.0118438	10379;10892;1147;1263;1432;1540;1959;1960;207;208;22800;22808;23365;29108;3265;3551;3592;3593;3659;3708;3709;3710;3725;3845;387;4046;4193;4772;4773;4775;4776;4790;4791;4792;4893;5058;51806;5290;5293;5295;5296;53342;5336;5530;5532;5533;5534;5580;5594;5595;5600;5601;5603;5743;5781;5894;5970;5971;602;6237;6300;64170;6714;6772;6773;6850;801;805;808;841;8503;868;9020;91860;9261;9641	NFATC2;NFATC1;CALML5;CARD9;MALT1;AKT1;HRAS;PYCARD;LSP1;SRC;IKBKB;RELB;JUN;MAPK14;ITPR1;STAT2;STAT1;RRAS2;PPP3R1;RELA;EGR3;NFATC4;MDM2;PPP3CA;PAK1;MAPK13;PIK3CD;ITPR2;MAPK1;IL17D;PLCG2;KRAS;CYLD;CHUK;BCL3;PTGS2;IRF9;RAF1;NFKB2;MAPK3;ITPR3;PRKCD;IL12B;AKT2;IL12A;MAPKAPK2;SYK;MAP3K14;IRF1;EGR2;PIK3R3;PIK3R2;RHOA;PLK3;MRAS;CBLB;CASP8;PPP3CC;NFKB1;IKBKE;MAPK12;PTPN11;ARHGEF12;CALM1;PPP3CB;CALML4;NFATC…
hsa05418	Fluid shear stress and atherosclerosis	http://www.kegg.jp/kegg-bin/show_pathway?hsa05418+10365+1147+119391+1432+1499+1514+1535+1728+1843+207+208+2353+2817+2941+2948+2950+3162+3320+3326+3383+3551+3674+3685+3690+3725+3791+387+406902+4205+4208+4258+4259+4313+4318+445+4780+4790+4846+4880+5154+5155+51588+51806+5290+5293+5295+5296+5327+5562+5563+5590+5598+5600+5601+5603+5607+5608+5609+5747+5879+5880+5881+59341+596+5970+60+6300+6382+6383+638…	139	99	83.9509	1.17926	0.00480404	0.01263	10365;1147;119391;1432;1499;1514;1535;1728;1843;207;208;2353;2817;2941;2948;2950;3162;3320;3326;3383;3551;3674;3685;3690;3725;3791;387;406902;4205;4208;4258;4259;4313;4318;445;4780;4790;4846;4880;5154;5155;51588;51806;5290;5293;5295;5296;5327;5562;5563;5590;5598;5600;5601;5603;5607;5608;5609;5747;5879;5880;5881;59341;596;5970;60;6300;6382;6383;6385;6416;652;657;6612;6613;6714;6885;7056;71;7132;71…	MAPK7;PRKCZ;ASS1;GPC1;GSTP1;PDGFA;PTK2;VEGFA;CALML5;TRPV4;PLAT;AKT1;SRC;IKBKB;CAV3;JUN;MAPK14;SUMO2;SUMO1;DUSP1;CYBA;MEF2A;RELA;GSTM4;CAV1;MAPK13;PIK3CD;ITGB3;KLF2;BCL2;KEAP1;NFE2L2;CHUK;ACTG1;GSTA4;SDC1;CAV2;HSP90AB1;ACVR2A;THBD;HSP90AA1;AKT2;TXN;TP53;PDGFB;SDC2;BMP4;ACTB;SDC4;FOS;NOS3;GSTO2;RAC2;KDR;PIK3R3;MGST3;PIK3R2;RHOA;ACVR1;SUMO3;MAP2K4;PRKAA1;PIAS4;ARHGEF2;NPPC;SQSTM1;GSTO1;NFKB1;MMP9;RA…
hsa04666	Fc gamma R-mediated phagocytosis	http://www.kegg.jp/kegg-bin/show_pathway?hsa04666+10093+10094+10095+10109+10163+10451+10552+1072+1073+10810+1398+1399+1785+1794+207+208+23396+273+274+2934+3055+3635+3636+382+3984+3985+4067+4082+4651+5058+50807+5290+5293+5295+5296+5335+5336+5337+5338+5578+5579+5580+5581+5582+5594+5595+5604+56848+5879+5880+5894+6199+6850+7408+7410+81873+8394+8395+8398+8503+85477+8853+8877+8936+8976+9846+998	91	67	54.9606	1.21905	0.00551168	0.0143745	10093;10094;10095;10109;10163;10451;10552;1072;1073;10810;1398;1399;1785;1794;207;208;23396;273;274;2934;3055;3635;3636;382;3984;3985;4067;4082;4651;5058;50807;5290;5293;5295;5296;5335;5336;5337;5338;5578;5579;5580;5581;5582;5594;5595;5604;56848;5879;5880;5894;6199;6850;7408;7410;81873;8394;8395;8398;8503;85477;8853;8877;8936;8976;9846;998	ASAP2;PLD2;PRKCA;PIP5K1C;VAV2;BIN1;INPP5D;ARPC1B;SPHK1;AKT1;ASAP1;INPPL1;SPHK2;MYO10;ARPC5L;PRKCG;LYN;CFL2;PLA2G6;RPS6KB2;DNM2;VAV3;VASP;ARPC3;GSN;PRKCB;PAK1;PIK3CD;PLCG1;MAPK1;PLCG2;AMPH;ARPC4;GAB2;LIMK2;HCK;RAF1;PRKCE;MAPK3;PRKCD;PIP5K1A;AKT2;CRK;SYK;DOCK2;CRKL;WASF3;RAC2;WASF1;ARPC1A;ARPC2;PIK3R3;PIK3R2;SCIN;ARF6;LIMK1;CFL1;RAC1;PIP5K1B;WASL;WASF2;PIK3CA;PIK3R1;MARCKS;PLD1;CDC42;MAP2K1
hsa04962	Vasopressin-regulated water reabsorption	http://www.kegg.jp/kegg-bin/show_pathway?hsa04962+10488+10540+10671+109+112+115+1385+140735+148327+1639+1780+1783+2778+359+361+396+397+51143+51164+51626+551+5566+5567+5868+5869+5878+64764+6810+6844+84516+8655+8766+90993+9230+9586	44	35	26.5744	1.31706	0.00559543	0.0144771	10488;10540;10671;109;112;115;1385;140735;148327;1639;1780;1783;2778;359;361;396;397;51143;51164;51626;551;5566;5567;5868;5869;5878;64764;6810;6844;84516;8655;8766;90993;9230;9586	ADCY9;AQP2;RAB11B;DCTN1;ARHGDIB;VAMP2;DYNC1LI1;ARHGDIA;DYNC1LI2;DYNLL1;GNAS;DYNC2LI1;ADCY3;DYNC1I1;CREB3L1;STX4;DCTN5;PRKACA;DCTN2;CREB5;RAB5C;ADCY6;AQP4;AVP;DYNLL2;DCTN4;CREB1;DCTN6;CREB3L4;RAB11A;RAB5B;CREB3;CREB3L2;RAB5A;PRKACB
hsa03430	Mismatch repair	http://www.kegg.jp/kegg-bin/show_pathway?hsa03430+10714+27030+2956+4292+4436+4437+5111+5395+5425+57804+5981+5982+5983+5984+5985+6117+6118+6119+6742+9156	23	20	13.8912	1.43977	0.00567746	0.0145736	10714;27030;2956;4292;4436;4437;5111;5395;5425;57804;5981;5982;5983;5984;5985;6117;6118;6119;6742;9156	RFC2;MSH2;MLH3;RFC4;RFC3;MSH3;RPA1;RPA3;MLH1;POLD3;RFC5;EXO1;RFC1;POLD4;RPA2;PMS2;PCNA;MSH6;SSBP1;POLD2
hsa04721	Synaptic vesicle cycle	http://www.kegg.jp/kegg-bin/show_pathway?hsa04721+10312+10814+10815+112755+1173+1175+1211+1212+140679+155066+160+161+163+1759+1785+2054+22999+23025+245973+246213+26052+51606+523+525+528+529+533+535+57030+57084+5864+594855+6571+6572+6616+6804+6809+6812+6844+6857+773+774+8218+8775+8992+9114+9296+9550	63	48	38.0497	1.26151	0.00602536	0.0153458	10312;10814;10815;112755;1173;1175;1211;1212;140679;155066;160;161;163;1759;1785;2054;22999;23025;245973;246213;26052;51606;523;525;528;529;533;535;57030;57084;5864;594855;6571;6572;6616;6804;6809;6812;6844;6857;773;774;8218;8775;8992;9114;9296;9550	AP2A2;ATP6V0D1;TCIRG1;AP2M1;SLC18A2;STX2;AP2A1;CACNA1A;ATP6V1C2;CACNA1B;AP2B1;UNC13A;ATP6V0B;VAMP2;DNM2;ATP6V1B1;STX1A;DNM3;SLC18A3;CLTA;ATP6V1A;ATP6V0E1;ATP6V0E2;CPLX1;RIMS1;CPLX2;NAPA;DNM1;STX3;ATP6V1F;STX1B;ATP6V0A1;SLC32A1;SYT1;ATP6V1E1;ATP6V1C1;ATP6V1G1;AP2S1;CLTCL1;SLC17A7;ATP6V1H;RAB3A;SNAP25;CLTB;SLC17A8;CPLX3;SLC17A6;STXBP1
hsa04971	Gastric acid secretion	http://www.kegg.jp/kegg-bin/show_pathway?hsa04971+107+108+1080+109+111+112+113+114+115+196883+23236+2770+2771+2776+2778+3274+3708+3709+3710+3759+3766+3776+3784+4638+476+478+481+482+483+495+496+51806+5331+5332+54207+5566+5567+5578+5579+5582+60+6522+6548+6750+6752+7430+760+801+805+808+816+817+818+85366+887+91860	75	56	45.2972	1.23628	0.0066116	0.0167084	107;108;1080;109;111;112;113;114;115;196883;23236;2770;2771;2776;2778;3274;3708;3709;3710;3759;3766;3776;3784;4638;476;478;481;482;483;495;496;51806;5331;5332;54207;5566;5567;5578;5579;5582;60;6522;6548;6750;6752;7430;760;801;805;808;816;817;818;85366;887;91860	PRKCA;KCNQ1;CAMK2B;SLC4A2;CAMK2G;CALML5;ADCY5;ADCY9;EZR;GNAI2;ATP4B;ATP1B2;KCNK10;PRKCG;ITPR1;CAMK2D;KCNJ10;ATP1B3;MYLK2;GNAS;PRKCB;ADCY3;ITPR2;PLCB3;HRH2;GNAQ;ATP1A1;CCKBR;ITPR3;ATP1B1;PRKACA;SLC9A1;ADCY4;ADCY6;ADCY1;CFTR;PLCB1;ATP1A3;ACTB;ADCY7;KCNJ2;GNAI1;SSTR2;SST;KCNK2;ADCY8;CALM1;PLCB4;CALML4;MYLK;ATP4A;CALM2;CALM3;CA2;ADCY2;PRKACB
hsa04915	Estrogen signaling pathway	http://www.kegg.jp/kegg-bin/show_pathway?hsa04915+10488+107+108+109+111+112+113+114+115+1385+1386+1388+148327+1839+1956+196883+207+208+2099+2100+2288+2289+23236+2353+2550+25759+2770+2771+2775+2776+2778+2852+2885+2911+3265+3303+3304+3305+3306+3310+3312+3320+3326+3708+3709+3710+3725+3760+3762+3763+3765+3845+3875+3880+3886+399694+4313+4318+468+4846+4893+4988+51806+5241+5290+5293+5295+5296+5331+5332+…	137	97	82.7429	1.17231	0.00688262	0.0172595	10488;107;108;109;111;112;113;114;115;1385;1386;1388;148327;1839;1956;196883;207;208;2099;2100;2288;2289;23236;2353;2550;25759;2770;2771;2775;2776;2778;2852;2885;2911;3265;3303;3304;3305;3306;3310;3312;3320;3326;3708;3709;3710;3725;3760;3762;3763;3765;3845;3875;3880;3886;399694;4313;4318;468;4846;4893;4988;51806;5241;5290;5293;5295;5296;5331;5332;53358;5566;5567;5580;5594;5595;5604;5605;5894;5914…	MAP2K2;GABBR1;KCNJ9;GNAO1;CALML5;GPER1;ADCY5;ADCY9;AKT1;HRAS;SRC;SHC2;GNAI2;ATF6B;KRT35;JUN;ITPR1;SHC4;EBAG9;ATF2;NCOA3;GRB2;GNAS;ADCY3;PIK3CD;ITPR2;MAPK1;PLCB3;KCNJ6;BCL2;KRAS;CREB3L1;GABBR2;KCNJ3;FKBP5;GNAQ;SP1;RAF1;MAPK3;ITPR3;PRKACA;HSP90AB1;ADCY4;HSPA2;PRKCD;CREB5;HSP90AA1;HBEGF;AKT2;ADCY6;SHC1;KRT19;ADCY1;TGFA;RARA;KCNJ5;ATF4;HSPA1B;PLCB1;FOS;NOS3;ADCY7;PGR;HSPA1A;PIK3R3;PIK3R2;GNAI1;ESR1;F…
hsa04723	Retrograde endocannabinoid signaling	http://www.kegg.jp/kegg-bin/show_pathway?hsa04723+10681+107+108+109+111+112+113+11343+114+115+1268+140679+1432+196883+221955+222236+22999+23236+246213+2554+2555+2557+2558+2560+2561+2562+2563+2566+2567+2770+2771+2775+2776+2782+2783+2785+2786+2788+2790+2793+2890+2891+2911+2915+3708+3709+3710+374291+3760+3762+3763+3765+4695+4696+4697+4698+4700+4701+4702+4704+4705+4706+4707+4709+4713+4714+4717+4720+4…	148	104	89.3865	1.16349	0.00753556	0.0187526	10681;107;108;109;111;112;113;11343;114;115;1268;140679;1432;196883;221955;222236;22999;23236;246213;2554;2555;2557;2558;2560;2561;2562;2563;2566;2567;2770;2771;2775;2776;2782;2783;2785;2786;2788;2790;2793;2890;2891;2911;2915;3708;3709;3710;374291;3760;3762;3763;3765;4695;4696;4697;4698;4700;4701;4702;4704;4705;4706;4707;4709;4713;4714;4717;4720;4722;4723;4724;4725;4728;4729;4731;51079;51764;5331…	GNG7;CACNA1C;PRKCA;KCNJ9;GNAO1;ADCY5;ADCY9;GABRB3;NDUFS5;CACNA1A;GNB4;GABRD;NDUFS7;CACNA1B;GNAI2;MGLL;PRKCG;MAPK14;NDUFB7;NAPEPLD;ITPR1;NDUFB8;NDUFS2;NDUFB1;PRKCB;GNB2;MAPK13;ADCY3;ITPR2;MAPK1;NDUFA6;PLCB3;KCNJ6;NDUFA7;NDUFS4;NDUFA10;KCNJ3;PTGS2;GNAQ;GABRA5;MAPK3;ITPR3;PRKACA;GNG4;ADCY4;GABRA1;CNR1;NDUFC1;NDUFV1;GNG3;NDUFA4L2;NDUFA8;RIMS1;NDUFA5;ADCY6;ADCY1;NDUFS8;NDUFS3;GNG12;KCNJ5;SLC32A1;GNG10…
hsa03015	mRNA surveillance pathway	http://www.kegg.jp/kegg-bin/show_pathway?hsa03015+100529063+10189+10250+10284+10482+10767+10898+10914+10921+10978+11051+11052+124540+1477+2107+22794+22916+23049+23293+26019+26528+26986+29101+29107+2935+29894+390748+4116+4440+51585+51692+53918+53981+5411+5499+5500+5501+55012+55110+5515+5516+5518+5519+5520+5521+5522+5523+5525+5526+5527+5528+5529+55339+55844+5976+64895+65110+80335+80336+8106+81608+8…	91	66	54.9606	1.20086	0.0103193	0.0253978	100529063;10189;10250;10284;10482;10767;10898;10914;10921;10978;11051;11052;124540;1477;2107;22794;22916;23049;23293;26019;26528;26986;29101;29107;2935;29894;390748;4116;4440;51585;51692;53918;53981;5411;5499;5500;5501;55012;55110;5515;5516;5518;5519;5520;5521;5522;5523;5525;5526;5527;5528;5529;55339;55844;5976;64895;65110;80335;80336;8106;81608;8189;8732;9775;9887;9939	RNGTT;UPF1;PPP2R5C;PPP2R3A;PABPN1L;DAZAP1;UPF3A;PPP2R2D;SSU72;MSI2;WDR33;HBS1L;CPSF1;PPP2R1B;SYMPK;UPF2;MSI1;RNPS1;MAGOHB;PPP2R5D;PPP2R5A;CPSF2;PPP2R1A;PCF11;NXT1;SAP18;EIF4A3;WDR82;PAPOLG;NUDT21;CPSF6;FIP1L1;PPP2R3C;SRRM1;PPP1CB;PABPC1;CPSF4;PPP2R2B;PABPC1L;ETF1;PABPN1;PELO;MAGOH;PPP2R5E;CSTF1;BCL2L2-PABPN1;CLP1;SMG6;PNN;PPP2CA;NXF1;NCBP2;PPP1CC;RBM8A;PPP2R2C;PPP2R2A;SMG7;PPP1CA;PPP2R5B;SMG1;GSP…
hsa04727	GABAergic synapse	http://www.kegg.jp/kegg-bin/show_pathway?hsa04727+10243+10681+107+108+109+10991+111+112+113+11337+11345+114+115+140679+196883+23710+2550+2554+2555+2557+2558+2560+2561+2562+2563+2566+2567+2571+2572+27165+2752+2770+2771+2775+2782+2783+2785+2786+2788+2790+2793+3763+51764+54331+54407+5566+5567+5578+5579+5582+55970+57468+59345+6529+6538+6540+6714+773+774+775+776+81539+9001+9568	88	64	53.1487	1.20417	0.0103883	0.0253978	10243;10681;107;108;109;10991;111;112;113;11337;11345;114;115;140679;196883;23710;2550;2554;2555;2557;2558;2560;2561;2562;2563;2566;2567;2571;2572;27165;2752;2770;2771;2775;2782;2783;2785;2786;2788;2790;2793;3763;51764;54331;54407;5566;5567;5578;5579;5582;55970;57468;59345;6529;6538;6540;6714;773;774;775;776;81539;9001;9568	GNG7;CACNA1C;PRKCA;GABBR1;GNAO1;ADCY5;SLC6A13;ADCY9;GABRB3;CACNA1A;GNB4;SRC;GABRD;CACNA1B;GNAI2;PRKCG;GLUL;PRKCB;GNB2;GPHN;HAP1;ADCY3;GAD1;KCNJ6;GABARAP;GABBR2;GABRA5;PRKACA;GNG4;ADCY4;GABRA1;GABARAPL1;GAD2;GNG3;ADCY6;ADCY1;GNG12;SLC32A1;GNG10;GABRB1;GABRA2;ADCY7;GNG13;GNB1;GABRA4;GLS2;SLC38A1;GNAI1;GABARAPL2;GABRG3;GNG2;SLC38A2;ADCY8;SLC6A1;CACNA1D;SLC6A11;GNB5;SLC12A5;GABRB2;GABRG2;ADCY2;SLC38A…
hsa04911	Insulin secretion	http://www.kegg.jp/kegg-bin/show_pathway?hsa04911+10488+107+108+109+11069+111+112+113+114+115+116+1385+1386+1388+148327+196883+23236+2645+27345+2740+27445+2767+2776+2778+3651+3710+3767+3778+3780+3781+3782+468+476+478+481+482+483+5331+5332+54795+5566+5567+5578+5579+5582+5864+6262+64764+6513+6514+6616+6804+6833+6844+775+776+816+817+818+90993+9586+9699	85	62	51.3369	1.20771	0.0104396	0.0253978	10488;107;108;109;11069;111;112;113;114;115;116;1385;1386;1388;148327;196883;23236;2645;27345;2740;27445;2767;2776;2778;3651;3710;3767;3778;3780;3781;3782;468;476;478;481;482;483;5331;5332;54795;5566;5567;5578;5579;5582;5864;6262;64764;6513;6514;6616;6804;6833;6844;775;776;816;817;818;90993;9586;9699	CACNA1C;GNA11;KCNMA1;PRKCA;GCK;RYR2;CAMK2B;CAMK2G;ADCY5;ADCY9;KCNN3;ABCC8;ATF6B;ATP1B2;PRKCG;PDX1;CAMK2D;VAMP2;ATP1B3;ATF2;KCNN1;STX1A;SLC2A1;GNAS;PRKCB;ADCY3;PLCB3;KCNMB4;KCNJ11;CREB3L1;GNAQ;ATP1A1;ITPR3;ATP1B1;RIMS2;PRKACA;ADCYAP1;ADCY4;CREB5;TRPM4;PCLO;ADCY6;ADCY1;ATF4;SLC2A2;PLCB1;ATP1A3;ADCY7;GLP1R;KCNN2;ADCY8;RAB3A;CACNA1D;SNAP25;PLCB4;CREB1;RAPGEF4;CREB3L4;CREB3;ADCY2;CREB3L2;PRKACB
hsa01200	Carbon metabolism	http://www.kegg.jp/kegg-bin/show_pathway?hsa01200+10873+113675+128+1373+1431+1737+1738+1743+1892+2023+2026+2027+2203+226+2271+22934+25796+2597+26007+26227+26275+2645+2731+2746+275+2805+2806+2821+283871+29968+3030+3098+3099+3101+34+3417+3418+3419+3420+35+38+387712+39+414328+4190+4191+4200+4329+4524+50+5091+5096+51179+5161+5162+5211+5213+5214+5223+5226+5313+5315+55753+55902+5723+6120+6389+6390+6391…	116	82	70.0597	1.17043	0.0131814	0.0318307	10873;113675;128;1373;1431;1737;1738;1743;1892;2023;2026;2027;2203;226;2271;22934;25796;2597;26007;26227;26275;2645;2731;2746;275;2805;2806;2821;283871;29968;3030;3098;3099;3101;34;3417;3418;3419;3420;35;38;387712;39;414328;4190;4191;4200;4329;4524;50;5091;5096;51179;5161;5162;5211;5213;5214;5223;5226;5313;5315;55753;55902;5723;6120;6389;6390;6391;6472;6888;7086;7167;8277;83440;84532;84693;847;84…	PFKP;GCK;HK3;PDHA2;MTHFR;PC;ACSS1;PFKM;HAO2;H6PD;ADPGK;IDH2;TKFC;ECHS1;SDHA;ENO2;PFKL;PGLS;PSAT1;TKTL1;GPT2;HIBCH;GOT1;RPE;GAPDH;SDHB;PSPH;HK2;ALDOA;RPIA;GOT2;ACO2;ALDH6A1;PCCB;ACAT2;DLAT;ENO3;ENO1;TKT;PGAM1;ACADM;PGD;IDH1;ME2;PKM;SDHC;TALDO1;SDSL;OGDHL;SUCLG2;ADH5;FH;TPI1;SUCLA2;CAT;IDH3B;GPI;GLDC;MDH1;SHMT2;DLD;PDHB;DLST;IDH3A;AMT;ACSS2;ACADS;PGP;PHGDH;CS;FBP1;ACAT1;ME3;PKLR;CPS1;GLUD1;ENO4;HK1…
hsa04668	TNF signaling pathway	http://www.kegg.jp/kegg-bin/show_pathway?hsa04668+10059+10488+1051+1147+1326+1385+1386+1388+1432+1435+148327+153090+182+207+208+23118+2353+2919+2920+2921+329+330+3383+355+3551+3600+3659+3725+3726+3976+4318+4323+468+4790+4792+5290+5293+5295+5296+5594+5595+5600+5601+5603+5604+5606+5608+5609+5743+5970+602+6300+6416+64764+6885+7128+7132+7133+7185+7186+7187+7188+836+83737+840+841+8503+8717+8737+8772+8…	110	78	66.4359	1.17406	0.0137133	0.0328715	10059;10488;1051;1147;1326;1385;1386;1388;1432;1435;148327;153090;182;207;208;23118;2353;2919;2920;2921;329;330;3383;355;3551;3600;3659;3725;3726;3976;4318;4323;468;4790;4792;5290;5293;5295;5296;5594;5595;5600;5601;5603;5604;5606;5608;5609;5743;5970;602;6300;6416;64764;6885;7128;7132;7133;7185;7186;7187;7188;836;83737;840;841;8503;8717;8737;8772;8809;8837;8986;9020;9021;90993;9252;9586	DAB2IP;AKT1;RIPK1;IKBKB;ATF6B;TRAF3;JUN;MAPK14;IL15;TNFAIP3;TRADD;MAP2K3;RELA;ATF2;ITCH;MAPK13;LIF;PIK3CD;MAPK1;CASP3;MAP3K8;JUNB;CHUK;BCL3;CREB3L1;RPS6KA5;PTGS2;MAPK3;CXCL3;CEBPB;RPS6KA4;CSF1;CREB5;CXCL1;AKT2;BIRC2;JAG1;ATF4;IL18R1;MAP3K14;IRF1;FOS;FADD;BIRC3;FAS;PIK3R3;PIK3R2;CASP8;MAP2K4;CFLAR;TRAF2;NFKB1;MMP9;MAPK12;TRAF5;CASP7;SOCS3;MMP14;MAP2K7;PIK3CA;CREB1;TRAF1;MAPK9;MAP2K6;PIK3R1;TNFRSF1…
hsa04932	Non-alcoholic fatty liver disease (NAFLD)	http://www.kegg.jp/kegg-bin/show_pathway?hsa04932+10018+10062+1050+125965+1329+1337+1340+1345+1350+1351+1537+1649+1965+207+208+2081+22877+27089+2931+2932+355+3551+3570+3643+3667+3725+374291+3952+3953+4296+468+4695+4696+4697+4698+4700+4701+4702+4704+4705+4706+4707+4709+4713+4714+4717+4720+4722+4723+4724+4725+4728+4729+4731+4790+51079+51085+51094+51422+5290+5293+5295+5296+5313+54205+5465+5562+5563+…	149	103	89.9905	1.14457	0.0161242	0.0378965	10018;10062;1050;125965;1329;1337;1340;1345;1350;1351;1537;1649;1965;207;208;2081;22877;27089;2931;2932;355;3551;3570;3643;3667;3725;374291;3952;3953;4296;468;4695;4696;4697;4698;4700;4701;4702;4704;4705;4706;4707;4709;4713;4714;4717;4720;4722;4723;4724;4725;4728;4729;4731;4790;51079;51085;51094;51422;5290;5293;5295;5296;5313;54205;5465;5562;5563;5564;5565;5571;55967;5601;56901;581;5879;5970;6256…	MLXIPL;PRKAG2;LEPR;AKT1;RXRA;NDUFS5;SDHA;BID;NDUFS7;IKBKB;MLXIP;SREBF1;MAP3K11;MLX;JUN;COX6C;NDUFB7;PRKAG1;GSK3B;BAX;NDUFB8;PRKAB2;RELA;NDUFS2;SDHB;NDUFB1;ITCH;PIK3CD;NDUFA6;EIF2AK3;CASP3;NDUFA7;NDUFS4;NDUFA10;UQCRFS1;TGFB1;COX5B;INSR;NDUFC1;COX5A;NDUFV1;EIF2S1;NDUFA4L2;NDUFA8;AKT2;NDUFA5;UQCRQ;SDHC;NR1H3;ADIPOR1;BCL2L11;NDUFS8;NDUFS3;UQCRC1;ATF4;IRS1;NDUFA9;NDUFA12;PPARA;COX8A;NDUFB3;NDUFV2;CYCS…
hsa04662	B cell receptor signaling pathway	http://www.kegg.jp/kegg-bin/show_pathway?hsa04662+10451+10892+1147+118788+1380+207+208+2353+25780+2885+2932+3265+3551+3635+3636+3725+3845+4067+4772+4773+4775+4790+4792+4793+4893+5290+5293+5295+5296+5336+5530+5532+5533+5534+5579+5594+5595+5604+5605+5777+5879+5880+5881+5894+5970+6654+6850+7410+84433+8503+973+975	71	52	42.8814	1.21265	0.0161444	0.0378965	10451;10892;1147;118788;1380;207;208;2353;25780;2885;2932;3265;3551;3635;3636;3725;3845;4067;4772;4773;4775;4790;4792;4793;4893;5290;5293;5295;5296;5336;5530;5532;5533;5534;5579;5594;5595;5604;5605;5777;5879;5880;5881;5894;5970;6654;6850;7410;84433;8503;973;975	NFATC2;MAP2K2;VAV2;NFATC1;CARD11;INPP5D;PIK3AP1;MALT1;AKT1;HRAS;INPPL1;IKBKB;LYN;JUN;GSK3B;PPP3R1;RELA;CR2;VAV3;PPP3CA;GRB2;PRKCB;PIK3CD;MAPK1;PLCG2;KRAS;CHUK;RAF1;MAPK3;CD81;AKT2;SYK;FOS;RAC2;PIK3R3;PIK3R2;SOS1;PPP3CC;NFKB1;RAC1;NFKBIB;PPP3CB;NFATC3;CD79A;PIK3CA;RAC3;PIK3R1;NFKBIA;PTPN6;RASGRP3;NRAS;MAP2K1
hsa05120	Epithelial cell signaling in Helicobacter pylori infection	http://www.kegg.jp/kegg-bin/show_pathway?hsa05120+102+10312+10392+1147+1432+1445+155066+1839+1956+245973+28964+2919+3551+3725+4067+4233+4790+4792+5058+50848+51606+523+525+528+529+533+5335+5336+535+5600+5601+5603+5781+5803+58494+5879+5970+6300+6416+6714+6868+7082+836+83700+8992+9020+9114+9296+9550+998	68	50	41.0695	1.21745	0.0161583	0.0378965	102;10312;10392;1147;1432;1445;155066;1839;1956;245973;28964;2919;3551;3725;4067;4233;4790;4792;5058;50848;51606;523;525;528;529;533;5335;5336;535;5600;5601;5603;5781;5803;58494;5879;5970;6300;6416;6714;6868;7082;836;83700;8992;9020;9114;9296;9550;998	ATP6V0D1;TCIRG1;SRC;ATP6V1C2;IKBKB;GIT1;NOD1;LYN;JUN;MAPK14;JAM2;ATP6V0B;RELA;ATP6V1B1;PAK1;MAPK13;PLCG1;CASP3;PLCG2;TJP1;CHUK;ATP6V1A;CXCL1;ATP6V0E1;HBEGF;ATP6V0E2;ATP6V1F;JAM3;ATP6V0A1;MAP3K14;ADAM10;ATP6V1E1;ATP6V1C1;ATP6V1G1;CSK;MAP2K4;F11R;NFKB1;EGFR;RAC1;ATP6V1H;MAPK12;PTPN11;MET;PTPRZ1;MAPK9;NFKBIA;CDC42;ADAM17;MAPK11
hsa00230	Purine metabolism	http://www.kegg.jp/kegg-bin/show_pathway?hsa00230+10201+10606+10622+10623+107+10714+108+10846+109+111+11128+11164+112+113+114+115+122481+124583+131870+132+158+158067+159+1633+171568+1716+196883+203+204+205+221830+2272+22978+23649+25885+2618+26289+271+27115+272+2977+2987+29922+3000+30833+30834+353+3614+3704+377841+471+4830+4831+4832+4860+4881+4907+50484+50940+51082+51292+5137+5138+5139+5140+5141+5…	174	119	105.09	1.13237	0.0167812	0.0390762	10201;10606;10622;10623;107;10714;108;10846;109;111;11128;11164;112;113;114;115;122481;124583;131870;132;158;158067;159;1633;171568;1716;196883;203;204;205;221830;2272;22978;23649;25885;2618;26289;271;27115;272;2977;2987;29922;3000;30833;30834;353;3614;3704;377841;471;4830;4831;4832;4860;4881;4907;50484;50940;51082;51292;5137;5138;5139;5140;5141;5142;5143;5144;5145;5147;5150;5151;5152;5153;5158;5…	ENTPD6;RRM1;POLR1D;PDE9A;PDE4C;AK8;AMPD2;PDE6B;PDE6A;ADCY5;ADCY9;PDE2A;FHIT;GUCY2D;ADCY10;POLE;PFAS;NT5C;NUDT16;PDE3A;AMPD3;AK1;PDE3B;APRT;ITPA;NME7;RRM2B;PAICS;RRM2;POLE4;ADK;PDE5A;AK7;PDE4A;POLR3G;POLR3K;NME2;PRIM1;POLE2;POLR3C;GUCY1A2;ADCY3;POLR1B;NME1;ENPP1;PDE8A;NME3;GART;POLR2E;ADCY4;PAPSS1;PDE11A;NT5M;ENTPD5;ATIC;PDE4D;GMPR2;TWISTNB;NT5E;POLA2;PNP;POLR3B;PDE4B;NME6;ADCY6;PGM1;PKM;ADCY1;POL…
hsa04922	Glucagon signaling pathway	http://www.kegg.jp/kegg-bin/show_pathway?hsa04922+10488+108+10891+126129+1374+1385+1386+1387+148327+150094+160287+2033+207+208+2203+2308+23236+23411+2645+2776+2778+2997+31+3276+3708+3709+3710+3939+3945+468+5106+5140+51422+5161+5162+51806+5211+5223+5256+5257+5260+5261+5315+5331+5332+5465+5530+5531+5532+5533+5534+5562+5563+5564+5565+5566+5567+5571+5834+5836+64764+6513+6514+801+805+808+816+817+818+9…	103	73	62.2082	1.17348	0.0170829	0.0394966	10488;108;10891;126129;1374;1385;1386;1387;148327;150094;160287;2033;207;208;2203;2308;23236;23411;2645;2776;2778;2997;31;3276;3708;3709;3710;3939;3945;468;5106;5140;51422;5161;5162;51806;5211;5223;5256;5257;5260;5261;5315;5331;5332;5465;5530;5531;5532;5533;5534;5562;5563;5564;5565;5566;5567;5571;5834;5836;64764;6513;6514;801;805;808;816;817;818;90993;91860;92579;9586	LDHAL6A;GCK;PDHA2;CAMK2B;PYGB;PHKG1;CAMK2G;PRKAG2;CALML5;AKT1;FOXO1;PFKL;PPP4C;PHKB;PDE3B;PRKAG1;ITPR1;CAMK2D;PRKAB2;PPP3R1;PCK2;ATF2;CPT1A;PPP3CA;SLC2A1;GNAS;ITPR2;PRMT1;PLCB3;CREB3L1;EP300;GNAQ;LDHB;ITPR3;PRKACA;SIRT1;PGAM1;CREB5;PYGL;AKT2;PKM;PPARGC1A;ATF4;SLC2A2;SIK1;PLCB1;PPARA;ACACA;CREBBP;PRKAA1;PDHB;PPP3CC;G6PC3;CPT1C;PRKAA2;LDHA;CALM1;GYS1;PLCB4;FBP1;PPP3CB;CALML4;PRKAB1;CREB1;PHKG2;CREB…
hsa00670	One carbon pool by folate	http://www.kegg.jp/kegg-bin/show_pathway?hsa00670+10588+10797+10840+10841+123263+160428+1719+25902+2618+275+441024+4522+4524+4548+471+6472+7298	20	17	12.0793	1.40737	0.0172875	0.0396881	10588;10797;10840;10841;123263;160428;1719;25902;2618;275;441024;4522;4524;4548;471;6472;7298	FTCD;MTHFR;ALDH1L2;MTHFD1L;MTR;MTHFD2;GART;MTHFD1;ALDH1L1;MTHFD2L;ATIC;MTFMT;MTHFS;SHMT2;AMT;TYMS;DHFR
hsa05160	Hepatitis C	http://www.kegg.jp/kegg-bin/show_pathway?hsa05160+100506658+10062+10197+1026+10379+1147+1365+1366+137075+1432+148022+1956+1965+207+208+23562+23586+24146+27102+2885+29110+2932+3265+3454+3455+3551+3646+3659+3661+3665+3716+3845+3949+440275+4790+4792+4893+4938+4939+4940+5010+5170+5290+5293+5295+5296+5465+5515+5516+5518+5519+5520+5521+5522+55844+5594+5595+5600+5601+5603+5610+572+57506+5894+5970+6041+6…	131	91	79.1192	1.15016	0.0189592	0.0432218	100506658;10062;10197;1026;10379;1147;1365;1366;137075;1432;148022;1956;1965;207;208;23562;23586;24146;27102;2885;29110;2932;3265;3454;3455;3551;3646;3659;3661;3665;3716;3845;3949;440275;4790;4792;4893;4938;4939;4940;5010;5170;5290;5293;5295;5296;5465;5515;5516;5518;5519;5520;5521;5522;55844;5594;5595;5600;5601;5603;5610;572;57506;5894;5970;6041;6256;6300;6654;673;6772;6773;6774;7122;7132;7157;71…	CLDN5;CLDN14;CLDN15;CLDN6;AKT1;HRAS;RXRA;PPP2R2D;RIPK1;IKBKB;RNASEL;SCARB1;TRAF3;LDLR;TYK2;PPP2R1B;PSME3;MAPK14;GSK3B;JAK1;TRADD;STAT2;STAT1;RELA;PPP2R1A;IFNAR2;EIF2AK4;DDX58;BAD;GRB2;IRF3;MAPK13;PIK3CD;MAPK1;CDKN1A;EIF2AK3;KRAS;CLDN23;CHUK;EIF3E;IRF9;OCLN;RAF1;MAPK3;TBK1;OAS3;EIF2S1;CD81;AKT2;PPP2R2B;NR1H3;TP53;CLDN7;MAVS;IRF1;PPARA;STAT3;CLDN11;PIK3R3;IRF7;PIK3R2;BRAF;OAS2;TICAM1;EIF2AK2;SOS1;T…
hsa04215	Apoptosis	http://www.kegg.jp/kegg-bin/show_pathway?hsa04215+10018+27113+27429+317+329+330+332+4804+5366+54205+5601+56616+57448+578+581+596+598+637+666+7132+79444+836+840+841+842+8772	33	26	19.9308	1.30451	0.020486	0.0463781	10018;27113;27429;317;329;330;332;4804;5366;54205;5601;56616;57448;578;581;596;598;637;666;7132;79444;836;840;841;842;8772	CASP9;BIRC7;BID;BIRC5;BAX;BIRC6;BCL2;CASP3;BAK1;BIRC2;BCL2L11;NGFR;BCL2L1;FADD;CYCS;BIRC3;HTRA2;CASP8;BOK;CASP7;DIABLO;BBC3;APAF1;MAPK9;TNFRSF1A;PMAIP1
hsa03060	Protein export	http://www.kegg.jp/kegg-bin/show_pathway?hsa03060+10952+11231+23478+23480+28972+29927+3309+5018+55176+58477+6726+6727+6728+6729+6730+6731+83943+90701+9789	23	19	13.8912	1.36778	0.0206291	0.0463798	10952;11231;23478;23480;28972;29927;3309;5018;55176;58477;6726;6727;6728;6729;6730;6731;83943;90701;9789	SEC61A1;SEC11C;OXA1L;SEC61G;HSPA5;SRP54;SRP19;SEC11A;SRP14;SRP72;SEC61A2;SRPRB;SPCS2;SRP68;SEC63;SRP9;IMMP2L;SPCS1;SEC61B
